# Supplementary material for: Identification of QTLs for powdery mildew (Podosphaera aphanis; syn. Sphaerotheca macularis f. sp. fragariae) susceptibility in cultivated strawberry (Fragaria ×ananassa)
Source: PLoS One. 2019 Sep 19;14(9):e0222829. doi: 10.1371/journal.pone.0222829 (PMC6752805; doi:10.1371/journal.pone.0222829)
Supplement: S1 File — Genotyping and phenotyping data used in the analyses in this study, along with the output from the QTL analyses, sequence tag data for the ddRAD and Axiom markers used in the study and their physical positions on the FvH4 v4.0 genome sequence, the genetic positions of all mapped markers, and the blastx and annotation links for all candidate genes identified in this study. (XLSX) [file pone.0222829.s002.xlsx]

## Sheet: Genetic_information
Number	Marker_name	Linkage_group	Position_genetic	Chrom_FvH4.4	Position_physical	Sequence_tag
1	AX-89847144	LG1A	0	Fvb1	6494148	GAAAGGTCCGCTCGAACATGATGAACAATCTCCGCATAGTAGACTATATGCCAAAGGCCTCAATGTCTCGAA
2	AX-89780007	LG1A	2.095	Fvb1	3780889	TCGTTGAATTGGTTCTGTTCTACAAGGAGAGCCATCTGGCCAAGATGAATCCACAGATCGATGTAGAGCTCT
3	AX-89875581	LG1A	3.338	Fvb1	4653831	GAAGAACGTTGCAGCTGCAAAGCAACTGGGGTTCGGTAACTCTGAATAGCCTTGAACATCCACGGCGATGCG
4	AX-89780343	LG1A	5.527	Fvb1	4997217	ACTCCATCTTCTTTGGACGCCATGAAATTGCTCTCAGGTGTATGGACATGTACTTACACTGATTGGTCAAAG
5	AX-89875740	LG1A	7.12	Fvb1	5166154	TTAGTCCTATGTAAGTAACTAATCAACCATTTCAGCTTGGAGTCCTGCAGGAGCTATCCGAGCTGGACGCAA
6	AX-89818605	LG1A	7.228	Fvb1	5166154	TTAGTCCTATGTAAGTAACTAATCAACCATTTCAGCTTGGAGTCCTGCAGGAGCTATCCGAGCTGGACGCAA
7	5305	LG1A	10.452	Fvb1	8157650	AATTCTGATTTATTGCAGGAAAAAAAAACAGAATTTCAATTTGGAAAAACCTAGAAATGTGAAGTTGCAATGTACCATACCATGAAAAGAGCGCTTTCTCCCACAAGAGAATAATGAGCTGCACCCCCTAAACTGTATTTATTCTCTTTACCCTCAACTGTAAAATACATATGTTGATGGACATCCTGAATTGCCACTATTGCACCTGTAAAGACAATATTATTTGTTAGCTCAAATCCT
8	36153	LG1A	11.548	Fvb1	8013111	AATTCCAAAAGAAGAAATTGTTTTCAATTAAGAGTAGGAGAATCTCTTATTAATCAAAACAAAACTGACAGACATGCTTCATAAAAATTTGGAATTTATAAGTTGCATTAATGTTATTCTTTAACTCATGGACCACAGAGGTCCATGCTACTGAGATTTCTCTGAGAAAGTTGTTAGTTTTCCAAGAATCCAAACACAAAATTAGGTTAGACAACCCGATGTAGTGGATTTTAAATCAAT
9	41728	LG1A	11.732	Fvb1	7740046	AATTCTAATTCAGATTTCCTTTCATAGAATTTCTAGTACCAGAACTTACAGATGGATGTGCAGCATTCTAAACTCTAATTAAAGCCAAAATGGTCCGAAGCCAAAGAGATAATAGATAGGAGAGATAATTATTTAACTAAGAGCTTGGTTTAATTTTCAACAAGCTAGGCCTGGGACGTTCATATTCCAAATACATTTCAGTAATTTCCCTAGGATATAATCAATGGCAACGGCTTCGTA
10	39016	LG1A	12.306	Fvb1	7296690	AATTCCAGAGACAAGAGCTTTCCCAATCAATAAGTAAACTCTACATGTCAAATGTCTCATATCTTCTAAACATCAAACCTTGACTCAATGCCAGCTATCCACTGACCTAGTAATGCTACATACCTTGTATCAAGTCGAGCATGGCAAGCTCGTTTTCAGAACTATCGAAAACAAAGATGAAGTACAAAGTTGCAAAATGCTTGTATACAAGCCGAGTATCCTGCACCAGAACGAATAAAA
11	AX-89875915	LG1A	12.461	Fvb1	6015625	CTCAGGACTAAGTATCCATGAAATACGGCCTATCTGTAAGTAAAGAATCATGCCAATGAGACACCCTTTTAC
12	42132	LG1A	12.513	Fvb1	6678754	AATTCGTGAGAACATACTTGACGTCGAAGATAAGATGAATTATGTTTAACAATTCCTAGATTATGTGATCTGATTTGATGTTTACCCACTTAATTGTTTCTCGAGCACGTATAATACTGAAGGACCCTAGCTAATACTAAGAGTGGTAATCCATTGTTAATGTGAATCACATTCGGATTGTAATAAATATAACAAAATTTCTGGTATAATCAATCACGCTCGGATTATAAATACAACTAT
13	AX-89876166	LG1A	12.743	Fvb1	6972451	AAGGAGGATCCAAATCCAACATACAATCACAATGAACAATGTTTCCACTCAACTTTGAGAGCCTCAACCTTA
14	AX-89876217	LG1A	12.743	Fvb1	7146999	ACGGTAGCCATAGTTGTGAAATTCTCTGGTGAAAGGTGAGGAGGATTTCAGGTTTAGAAGATTCAATAAGAT
15	AX-89819038	LG1A	12.743	Fvb1	6962408	AAGGCAAGCCATGGGAACAAAGCTACGTGGAGCTGCTTTATGCCTAGTTGCAGAGGAAGAGCTCATTTTGAT
16	AX-89780727	LG1A	12.743	Fvb1	6761690	CACATTTGAAGTTCTGGTTAGAGTATTAATGAGCACTTGGTCCTGGTGAAGAGTTGAATGTTCTCAAGAGAG
17	AX-89819096	LG1A	12.743	Fvb1	7146999	ACGGTAGCCATAGTTGTGAAATTCTCTGGTGAAAGGTGAGGAGGATTTCAGGTTTAGAAGATTCAATAAGAT
18	AX-89818917	LG1A	12.743	Fvb1	6485138	AGCGCTTAAGATCAGCACTAGAAGGGCCTGGATTAAGATTCAGTGATCTGATTGGTAACATCACCATCAGCT
19	AX-89818936	LG1A	12.743	Fvb1	6549785	CCCGATGATGTTCCCAAAGGGCATTTCGCTGTGTACTGTAGGCGAAAACAGAAGCCGATATATAATCCCGAT
20	AX-89819139	LG1A	12.752	Fvb1	7291567	GGACGGACGTTATCTTCTTCTAGGGCAGGACAAGGAGTCTCAACCATTCGGAGATCGCTAAATTCTCCAAGC
21	AX-89818806	LG1A	12.895	Fvb1	6056995	TCTTGTGAGTACCTCTTTTCCAAGTATTTGGTTACAGACCCCAGATCCAGGAGCAAGACTAGTCTTAATCCA
22	AX-89819124	LG1A	13.075	Fvb1	7230056	TACCGAGTTTGTAAAGAATGTTGAGATGTCACTCAAGTAAAGAGACCCAGGTGATTGCTGAAGAATTCTTAT
23	AX-89780788	LG1A	13.092	Fvb1	7146196	AAAGCACCGGTGATCAAGACATGCACAACGAACAACTTCTCCGACGGAGATACAGCTGTTGTAGCTGAGAAA
24	AX-89876163	LG1A	13.16	Fvb1	6940174	CCAAAATCACATATCTTTAGGTCACAGTTAGCATTAGATGAGCAGGTTCCCAGGCTTCAAGTCTCGGTGAAG
25	4690	LG1A	13.298	Fvb7	1632107	AATTCTATTGTTTAGATTTCATGATGTAGAATTTTTAAAATTGACAAATGACGCTGCCTATTATTCAAGTAGAGAATTTAAGCTCTCAAATTCTACGATTATTTTTCTGTAAAAATTGCAAATTCCACAGGATAATAATCCAAACGGTGAAAAGGGTTAAAAAAATTATAAATTCTTTATTTTTATTAAATTCCCAAAAATTCACCCCATCAAAACAAACACTAGGTTTTACTACTCTCA
26	42804	LG1A	13.68	Fvb1	6554981	AATTCGAAAGGGACGAGGGAACATAGGGAGTTACCGTCTTTGAACTTGGTGCAGTAAGTGTATTCATTGATGCAATTCCTGTATTGGCTTCTGGTCCTTGTACATTAATCAATTTCTGGAGCATTTTCGGATCGTTCAGAATCTTAATAAGCAAATCAGTATCGATCATACTTTCTTTCTCGCTGTTTTTCATCATTGTGGTTAACGCAGCTGAGGCAACAGCCGTAAAATCAGCACTTT
27	AX-89818901	LG1A	13.913	Fvb1	6458333	GGTATATATCTTTATGCTTTTCAGTCTGGAATGACAGAGGTCAAGAGATGTTCCACGAAAGATGTTGCAAGG
28	AX-89876029	LG1A	13.913	Fvb1	6458333	GGTATATATCTTTATGCTTTTCAGTCTGGAATGACAGAGGTCAAGAGATGTTCCACGAAAGATGTTGCAAGG
29	AX-89780666	LG1A	13.959	Fvb1	6460129	CTAGAGTGGGCAACAAACCTCAAATCATTCTCAGACTTTCCCTGTCTCGAGAAAAGTTGTCAAGTCCCAAAC
30	AX-89818931	LG1A	13.959	Fvb1	6516983	TTCTAGGTTATCTCCTCTTCTAGTTGATTGTCTCCCTTGTACGGGGTTCACTTCTAGGAGAGTGTGACCTAT
31	AX-89876001	LG1A	13.987	Fvb1	6317977	CTAAGCACCCCACACCCTTTCACCTTCAGGCATGCAGTTCCTCTTAGCACACCTGGTTCTGAATGAGAAGGT
32	AX-89780609	LG1A	13.987	Fvb1	6172759	CAAGGCAGTATCACTTTAATTATACAACTCCAGATCTGCTCTCGACAGGAGATGTTGAGAACGATGACGCCC
33	31664	LG1A	14.152	Fvb1	6505963	AATTCTAAGTTCTTTTTCCAGGGTTTATAGATGCTCTGCCAGTATGGTCAAGATTGTAGTTCCCACCCTTTGTAAAGTCAGTGTCAGGCATCAAAGTGTAAATTTTTACAGAACTACAAGCTTCCAATTTTCTGATTGTATGAATATTCCATGATTGTAAATTATTTTCTGGAGATAAAATGTCAGGTCAGATATGAAGAGGTGGTGACCAACGAGCACTGTGGGTCTGTGGCACTGTGT
34	AX-89841533	LG1A	14.683	Fvb1	8750074	CTGTTCTCAAGTATTCAGGATCAATGTAACCCATTGTTGCCACAAATTTTTGTTGACACATGCAACTTTCCT
35	AX-89854651	LG1A	15.072	Fvb1	5760243	TTGATTCTTATATCCGATAAGGCTTACACAAGGAAGTGAAATACTGGAAATGGTAATTCAATTTCTTCTGCT
36	AX-89875805	LG1A	15.676	Fvb1	5446235	TACACCATCTCTTACAACCCAAGTACCCAAAAGACAGGAGCAACTTTGTTTTGGTGAAGGGCTTCATTTGGA
37	AX-89818489	LG1A	16.467	Fvb1	4774379	TGTTTATTTTGAAAATGGAGATTTTTCCTAACCTTACCTACGAATAGGACTTGGGATGCACGATACTTGGTT
38	AX-89780382	LG1A	16.467	Fvb1	5093455	GTTTCATCTACGCACCCGGACAAATTTAAGGAAGCAGATATGGAGTTATGGACCTGTATGATAGATTTAAAC
39	AX-89875590	LG1A	16.467	Fvb1	4679005	GGGTGGGAACCGAACTTGAGATGCATTATTGGTCCAGTAAGTTTGGGATAGCTTGTGAAGGCTTTGGTGAGG
40	AX-89875660	LG1A	16.467	Fvb1	5023717	ATCCATCTGAACTGCCCATTCAGCTTGTAGGTGTCAGATCAGCTCATACATCTTCTTCAGCTCAGCTTTCTC
41	AX-89818567	LG1A	16.467	Fvb1	5083696	CCAAAACAATGTCACATCCATTGGATGCCCTGAGCCTGGGATGCATGGGAGTATTAACCCCTGGGTACTGTC
42	AX-89904284	LG1A	16.467	Fvb1	4670293	GGCACTAATGACATCTTTGCCCTCTCAAAGAGCATAGGAACTCTTGCATATGAGTAGTTAGAGGGAAAAAAT
43	AX-89798476	LG1A	17.42	Fvb1	9199659	TGATGGTTGATACTCATGAGTTGGGAGGTTCCAATAGTAGTTGTTGATCGAGCAACACCTAAGGCAAGTTAC
44	AX-89780211	LG1A	18.196	Fvb1	4278165	ATTTGACAAGACATATTTAAGTACCTGTATGCAACAGTCCGCAATTGCAAAAACATGAGGACTTAACTCCCC
45	AX-89875446	LG1A	18.196	Fvb1	4085027	TGCAGTGATGTCTTTATGAAGTCCACAACAACTGACTGCTAACTCGGCTTGATGTGAGCTGTAGTTATGGTT
46	7098	LG1A	18.313	Fvb1	9399726	AATTCTGAACCTTGTGCTTTGGTTTCCATGGAGAACATCCGCTTCATCTCCACAACTTATGTTCAACCCAAAAACCAAATTGATCACCAGTTTACTAAACTAGAATTAACTCCCTGTGATGTTCAATTACTGCTTGTGGACACAATCCAAAAAGGCCTCCTCTTCCACAAACCCGACAAGCAGAGCTTGAAGCTCATTGAGCACCTGAAAGTCTCCTTCTCACGCACATTGGACATCTTC
47	42410	LG1A	18.699	Fvb1	4273401	AATTCAGATTCAGAAAGCAAACTAAGGCTGCAATTCTTCTCCAGGTCCTATTTCATTCATCTTCTGATTGGGTTCTCTTAAAAATCTAGAAAAGAAGGTCTAAGAACTTTTATTAATGTTGTTAATTTAGTTTGCATGATGACTGCAAGAACAATTATGCTTCTTTTCATGTATTGTTCAAGAGAAATAATAGTATTTGGTCATTTTGTTGGTTGCTTGCAGGCTCATTTGCGTTGTCAC
48	AX-89875431	LG1A	18.999	Fvb1	4008879	TCACCACTGTAAACAAGCCCAAAGCCACCTTCTCCAGAGTATTCTTGAAGGATCAAAATTGTCAGTGGCTTT
49	AX-89818287	LG1A	19.34	Fvb1	3970646	ATGAGTTTCCTAATCAGAATGGGGATAGCTTCCTCAGTAGTGTAATAGTTGGCAGGAAGAGGCACGGTTTGC
50	AX-89875419	LG1A	19.34	Fvb1	3981657	AATTTCATTAGTTTTTACTGGATCCTCAATTGCTGAGCCTTTTGAACCCAAAGTAACTGCCTACAAAAACCA
51	19557	LG1A	19.44	Fvb7	17165741	AATTCTAACAAAACATAGTAGACAAAACAATTTCAGACCAAAAACAAAAAACAAAATAGTAGACAAAGCAATGAATGCAATGTCTTGACTTATTACACCATGCATATGAGAAAGCAATAAACATGCAGAAAACTTATTCAACCAAAATGGTCTAACTATATGTATAGTATGCAATAGCTAATAGGTAGAAGAAGTAAAACGTGATTGCCATCTAGATGGCCTCCACAAGAACAGTGGCAT
52	AX-89779969	LG1A	20.213	Fvb1	3633221	GGACGTAGAATCCTTCCAGCATCAGAAAATATGCGCTACTTCTCCTTTGTGTTCGTCTCTTTTGATTTCCAC
53	AX-89818074	LG1A	20.213	Fvb1	3585863	CTGAGTTGAGAAGGTCTGAAGGAACTCCTCTTTACCTGGCAACAAGGGTCTCACCAAATATTTTCTGAAGAA
54	AX-89875092	LG1A	21.012	Fvb1	3275023	TGTAGAATCTTGATCCAGTCCGTTATTCTGCTGAGCTAACCACATGAACTTCACTCTTCTCATTGTTTCCCA
55	AX-89818039	LG1A	21.138	Fvb1	3521169	TTGTGCAGCATCTATGGCGATGCGAAGTCTCAATTCTCCAAGTCATACATGAGCTTTTAACTGTAACCATAA
56	AX-89779935	LG1A	21.138	Fvb1	3517873	AGAAGACAATGTTATCTGTACTCTCTTTAGAAGCACTTGGAAGCAGGCAATTAATAAGTTCAATACCCAAGT
57	AX-89817986	LG1A	21.138	Fvb7	8484746	ACCCTCTTCTCCTCCTTATCAATCTCAGCTGCTTTGTGGGGTCAATTTAAACCAGGGATAATTGTATTCCCC
58	AX-89779856	LG1A	21.138	Fvb1	3212912	TTAACCGAGATTAGACCTTCATAGTGTAGTAATCGCTAACGTCGCAATAGCCTCACCAAGCATTTCTTGCTT
59	AX-89875133	LG1A	21.138	Fvb1	3404213	CGTCTACAACCTAGATTTCACTGGAAAAAATGCTGGTGGATATGACCACAAATAATGTTACCAGTTCAAATG
60	AX-89779855	LG1A	21.138	Fvb1	3210694	TGCTGAGAGTTGCATGTATAGTCCTCTCTACAGAAAGCTACCGGTAAACAGTCTGCCATCCCAAAAGCTTAT
61	AX-89793085	LG1A	21.952	Fvb1	3029612	TGAAAAGAGAAGACTTCCGTGGAATTCTAATGTCAAGAGTTTTCTAATTTGTCATATTTGAAGTTGCTTCGA
62	AX-89834300	LG1A	21.952	Fvb1	3122124	TATAAGCCATCTCAGAAGTCGTTGGCTTTTAATTCCTGGTGCCAAGGAGAGGATTATTAGGATGGTGGAGAT
63	AX-89875322	LG1A	21.952	Fvb6	12812865	TTTGAACAACTTTCAGGTGGGATGCAAGTTGCATGAGATCAACTGCCAGACTATATGCAACCATTTTATATA
64	14300	LG1A	21.956	Fvb1	3003060	AATTCTATACACAATTAAGCATAGGTTGGATGGACGTAGAGATCGCAATTGCAGCAATCAAAACTACGTGCATCGATCATAGTTTAAGAGAAAACTGTATATATGATAACAAAAATTGCATATATGCATAAGACATAATATATAATTAATCAAAATATTCCTCTTTGTAAAGTGTTAAATGATAAAGTATAAATGAGGCCTCGTTGCCTTAATTAGAGCTAGTTTTTCATGTATCCACGG
65	AX-89873720	LG1A	22.898	Fvb6	2302028	GGTCGTCACTGAACTTCACTTCATGCTTAGCAAAGAGCTTCAGTAAAGCTATTCCTCTGATGTCGAACGTCC
66	AX-89873848	LG1A	22.898	Fvb1	2396152	CGCCTTTGCATCATCACAATTACCTTCTTCTTCGAGTCCACAGTTGTCCGGGTGAACTACTTCCTCTATTAA
67	16503	LG1A	23.313	Fvb6	38160939	AATTCCTGAAGCCACCATCTTTGTCCATCAGATATGCAAAACCACCAATTGCGGCAATTACCTGGAAAGTAAAGAAGAATGCTTATCGTAAGAATCTTGACAGTATATGGAAGTAATAGATTGATACAATCCAGTATAAACCATTTCATGTAACATAATGCAAAAGACTATCACTTACTGTTTGTACAGCCACAAATACAAGTATAACATCCCTTGCCACAAAAATTCTGAACTTCATTT
68	AX-89816800	LG1A	23.808	Fvb1	2347774	ATCCGACGCAGTCTGGGACAAGTTCATCCCACCTGACTACACACGCGATCCTTTCCCAGTCCAACTCCCTTC
69	AX-89816974	LG1A	23.808	Fvb1	2270597	AAAGTCTGTTGAACGCAACAGTTGTAAAATCAACACTAATGAAGAGCTCTCTCAGATATATGAACCTCAATC
70	AX-89817019	LG1A	23.808	Fvb1	2238630	ATGGAAGTGAGGATTGTTGTTATCAGGATAGACACACACATTTACGGCATTGTTGTCAAGAAAATTGAGGCC
71	AX-89873901	LG1A	23.808	Fvb1	2347774	ATCCGACGCAGTCTGGGACAAGTTCATCCCACCTGACTACACACGCGATCCTTTCCCAGTCCAACTCCCTTC
72	AX-89873900	LG1A	23.808	Fvb1	2347943	TCACCGGAGCCACCGTTAGCGAAGAACAAAGGGGGCTGTCTTACGTCGGAGAAGCAGCTAGACTTGCAAGAC
73	AX-89874136	LG1A	23.808	Fvb1	2238630	ATGGAAGTGAGGATTGTTGTTATCAGGATAGACACACACATTTACGGCATTGTTGTCAAGAAAATTGAGGCC
74	AX-89867012	LG1A	23.808	Fvb1	2338559	TTGGCAGCATCAAGTTCTGCTTGCATGGTAGCTGCAGACAGCTAGACATGATTTGTGTGGGAAGCTAAGGGA
75	AX-89817045	LG1A	24.179	Fvb1	2225491	GTGTTAGCTGGCAGAAAAACTGGTGGGATCATAGAAGGGGAGCATTAATATTTCTGGTTATCCAAAAAAGCA
76	24160	LG1A	24.471	Fvb1	2185674	AATTCCCAAATAGCCTATATCGTATATTTCTTTTCACAAACCTATGGACAACTCCTTTTATGTAAAGCCTTAGCTAGCCCCATTCGATTAAGGACCACTGTTCTTTCCACACATAATTTCCCTCCAACGTTTAACTTTTCTCAAATACAGACACTCACGTTAAAGTTCATATCCCTTTTCCTCCTCCCTAGCTTGTAACAAGAAGCTAGACGGGAAAATAATACAGAACCTCTTGTAATT
77	AX-89874281	LG1A	24.983	Fvb1	2152194	ATCCGAGGCTATACGAACAAGGGTTTATATCGGGAAGGCCATTTCTTTTTACCATGAAATGATTGTACAGGG
78	AX-89817163	LG1A	24.983	Fvb1	2151822	CCTAATGAGGTTACTTTGCTTAATGTTTTGACTGCGTTGTGGGATGGCGAGGGATTTAGAAACTGCAAAAAG
79	AX-89817236	LG1A	25.353	Fvb1	2108875	TTCATCTTGGCCACTGACAAAAATAAGATGATCACACGTCTCTAATCACCTCTATATCGTCGATTTCAGCTC
80	AX-89874537	LG1A	35.21	Fvb1	20450613	ATCTTCAACGAGCTTATTTGCGGCAAGTGAATCTTACGAGATACGGTAATGAAAGATGATTGAAGCACTTTT
81	AX-89778507	LG1A	35.521	Fvb1	10791242	TGCCTTCCAAATTGGTAAATAAGGATCAACATTCGACGCCAGATGCAATACATGTACCAAGATACATGTCTC
82	24389	LG1A	35.608	Fvb1	24060884	AATTCAACCCTGAAGCTCGAGGAGTGCCCTGGAATCTTGAGCACCGATTGCTCAATGGCGATAAACTTCTTGACAATGTCATTTTTCGGGGTTTAAACCCTAATCCAAGACCTACTTAGTGTGGCAGCTGTTGTTGCTCATCTGTATAATGAAGCTTCTTCTTCTGTTGGAGGGACTCCAATCAACTAGAAGATATGATCAAATGGCTTCCGCCCCCTTCTCATACTGTCAAAATAAAAC
83	AX-89815992	LG1A	35.778	Fvb1	21084535	GCCGAGCCAGTACATCTGAGTCTGATAACGCCGTCAGAAACCAAAGGTATGATCCGATCGAAACCAGAAAAC
84	AX-89779513	LG1A	35.778	Fvb1	20198486	GTTTAAGCAATATATACCTGGAGCTTTCTGAGAAGCTTTATCTAGCTTCTCATTTTGTTTCTCAATCTCTTG
85	37510	LG1A	35.78	Fvb1	18014951	AATTCGTTCTGATTTCCTTAATAGCTTTTCTAACAGTCTAGCAGATACGTCTAACCTTTTCAACCTTGTCATTAATTGCAGACGAGACGTGGACAGATGCTCCAGTTAAAGCGCCAACTAGCTTCCTGTTTGAGAGAGGGAATCCTGAGTTGATGAGTGTGATGTGTACAGCTGCACTGGGAAACAAATAGGACTTGGCTTATAGTTAGAGACAGGCGTGGGCATTTGCTTCTCGCAAAT
86	30719	LG1A	35.805	Fvb1	21158116	AATTCATGCAATGCATAACCAAATTGATCCAGTTAGAGTGAAAACCAAATCTGGTTAAACAATGCTGTATATAGGACCAATCCAAGAAATCGTAAGCTTTCTCCAAATCTAGTTTGACTGCCATGGCCCCATTCCTCATCTGAAACCTGTTGCAGTAATATAGAATTGTCATTTGAGTTAATAACAGGTTCAATAATTGAAGTAAAGTCTAAAATGTTGTTAATATTTGGAACATTGTCT
87	16064	LG1A	35.85	Fvb1	17753656	AATTCTTTAATACTTCTAAAGATTCACATAATTGTGCAATCAGTAAGGAGAAATTACCAGTATCCAGAATATATATTTGGGACTGGCATAGGAACACAGCCGCCAAGAGTAAAGGAGACCATCAGTAACAGCTGTTAAATCATCTTGCACGATTTCACTCAACTCCGAACAGAACCTTGGTACATCACTTGCAATTCGCTGTTCTGGATTAGTTATCCGACCATCAACATGAGACATTTT
88	5343	LG1A	35.881	Fvb1	17961706	AATTCATAAAGTGCGCGCTCTACATATAATGACTACAAATCTCAAACACATTTATAATAACAAACTAAAATGAACAAAGGGCCTTACTCGATGGGGAGCTGAACCTCGGCTATCCCAGTAGTCCACTGAGTCGAGCTCTCTTCCGAGTTTCGCTTTTTCACCTGCAAAGAAACAATAGTCCGCGTTAAAAACAAAGCGAAAGGAGCTCTAGACACCACCAACAGAGAATCTGCAACAAGA
89	22064	LG1A	35.92	Fvb4	26796964	AATTCTCCTCCATTGTTCGCACGTAAAATTTTAATGTCTCAATGAAATTATGTTTTAACCCAATCAAAGAAAGATTTTAATAAAGTTTGAGTGTTGGATTTAAAACTCATGAGATGTACCCAAGTATAACGAGTAAAATCATCGACAATAGTTAGGAAATATCGAGCCCCAAAATGTATGTGAGTTTTGTGAGGTCCCCAAATATATATCACAATGGATTAAAGCAAATGGTGTAGTTGT
90	20956	LG1A	35.951	Fvb1	22105225	AATTCTTCTCTCAAATTCGCCATGACGCTCTCTCCTATAAACTCTCTCTCTCAGCCGCGGCTAGGGTTAGGGTTTTCTGAGATCTCAGTTGCGCGGCGTAGGTTTTCCATGGCAACCTCAGTTGCATCTATGACCGCTATCATAACGTCAAAACTTTCTCTTAACAAGCACAACGAACTTGTGGATCTCAGAGATCTTAGGTGCCCTTCAAAAGGGTTTGTTGCTCCATGTTTTTACTTG
91	30851	LG1A	36.132	Fvb2	395979	AATTCCTACCAGTTGAGTCCTTTTATCACAAAAGTGGGTCCTTCTCTGTTATAATCTTCTTTTTTTCACAATTTTTTTATTTTCGTTTAAAAGGGCTGTATCTGAAAGTAATACAAAGTGGAATCAAACAATTTGAAAACATTGAGAGTACCCTTATTATGTTTTCAGAATTTTATTTTGTTAGATTCACATGATATATACTATTGTATCGTTGTGTTATTTAAAAGGATATTTGCATAA
92	19472	LG1A	36.21	Fvb1	20991548	AATTCTTCCCGCTACTCATCATGTCATTACAAGTTTACAAGTTACAACTACTTGTAATATTATGGGGCCACAAAGGCTTCAACCCATATATAGTGCTATTTTAAATGTTCCTTGCCTTGGTGAGCTCTAGCTCTTGAGTGTTCTTTTTGACACTGGCCTCCAAAACATCGCTGGATTTGGCAACCTGCTTTTTGATTTCGTTCATCTGGCTATTGAGTTCCTTCTTGGATTCTTCTATGT
93	30435	LG1A	36.242	Fvb5	28032205	AATTCATATTTCAGTTATTTTATATTAATTTTGGTGATATATGATGAACATGAAGTTAGTATGGTTTACTAATACCTTCTGTTTTTTTTAATGTATTTTTTATACTTGAGCCGACGAAATATATCATAATTCGTCGGTTTAAACCATCTTAGCCGACGAATACCCTAATATTTCGTTGGCTAAACCCTAAACCCTAAACCTTAGCCGACGAATACCCTAATAAACGACTTGTTGCGTCTC
94	31857	LG1A	36.431	Fvb4	16468223	AATTCTTTTGTGTACACCTTCTTATGAATGCGGATTGAAATGCATCTTAGAGAAATTTATGAGTCAGTCTAGTGGATTGTATGTCACTATGCTTTGAATATCGAATTACATGTTGTCGCCAAACATGATATTTGGGATACCGACTCATATAGGCTTTGATTTGACCAAATCGGTCATCCTGGAAGAGACATAATGGTCCAAATTTTGAGAAATTCTCATGGACATCCATTCTTCCGCTCA
95	AX-89895317	LG1A	36.596	Fvb1	21443584	CACATATCAGGCACCTCAGCTGTTCTATAGTAAGGGTGGTTTTTTGGCCAAGATCTTGTCCCCAGAATAAAA
96	AX-89873086	LG1A	36.61	Fvb1	21249916	TGTTAGGTGTGGTGCTTCTTGATGGTGGTTTTGCCGTGTGTAGTCGGAATGGAGAATGTAGATTTGAACAAA
97	AX-89780890	LG1A	36.61	Fvb1	23863227	TTCTCCAATCCACTGGGAGCTTAAATGAAGCTGAAAGAGCTTTTTGAAAGGTAAATATCATTGTAATTGAAG
98	AX-89819198	LG1A	36.61	Fvb1	23646287	GAACTACGCTTCAGCTTTTTCCGGAAATCAGCAGAGTAGTGCTATTGTTGCAGATAAAACAAATGTCTGTCT
99	AX-89874586	LG1A	36.61	Fvb1	19969121	GAGTACTCCAAATTCCATGGCTACTCACCTGCAGTCTGTCACTGGGAAACCAACTGTAAGTATGTGTGTATG
100	AX-89815834	LG1A	36.612	Fvb3	103241	TTCATCAGCATTATGAAAACAGTTCCGTTTCTTTGAGCATCAAGGACAAGCTTCTTCCAAACAGAGTCACTT
101	AX-89873068	LG1A	36.645	Fvb1	20721103	TCATTGTGTATCATATGTGTTCAGGAGAAGAAGTCCTTACATGTCAAAGCTGATGAGATGAAAGCTGAATTC
102	AX-89815977	LG1A	36.647	Fvb1	21289848	ATCAGAATAGATTGATCCTTCTCTTAGTTCTTGCTCTCGCACGAGATATTTGTGTATCGGCTTGCTCAGGGA
103	AX-89873129	LG1A	36.647	Fvb1	20897084	ATGGTTCAAGAGCTCTCAAGGCTTGCCGAGGGCATCTAGGGAATTTGGATATCCTCCGGACAAAAAATGGCC
104	40243	LG1A	36.659	Fvb3	12489823	AATTCCTGACCAAGTACATTCCAACGTCAAAGATCACGGTGATGAGAAAGCAAATTACCAAAATCCAGCAATGTCACACCCCGAATTTTGGATAAATAAAAATTTCAAATTCAAAGCATGATAACAAAAATAAAAAAATCAAATAATACAATCTAACGTTTACATAATTTTAGAAGTCAAGTAAAGGTCACACTCTAAAGAACTCACTACAATTTTACAATCAAAATAAAGATATCCAAC
105	AX-89815970	LG1A	36.855	Fvb1	22989594	TACCTCTGTCTACAAACAAAGTTAGGCCTTCCATTCTAGCAAGCACCAAAGTTAGAGTTCAAACCGTTGCCC
106	AX-89846851	LG1A	36.99	Fvb1	23319710	GGCCATTGATCCTAAATTTGCGATGGCAAAACGACAGGCAAACATACTGTGGCTAAATAAAAACCAATTTGC
107	AX-89854095	LG1A	37.476	Fvb1	21154923	AAGAAACAGAAGAACTCCTTTGCTTGGAATGGGATGTCTTGACTCTAGAGATTTAATCTTGAAAGGTATGAG
108	6735	LG1A	37.676	Fvb1	18416574	AATTCACACAACCTCTAACATAAATTCCTATTCGAAGTGGTTACACATTTCTCAGTGCAGATAATGAAAATATTGCTGAACTGTCATAAATCCAATCATCACAAATTCAGACTTTATTTCTTGGTTAAGAGGCCATCTATCTCTTTGATCCATGGCCTAGAGTCTCGAATCATATCTCTGTTAAGGGCAGCCCTATACTTGATTCCTGTAGGCCTTCTAGCAACTAAAAGTAAGAGTTTC
109	AX-89904084	LG1A	38.228	Fvb1	18415667	ATTTGAATTGTGTTCCAAGTGTGCTGTAACACCAAAGTTGACATTTGATCCTTGGTGTTCAGCTTTTGCTAC
110	10572	LG1A	40.151	Fvb1	17309832	AATTCGGTAAATACTTCTTGACACTATCTAATGGTACTTTTGTGTGTAAATTTATTGGTCTTTATTTCATGGTGGTCCAGAATGATCATAGTACACACATCTAAAACACGATTTAGAGACTTCCTATGAAACGAAACACATATATACTGTGTATACACTGACTGTGTGACTGCAGTTGAAGCAATTCTGCTCTGATTCATCTCTCATAAGGAAAAACTTGAACATAATACATTGTTTTCT
111	AX-89778356	LG1A	40.154	Fvb1	17189974	CGTCTTCATGGCCACATCCGGTACCTCCTTCTAAAACGAATGGAAAGGCAAAGACGAAGATGTCCAAGTCTA
112	38895	LG1A	41.103	Fvb1	16645114	AATTCATTAACTGCGAACATAGAATCAGCCATAACTTAGGATACATGTCTAATGTTCAACAAAAGATTTGTAACAGAATATGAACAGAAGAAGCTGTGAATCAGACTATCCATCACAATTCGACTTATTAAAGGAAAACCTAAAGAACATAACACTTTGTTTTTCCACAGACAGATAACAATAAGTCGAGGATTCTAGTAATTCATACATAAATGCTGCAATTTCAAAACTCAACAGAAA
113	34318	LG1A	41.178	Fvb1	16611128	AATTCTTTCACACCCAGTTTTAGAACTCCATGGTCAACAACGAGTTGATCAACAAAGAACAGCTATTTCACCAAACTATAAAGCACTACTTGTGCACTAGCCACTAACAACCCTCTCCATTTCAATCATTTCCCACTCAGTCTTTCCCTGAAGAGGTTGAAACCCAAAACGTTTGAAATTAAGATGAACTTCCACAGGATGAGTAGCCTATTATTCATTATAACACTACTGGCCCTCTTC
114	37175	LG1A	41.659	Fvb1	16585415	AATTCTCTAACAATGCAAGAACATCAAAGTCCTCGATACAAATATTTTGATTTTGGCACTATAAGAAACCCCAAGTTTTTGCATGTTTCTAAAACCACAATAAATTTCTTAAGATTTGAATGACACTATATATCTTGTAACTATAGAACATACCAATAAAATAAAGTAAGGACACAAAGGAAATGAAAGATCTTACGAATTTGAAGATGTTAGACAAACAGGTAACAAAAGTCCAATTAT
115	17099	LG1A	43.996	Fvb1	15315588	AATTCATTTACTTGTAGCTTCCTTTTGTTGATTACAATTATTGTGGTCAAATTTTAACTTTTAGCACTTCACATGCTGCATATCTTCCGCCTATTTAGGCTATGATTCACTTTGTGCCTGTAAATTTCTATTTGGTTGTATACTATGTAGATAGCATATAACAAATTTTAACCCAAAGAAATTTAAATCGCAATAACTGGTGCAATTTAATTCATCAGACAGGCCTGTTTGTAAGTTTCT
116	AX-89906994	LG1A	45.821	Fvb1	14892831	ACTGAAATTCTGGAATTGCAAAAATTCACATTCCTCGGAACAACTAAGGATTGACTACTGTTCCAATCTGTT
117	AX-89910251	LG1A	45.821	Fvb1	14892831	ACTGAAATTCTGGAATTGCAAAAATTCACATTCCTCTGAACAACTAAGGATTGACTACTGTTCCAATCTGTT
118	AX-89816829	LG1A	45.821	Fvb1	14909658	ATTGGCAGCTTTGGCAACCTTAATGTATGCCTCTGCTCCCCTTTCAAAGTTGTCTAAGTAGTGGTAGTGTAA
119	AX-89779081	LG1A	45.821	Fvb1	14878169	AAACATGCCCAAGAATGGGTTAAAGAAAATATCACCTAAATATGATCATAATGGGGGCGTCGATATCAGGTT
120	AX-89816680	LG1A	46.724	Fvb1	14773193	CTTCTTGCTTCGCGGCCCTTGAAGAAGATCAGAGAACAACGCTATTCAATTTACCATGGAACAAATTCATTA
121	AX-89873785	LG1A	46.724	Fvb1	14734347	CCTCAGAATCCCACCCACTAGTTTTCTGAAGCCTTGTTGTGATTTGTACACAGACTCATGGTTCCTGCACCA
122	AX-89873780	LG1A	46.724	Fvb1	14773193	CTTCTTGCTTCGCGGCCCTTGAAGAAGATCAGAGAACAACGCTATTCAATTTACCATGGAACAAATTCATTA
123	AX-89778983	LG1A	46.724	Fvb1	14756736	TTGAAGATTTTAGAAAGGGGACAAAATGTTCTGGAGTGGAACGTGAGAGGGAGAACAACAAAGAGCAAAACG
124	AX-89816701	LG1A	46.724	Fvb1	14686809	AATCCGAAATGGGTTGAGGAGCTGACTCTGATGGTAGAAGAGTAAGCAGAAGGCAGAAATTCAGGCATTGAG
125	AX-89874855	LG1b	0	Fvb1	803008	ATCCCACAAGAATATGGTAATTTTCAAAGCCTTCAAGTTTATTCATCTTGCAGGGAATATGCTCAATGGGAA
126	AX-89873728	LG1b	0	Fvb1	597424	ACTCCTAGGAGATCTGTCACGTGCTCTTCTCTGTGCTACCCCTATTTTCTCCAAAACTACCACCAGTAGAAC
127	AX-89817853	LG1b	0.301	Fvb1	377736	AGAGAAACAAGCAATTTGCTTACCTAAAATAAAATCTTACAGCTTGGTGTGACCAATTCAAAAAGCTAGCCT
128	AX-89779658	LG1b	1.142	Fvb1	1028260	AGGAACAGAACATACCAACCAATAAGGTAAAGACAAGAACAGTACGGCTGACAGCGAGCCAGAGCACACCGT
129	AX-89874681	LG1b	2.109	Fvb1	1596043	AAGCTCCTCATACTCAGCCTTGGTGACACACATTGCTTTCAAAATCAGGACTTGATGCCAAAATTGACCCCC
130	AX-89808081	LG1b	2.109	Fvb1	1597747	GACTGATACCTCAGCGAAATCAAAGTAGTTGCACCGTGACATACTTCCTCACATCAGGATCACTACTGATAT
131	AX-89817445	LG1b	3.082	Fvb1	1959886	TACTTTTACCTGGAGAGAAAATGGCTGCCTTCTTTACAGAGACTCGCCAAGGCCACCCCAACCGCCTTCACC
132	AX-89779539	LG1b	3.082	Fvb1	1940637	CTTGTGTAACAGAAGATGATTATATTCAAAACCACAGCCCACCATCCCAATGTACAACGGCAATCTACAAGA
133	AX-89874634	LG1b	3.082	Fvb1	1782420	AATGCCTGCATTTTGCAGTTGATGATGAATACATAAGTCATTGGATCCGCCAACATAAATCAGAGATCAATG
134	AX-89817490	LG1b	3.082	Fvb1	1807589	CAGGGCAAAGAGACTTCAAGTGATACCTCTGGAACAGGTTTTCCAAAACTGCACATTTCGGGCAACCTCAGA
135	AX-89874641	LG1b	3.082	Fvb1	1734036	CCAAGGAACACAACCATTACAATTGCAGATAGTTCGTGCTTCTGGAACTGGTACTAGTTTTGGAACTGTCAT
136	AX-89779544	LG1b	3.082	Fvb1	1914785	GAAACCAAAATCCCTAGACTCCATGAAATCACAGTAGACTCGATCACAATCTCCAGAAACCGATCACGACCC
137	AX-89874629	LG1b	3.082	Fvb1	1783689	GTGAAGGTACTAAAGAGAGATGGCTTGATGGGTACCTCATGATGAAGATACCGAAAGTTACTTCCAAGATAC
138	AX-89779422	LG1b	3.966	Fvb1	2056772	TCAGAGAATGGTTTCGTTAGAGCACCCATATCAACAGCCATAATAAGATTGTGTTTCATCTGTGAACCGATA
139	AX-89816920	LG1b	6.05	Fvb1	2294150	TGGTTATCCAATGTTGCTCAATGCAGTTACTGTGGACCAAGGATGATAACAATTTTCTCTCCTTGGAGAGAG
140	AX-89817049	LG1b	6.05	Fvb1	2225026	CTAGATGCAAGGTCTGCAGCCATTGTGATGAGGACCTGTGAGGAATATAGTCAATACTGGACGTACTATAGT
141	AX-89874033	LG1b	6.05	Fvb1	2294150	TGGTTATCCAATGTTGCTCAATGCAGTTACTGTGGACCAAGGATGATAACAATTTTCTCTCCTTGGAGAGAG
142	AX-89874164	LG1b	6.05	Fvb1	2225026	CTAGATGCAAGGTCTGCAGCCATTGTGATGAGGACCTGTGAGGAATATAGTCAATACTGGACGTACTATAGT
143	AX-89816868	LG1b	6.05	Fvb1	2322657	TACAGCTTTAAACAGCGAGAGTGTTTACAATTACACTTGTTTTTGCTTCTTAGGAGTGCCATCTTTACCATC
144	AX-89816637	LG1b	7.755	Fvb1	2489097	CACAGTTAGCACTGCTTACCTGTTCCAGGATTGCCACAGGAAGGCCATATGAGGGGGTCTCCTTACACCAAC
145	AX-89873665	LG1b	9.577	Fvb1	2549064	GTAGTGGGAAGACTTATACCATGCAACCACTGCCCCTTTAAAGCATCCCAAGATATCTTAAGGCTAATGCTT
146	AX-89818081	LG1b	10.389	Fvb1	3651346	CCGTTTATATGATGGAAGACTATAACCCTTGTTCCAGGAGGCCACCTTTCAAGACCCCAAAGGCCAACAACT
147	AX-89875376	LG1b	10.737	Fvb1	2683873	CCTGCGCCAGCAAGTGAAGTGATATAGTAGTTCTTAGTCCCACTGATCCATTATCCACTCCTGGAAAATAAT
148	AX-89780144	LG1b	11.173	Fvb1	3967800	AGCAGAGTCCACAATGAGTTGATCAAAGATAACAACTTGGATTTGATTACCACTGGAGAGGTACGAGTCCCA
149	17041	LG1b	12.67	Fvb1	2808121	AATTCATACAATGCAATAGCTAAACCTCTCCCTGACACAATCAATCCATATCAGAAACCTTTTGCACAATCACATTCATAACAATGCATCGAATCACACTACTACTTCAGTCGGCATAATGTACTTCATAACCTCAGCTAAATAAGCCAAAATCAGCTCAAATCACACCAAATCTTTCGATTTTCTGATACTACAGAAAGCTCAAGCCCTTTCTAACATGCAGCTAACAAACTAAGCCTA
150	14988	LG1b	13.467	Fvb1	4552443	AATTCAACTTGATTGACAAAGGAGAGCTTGCACCTCTTCAAGACCTTGTTGACTCTATTCTGCAGCCAAAGTGACAGTAGATCTTTTGATTGCAATTTTTGTCCTTTAAGACCGTAATGAGTGATACACAGGTTTTGACAGCTTCTGCTTAGCCCTTGTAATTTTGTCAAATGAGATGCCAACAAGCACCCTCTCTCTCTGTTTCTCTCTCAGTCTTCCTTGTAAGGACCAACCCCATAG
151	AX-89780228	LG1b	14.118	Fvb1	4331286	TGAGCAAGAACAGAAGAAACCACCAGATCGAGCATAGTGACTCCGATGAGCCAGCAGCAATTCGAAACGCAC
152	AX-89780225	LG1b	14.118	Fvb1	4323916	AGAGCTGGTTTATGAACCATGAATCATATGTTAGGCTGGTTCCATTGTTTCGAAACGAGCCTGCACCGGGCA
153	AX-89818436	LG1b	14.118	Fvb1	4575289	TGCAAAGTGCAGCATATTTGTTGCAACACCCTGGCAGACGTGCTGGTTTGCTAACACACAAGTTTGCAATAT
154	AX-89818278	LG1b	14.243	Fvb1	3946521	CTCTCATGAAACTCTTTACTCAAACAAAGGAATGGCTCTCCTCATGGCTACTTGCAAGATGTTTGAAACATC
155	AX-89875498	LG1b	14.434	Fvb1	4271032	ATAAAGTTGAGGTATTTGATAACCAATAGGCTAATAGTGTCATTATTGTCCTGAACCTGTAATGAGGAAAAT
156	AX-89780195	LG1b	14.434	Fvb1	4231381	ATCTGATCTGGATGCAGAGGTTGAATCAAATGGTCCTGAGTTATCAATCTCAAGTCAACTTTCAGTTTGCTG
157	AX-89780177	LG1b	14.708	Fvb1	4159925	GCCAATTATGAGCCTGAAGGATGGAAATGCAAGTGCTGGCTCTACTTTCTTCAATCCATAAATGTCTATGTT
158	AX-89780311	LG1b	17.36	Fvb1	4798836	CTTTTACAAATTTACAGGATGAACAACCTGGCTCCACTACCAAATGAGCATCGCTGGTCTTTCCGCCCCTTC
159	AX-89818469	LG1b	17.36	Fvb1	4735092	GCTTTGTCATAAATCCAGGTGTTGCAATCAACTCGAGGCGTCACATATAGAAGCCTCAAAGACGGTCTTCCA
160	AX-89818537	LG1b	17.36	Fvb1	5036741	TTGCCCTGCCTAACCTTGTTTCCATAATTCACAGAAGAATAGCCAGACTTGAAGCAGAGCTGAGGAGTCCAG
161	AX-89780330	LG1b	17.36	Fvb1	4918184	TTTGATCAAGCTTTCATCAATGCAAGCATGAATAAGTACTCTTAAATGCATTCGCTGCTGCATGAATGGCCT
162	AX-89875732	LG1b	17.87	Fvb1	5146144	TTGATTAACCAGTGTAGCACTCAGCCATGTTCTCAGTATCAGAACTTAAATTCCCAGTGCTGTTATGTTTAC
163	38734	LG1b	18.211	Fvb1	6133340	AATTCATCTTACTCAGTGATCGTGTGTTTGGATCAGTTTTGTTTAACCCTTCGTATGATTAATGATAGGTGGATTCCAAGAATTTAAGCTGTTAGAGCGACTTGGGGAAGGGGTCAACAAGCCAACAGCGATCATCGGTGAGGTTGCTGATGACCTGAATCTGGATGTAGTTGTCATAAGCATGGAAGCTATTCATTCCAAGCATGTGGATGCAAATCTGCTTGCTGAGTTCATTCCATG
164	AX-89780517	LG1b	18.372	Fvb1	5758586	ATAGGAGGGCATTGGGTGTTATTAATCAGAGTCTGAGTTGGAGCTAAGCCTTACCCTTGTGTTGTTAACAAG
165	AX-89780381	LG1b	18.372	Fvb1	5086883	CCGAAATATTACATTCGGAAAGCGAAGAAATAAACCTCAAACCCTTTAGTGGTCATTCTGTAACCGAATATG
166	AX-89780438	LG1b	18.372	Fvb1	5398519	ACTATGAAATACAGGATGATCAAAATTAGGGGGTTCTCAGAACAATGTAAGCCCCTTTATTTCTATGCCTCT
167	AX-89818546	LG1b	18.372	Fvb1	5059032	ATGCCACGGAACCCTACACCGAGCACAGAACAATCGTCCAACAATGCGGACACTCTAATTCCCTCACAAGAT
168	AX-89818547	LG1b	18.372	Fvb1	5059534	ATATCTCCATCCTCAACTAGGGTTGCTTGACAGGCAGCAGAGGTCTCGTCGCCAGCGAGGATCGTCGCCGAT
169	AX-89818561	LG1b	18.372	Fvb1	5076001	CATGCCTTCTGCTACAATTGTGGCATAGAAAAAAGCTACCGATCACCATACCCGATACTGTTCCTGTGAAAA
170	AX-89875677	LG1b	18.372	Fvb1	5059032	ATGCCACGGAACCCTACACCGAGCACAGAACAATCGTCCAACAATGCGGACACTCTAATTCCCTCACAAGAT
171	AX-89818667	LG1b	18.372	Fvb1	5435776	TTGGGTTATTCTCCAGATAATAAAGAATCAAACACAGCAAAAAGTTAATGTGCACAAGAGCTTGCAGATTGA
172	AX-89875692	LG1b	18.372	Fvb1	5076001	CATGCCTTCTGCTACAATTGTGGCATAGAAAAAAGCTACCGATCACCATACCCGATACTGTTCCTGTGAAAA
173	AX-89780463	LG1b	18.372	Fvb1	5505970	GCTCGTGATAATCTTGTTCAAGAGAATGGAACCAGCTAGTGCTAATGGGGAGCCGCATACCTCTACATCAAT
174	AX-89875734	LG1b	18.372	Fvb1	5161591	TATGCACAATGCTTGGGAATGGGGTTGTTGGGATCGTTCTCGGAGACTGTGAACAAGTGGGAGAGAAGAGCA
175	AX-89818633	LG1b	18.414	Fvb1	3379790	CTGTCAACAAACTTAACTGTGAGAGTCCAATACAACTCAGTGCCATAGACTAAAGATTAACACCAAAAACAT
176	AX-89818764	LG1b	19.278	Fvb1	5894096	AATCAATTATTAGCACAGTTCCTGGGTTACAAGGAAGAGCCCGCCACCTTTTCTCTCTCTTTTAAACAAGAA
177	AX-89818848	LG1b	19.587	Fvb1	6255692	GCAAGTGGAGGTGACATAAGAAATGCAATTACATCGTTTACAGTTCTTCTATTTGAAACCAACTCCCATGCA
178	AX-89780617	LG1b	19.59	Fvb1	6210894	AAGAAAAAGAAAGAAGGGCAGCTTAAGGGAGTACAAGTGATGATGATTTTTTGGAATATAAGCTGTGAGTAA
179	AX-89876023	LG1b	19.622	Fvb1	6419062	ACCAATGGGCCAATGATCCTCGTCTCTGTTGCACGAGAATGTCCTGGCCAAATTCCCAACTGCTTTCAGGCA
180	AX-89818998	LG1b	20.504	Fvb1	6790700	CTTACACCCATGTTAAGCACAGTTCTGAGGATGACACTGTTGCCCTGCATAACTGAACTGCAGAGCAGTCAA
181	AX-89780731	LG1b	20.504	Fvb1	6786854	GATCATCATGCAACACTGCTTCATGCTCAGATGGACTAGGGAATAGCACAACACTGCTTGTCAAAGTTTTAA
182	AX-89876124	LG1b	20.504	Fvb1	6773609	CACTCTCCATGCGTAGCTTTCAGTTGCAGCCACGCACGTGACAACCGTCGACACATGCGAGAGTTATGAGTT
183	AX-89876133	LG1b	20.504	Fvb1	6790700	CTTACACCCATGTTAAGCACAGTTCTGAGGATGACACTGTTGCCCTGCATAACTGAACTGCAGAGCAGTCAA
184	AX-89818995	LG1b	20.504	Fvb1	6785041	TTAGAGAGAAGAGACTGGTTCAGATAAGGGAAGTGAGCTCTGTATCCCTCCCCGGCTAAGGTTACGGGCGTC
185	AX-89854717	LG1b	20.504	Fvb1	6801881	ATATGTCATCATTCAGTTTTTAACTTATTCCAACAAGGGAGATTATTCTAGAAGCTATGGTCGAGCTCCTGA
186	AX-89780715	LG1b	20.504	Fvb1	6702361	GCCCTTTAAGACCAGTTTTTGCCAACAGTAGGCGAAGAAAGCTTCAACTTTGAGAACCAGCTTGGTATGCTA
187	AX-89854719	LG1b	20.504	Fvb1	6801881	ATATGTCATCATTCAGTTTTTAACTTATTCCAACAGTGGAGATTATTCTAGAAGCTATGGTCGAGCTCCTGA
188	AX-89818978	LG1b	20.548	Fvb1	6745800	CTCCGAAAGTTGTGGTTTTGGGATGTATGGCGGAGACGGTTGAAGGACAAGATACTAGATGCAGATAAAATG
189	AX-89780710	LG1b	21.094	Fvb1	6644224	CGGGTGAAGTAATTGTAAAAGTAATCACCACACAACTGTTGTCCGCGGGCGAGGATCTGAGCCAGAATGAAT
190	AX-89780751	LG1b	21.386	Fvb1	6888113	TCTTAGAAACTGCCTCTCTTCTGGCTTAGCAAACTCTGTGGTTATGAACCGGATTGAACTGCACAATCCTCC
191	AX-89811612	LG1b	21.781	Fvb1	6698855	TCACTCCATCCTGCAAAAGCAAGTCTGCACTATAACTGTTTTCCGAGTGAAAAGCGCACCATGTCTATTGAT
192	AX-89876101	LG1b	22.126	Fvb1	6657288	GATGACAGGTGTACTTTCATCCAAAAGCACAGAAGCTGGAGAGAAAGCCTAGTAATGTGTCAGTTAATCAAC
193	AX-89818990	LG1b	23.099	Fvb1	6777730	GGTGGACACTTTGAGGCATATAACACAGGAATCCTGTGGCCCAGTTGCACTTCATGGACTAAACCAGGGAAA
194	2674	LG1b	24.004	Fvb1	6981758	AATTCGAATTTCTTGCTTATATATGTCAGTTTATCAGCTCATTAAAAATCCTGTTGGTGTTCTTCCTTCCCTTTCAATCAAAGTGTGCCTATTTCGAACTTAAAGGATTCTTCTTTGTGCTTCAGAATTTAGTAACAGATGAAACTTAGAACTAAAAAGATAACCCTTGAATGTGTGATACAATGCTTTGATCAATAGTCCTTGTAGAAATGGTGATACTGGGAAAGTCTTGGTAGTAAA
195	AX-89819128	LG1b	25.994	Fvb1	7239307	GTTTCACCCTCGATCTCTTTCCTGTGAAAATTCCTAGTGGCAGTCACAAGCTGCACATTTTAGTCCTCCCGG
196	AX-89876203	LG1b	25.997	Fvb1	7066548	CAGTTGTGGAATGGCTAGGGATAAATGAGATTAGCCTTGATTACTAGTGCTCTTGCCTTGGCATTTGGTGCA
197	AX-89872295	LG1b	26.003	Fvb1	6987373	AATCAATATTTGAAGTGTATGTGTTGCAGACTTGCACGAGCCCGGGAGAAGTTGGATGTATTCAGTTTTTGG
198	AX-89780795	LG1b	26.003	Fvb1	7153780	CCTTTTCAATTTGTTGCTCGCAAGATCGTAACAATAGCAGGTGGTTGGAATTATCATCCTCTAAAAGATATT
199	AX-89876191	LG1b	26.003	Fvb1	7023102	GACTCGGCCATTCGATCTTGAAATTCAATGGTGCAAGTCAATATCTTCCACAACCAGAATGGACCTATTCGC
200	AX-89780782	LG1b	26.003	Fvb1	7135388	ACACAGTCTTTCTGAGATGCTTTTCATTTACCATTCTCCACATTAGAGTACATATTGCACTTTCTATCATCA
201	38437	LG1b	30.231	Fvb1	9020315	AATTCCTTAGTACATACTATTTAACATTGGATCATCCTAGCCTAGCTCCTCGTGCAAATTGAACTCGAGCAATTCTTTGCTGATTTACACATAACACTACCTCAGGGTTTGACACCAAATCTTCCTGAAAATCTCAGAACCTCTAAAACCCACAACCCTATACAATGTCAACGGTAACCCAACTAATATATATGTCAATCTCAATTGAAGTGAGTTCACTAAATCGATGCTAATATAAAC
202	AX-89798445	LG1b	31.026	Fvb1	9325911	TAATAATGAAGCAAGAAGAAGATCAAAATTTTTACAGTAGGAAGGGTAGAGTTCGTCGCTTGAAGTACACTT
203	AX-89841488	LG1b	31.029	Fvb1	8935046	CAATGGGGGGATAGTTTCTTGTTCTTTGATCTCCAAGAGAGGCTACTAATGAGTTTTCATCCATTCAAACCG
204	AX-89798442	LG1b	31.029	Fvb1	9329592	AGGCAACAAGATGCATTTAAGCTGCAAAATGGTGACTGAAAGTAATGGGAGCAATGATAGCTCTCAAGAAGA
205	AX-89798493	LG1b	31.029	Fvb1	9083233	GTTTGCTTCTGACATTTCTCTGCTTAATTCACTTACTTAGCATGTATTGTAACTGTGGAGACCTTCATGCTG
206	AX-89841405	LG1b	31.029	Fvb1	9262876	GCGATGTACAAAGTGGGCTGGTATAATCAAGCATCGTGCATCTGATGTTCTTGCTGCTGTAGACCAATCAAT
207	AX-89798461	LG1b	31.029	Fvb1	9259372	ATATATAAAAGCAAGATTTTGTAGCTTCCAGAATTCTCATATTCAGACGTCTGAAAAGCAAGAAGACAACAA
208	AX-89898773	LG1b	31.029	Fvb1	8823089	TGCTGTGCAAGTAAGCCAACCCAGAGAGTATATGGCTGAGTAAAACTGCGAACAACAGCTTCTGTCATAGCT
209	AX-89898658	LG1b	31.029	Fvb1	9262876	GCGATGTACAAAGTGGGCTGGTATAATCAAGCATCGTGCATCTGATGTTCTTGCTGCTGTAGACCAATCAAT
210	AX-89898744	LG1b	31.029	Fvb1	8935046	CAATGGGGGGATAGTTTCTTGTTCTTTGATCTCCAAGAGAGGCTACTAATGAGTTTTCATCCATTCAAACCG
211	AX-89841435	LG1b	31.029	Fvb1	9203733	TAGTAGCATCAGCCGGGAAGATGTCAGATATAAACGTAGCGCTTTCTGCAATGGCTGCTAAAATAGCATATG
212	AX-89841542	LG1b	31.029	Fvb1	8699656	AAGGTACTAGGCTTGTCAACTGCTTTCTTGATAGCAGTCAAACAACAGACCAAATGCTGCACCAAGAGCAGC
213	AX-89798539	LG1b	31.029	Fvb1	8841011	ATCGGAAACGGTTTGCTGAAGAAGCCAGTGTCAAGAGGTGAATTTGGATACAGGGAGATATGAGAAATGCGA
214	AX-89898693	LG1b	31.029	Fvb1	9206227	CCCCAGAAGGTTTTCCTGATGAAGAACCAGAAACAGTAGTACCGTTTAGCTTATTACACTCTTAGGAAGCGA
215	AX-89898753	LG1b	31.222	Fvb1	8920478	ATTTGCACTTTCTTGTGGAAGCTGGTCCTCTCCTGACTGTAAGTTCATTTGTTTCAAATTTTATTTGATACT
216	AX-89841334	LG1b	33.441	Fvb1	9688440	AGCAAGTTCGGAGAATCAGAAGAGGAAAACCATAAAGCAACTTTGATGTGGATGCTGCTGCCATGGCAACAT
217	AX-89898558	LG1b	33.731	Fvb1	9747200	GATCTGAAATAGTTGATGCCGAGATTCAAAGAAGGCTGCCAAATCAACCCTCTACACCTTCACAATCGATCA
218	AX-89798399	LG1b	33.82	Fvb1	9671503	CTGCTGGTAAAACCACTATCCTCTACAAGCTCAAAACTTGGAGAGGTTGTCACTACCATACCCACAATTGGT
219	AX-89798390	LG1b	33.82	Fvb1	9736006	TTCGAGATAGAGAAGGACACTTTTCCAAGGTCAGTGTGACCAAGTCTCAATTAACAAGCAAACAGATCAATC
220	40310	LG1b	33.846	Fvb1	9703728	AATTCTGGAATGGAATACAAAAAGGACTGCATAGAACTGTTTGGGTTTCTTGATTGTGTGTTGAAAACAAAAACTTTTCGAAAGGTAACATGCATATACCAACCCCATTGGCCGAAAGCTCTTCATCCTTGGTGGTAGCTAGCTAGGCATCATTTTTATTTGAACTAGCTATGATTTAATTAGGATACTTTCTCATATGGACAATTATTTCTTGATTATCTAATTTGTTTGATTCAATAG
221	AX-89816488	LG1b	34.773	Fvb1	9983152	CAGTCCAATGGGAAACATTTCAATATCTAGTGATAACGCCTCCTCTGCCTCGAAAGTCATTTATCAACTCTG
222	AX-89797438	LG1b	34.773	Fvb1	10044571	GCGGCGTTCATTGCAGCTAGGAGCTTAAGACTTCCAGCTCCTAGCCGCACGAGCGATGAGAGCTCGAAGAAA
223	AX-89816485	LG1b	34.773	Fvb1	9976242	AGACTGGTCAAGATTCGGCTTGGGTTGATGGTCCTAGGGCTCGAAGCTAAGAAGGCTGATTTTGCAGTCGTT
224	AX-89841263	LG1b	34.773	Fvb1	9912838	GGCCAAATTCTGCCTCTTCGACTCTCTGTCAGCTCCTGACAACGGCCTAACCAAGCTGAACTCGGCACAGCG
225	AX-89854200	LG1b	35.45	Fvb1	10153123	AACCGTGGGGATGCTAAAGCTTTCAAACTTGATACACCTCTTAAAACTGGTCGACATAAAGGGAACAGATGG
226	AX-89778821	LG1b	35.689	Fvb1	10159280	AGAGATGTGAAAGCACCAACAAGGCTACAACAAACCTCCTCCATTTCTTTTTCTTCATAGCTAAACAGAAAC
227	2484	LG1b	38.47	Fvb1	10840315	AATTCTGTGTGGCTATATTGTCCTCGTTGGCAAAACTTCCCTCGTTGGTAAAACTTTGTGTCTCAGTTCTTTCGCAAATCACTTCTGAAACTTTTACGACTTTATCTACAACTAAAACACAGTCCTCTAAAGCACCTTCACAAATTTGATCAGATGGCAATGATACAAGATGCTGCTCTACAACTTTCGTCTGGGTTGACTCGATGCTGAAACAAAATACATAATTGCACAGTTGAAAAT
228	30991	LG1b	38.476	Fvb1	10882196	AATTCATTTTTGTCTAGGTACATAATAAAGCGAGTTTTGAATAGTATGGGTCAATAGTGGGAACTAAAGAGCTTTTGCACGTTGTTTGAATGTTTGGATATAAAGCGGTTCATGAATATGTTCTCCATCCCTTTTTGTTTTCCCGTTTTCCAAATGATGGATCGATCTTCATATAGGAAGTCAAATTTTCTCCACTATATGTACGAATGTTTGCGAATATATCAAAAGGAGGAACATATA
229	AX-89778964	LG1b	39.793	Fvb1	11142858	AGCTAAAATCTGGCGTTTTCGAAGCCGTGTAAATCAGCTGACTCTGTTCATCGACTTTCTCATTATCGCCAC
230	AX-89816652	LG1b	39.793	Fvb1	11125327	AAGATTAAGACCTTGTCCAAAGAGTTCAAGTAATCCTACAGCTCTTTCCCTGTTGACCATGAAAGTGTGCTC
231	34724	LG1b	40.349	Fvb1	11093568	AATTCCAGCATTGGCGAGCTCAAAATCATTACACGTTGTTCATCTTAGGGAATGCAATTTTAACAGTACAGTGTTGTACAGTCATGTATATATTTGTTACCAGAATGTCTAATGGAAAAGTTAGTCCAGATTTGCATTTCTCTCTGTATAATTTTTGGCTACCCAACTCTTAATCAGCTGCTCTTTCCCCTACAATCAGATACCCTCAGAATCTGATGAAAAGGATAGATGTGTTGTATA
232	9595	LG1b	41.058	Fvb1	12858639	AATTCCAAGTAATTAATTACTGTTTAGATAATGATTTGAAATTCCCCAGTAAAGGGGCATGAGCAATGCGATTATAACAAAACCATAGCCTCTTTCTCTTTTTCTGACTCCCTCACTCAGCATGAATCTCAAACACCAAATATGGTACATCCAAGTTCACACAACTCATATTGCAACACTACAACAATCTTGACAGATACAATGGAATACGATATTCAATCAAACAGAAAGCATATTAGA
233	33420	LG1b	41.314	Fvb1	12858575	AATTCTACGTGATATGTTTGTCTTGCTTGTTACAATGCACTACTTAAGAGATTTGAGAGTTCTATAACATATTTGCCTTGGTTGTGAATTTGCGTTCCTAATTTCTGTTGTTTATGTTCTTCATTATTTTGGTATATTCCATGTTTGGTATTCTAATCATATAAAAAATGAAATTTCACGTGTTGAAAATGAATTTACTTATTACTGTGATGTACGGTTACGATCACTACAACAATATTG
234	AX-89874231	LG1b	41.939	Fvb1	12905352	GTCCCGGACCGCGAAATTGTTCCACTAGACAAAAGACCAACATGATCATGTGGAGGTTATGAAGCAACATGA
235	AX-89779264	LG1b	41.939	Fvb1	12905244	ACTAATCCGGAGGAAGTTGACGAAGAAAAATTAGTAGGTGATGGAAAAGAAGATTAGCTCCAAGAGCTCATC
236	AX-89874262	LG1b	41.939	Fvb1	13110837	AAGCTAGCAAAAGTACCTTTCTTGAGTCGAAGTACAGTGAGTGGAGCCATTTCTTTGCTGAAACCAAGGTCT
237	AX-89874261	LG1b	41.939	Fvb1	13109666	ACCTTCCAATTAGTCTTCGGCGGCTGGTGGAGCACACGCCCGGTGAAACACCGACATATAGTAATGTAGACC
238	AX-89817141	LG1b	41.939	Fvb1	13110837	AAGCTAGCAAAAGTACCTTTCTTGAGTCGAAGTACAGTGAGTGGAGCCATTTCTTTGCTGAAACCAAGGTCT
239	29741	LG1b	42.541	Fvb1	12880776	AATTCGCATGGATATTGCAGGTGCTGAATAGTTCAGAAGGGACATCAGCGTATATGGATGATGACCTCATAGACATAGAAGCGTTGTTCGAAGATGACGTTTTCATGCCTACAGCTACTTCGTAATCACATGAGGTTCACAAAGCCCTTCTGTAAAATCTGATTTATTAGTTTACTAGATATAGTGTCAAGTATCAACAAATGGTTTTGGCTTTTAAATTAAACTTCTCATGTTAATAGA
240	AX-89817167	LG1b	43.309	Fvb1	13272599	ATTGGCATTATGCTCTTCACTTCCATTTCGAGTCAACCACATCACCACTCACTTCACCACTCCCTTTCTCCA
241	AX-89873945	LG1b	44.796	Fvb1	14901868	GCTGCTCTTTTGGAGTCACGAGCAGAGCAGTCATCAGGAGCAGTGGTTCATTCGTTATGACAAGGATCAGAA
242	AX-89873941	LG1b	44.796	Fvb1	14903276	AAACAAAGCAGCATGTATGTTAGGTCTTCCATTTCCTGGAGGCATTTGCCAAGCAGCCAATTGAATTACTAC
243	AX-89779086	LG1b	44.796	Fvb1	14850963	TGGGTGGCACATAAGGTTTGTCAGGGATCTTTGCAGTCCAACCCAAGACAATTGTGCTTCTGCAGCACACAC
244	AX-89846911	LG1b	44.796	Fvb1	14872281	AATTGATGGTTGCCATTTCCACAGGTAAAATATCACTTCAGGTGATATGTTACATAGAATAGACTTTAGAGT
245	AX-89779046	LG1b	44.796	Fvb1	15043694	TGTTGTCAAGTCCTTGAGCAGAAATTCCTTTTCATAGTACCTATCATTTCAATAGATAATTAGCACCAGTGA
246	AX-89779156	LG1b	45.092	Fvb1	16391587	GAAAGATTTGAAACTTTGGGTCATGAATATAGTCACTGATAGACTCTCCAGACACCTTACCCATAATTTATG
247	AX-89778572	LG1b	45.242	Fvb1	15831002	CAAATGATTCATCTAGGAACACCTGAATTTATGGCCTCCTGAACTCTATGATGAAAACTATAATGAGTTAGC
248	AX-89873295	LG1b	45.242	Fvb1	15906733	GCTCAAAGGCTGAAACAAATGGGTTCCCTTGCCTCGTGCTTTAACAGCATTGCACATGGAATTCAGTGATGA
249	AX-89816186	LG1b	45.242	Fvb1	15906733	GCTCAAAGGCTGAAACAAATGGGTTCCCTTGCCTCGTGCTTTAACAGCATTGCACATGGAATTCAGTGATGA
250	AX-89846265	LG1b	45.242	Fvb1	15366911	TGTGAAAAGTGATAATGGGAGGTTGTTTTTACAAAAGGGGTTGGAAGCAATTTGTGCGTGATAATGGTTTAA
251	AX-89903528	LG1b	45.292	Fvb1	15359808	GCTATCAGACGCGTCAGGGCTCATCTTCACCATGACTAGCCAAAACTTGGTCTTCAATTACAGAAGAAAATG
252	AX-89779034	LG1b	45.314	Fvb1	15191505	CAAATAAATTACTGGATAAAGCTTTGAAAATAAGGCTTGGGCAGAGGATTTTATGGGGAGTGTCTGGTAACT
253	AX-89873029	LG1b	45.314	Fvb1	16873954	TGGATGGAGTTTCCTTCCGAGGAGGCTACTTTCACAGAATGATGAGGCTCTTATGATTGGAAATAGTCTTTT
254	AX-89816935	LG1b	45.314	Fvb1	16323576	TCCTCAACTACACTCTTTTTCTGACAAAAGAAACCAGGGAAGCTGAAGCAGCGCCGAATAATACAGAAACTC
255	AX-89874109	LG1b	45.314	Fvb1	16738581	ATGCATCATTTTGATCACAGATGCTGCATTCTCCAACACAAATAGCTCCCTCTTGTGAGCAAAACAGGTAGT
256	AX-89873290	LG1b	45.314	Fvb1	15836043	GGGAAGATGCTCGGGAACACATTGAGAAGGACATTACTGATATGTAAACAAATTGGTCATTGTGAAGGAGAG
257	AX-89903517	LG1b	45.314	Fvb1	15355195	GGTTTTTCAAATGGATATCATGTTGTTGTAGATTCAGTTGAAGAATTAATTCTGGAAGAAGTTCGTGGGATG
258	32329	LG1b	45.624	Fvb1	15880916	AATTCTGGGCTTTGGTGGGTATTAAAGGGTCTGCAATGATCTGTGCTAAGTAGTTTCTTTTGATTTGGGTGGAGGGAGTGTTAGGTAGTGGTTTTTGATGTGGAATATTGATATCAAGTACAAGACATGCTGATTGCTGATGAGGGTGAGAAGGATTTGTTCTTCGATTCCGCAGTGTACTTGTCATCTGAAGAGTCAGTGGTAGCAAAAGAGAACCTGGAGTGTAGCAAGTTGGAGTAT
259	42115	LG1b	45.805	Fvb1	14981247	AATTCGTTGGAAGAAAGAAGAACCAAGGTGGGGATGATGATGTGCCATAAGTCTCCCCAAAAGTTTTCCCTCTTCTTTCCAACTTCAAATGCTGTGGAGCTGCTTCTGTATGTGTACCAGTTAATGTATGTAATCTTTTCATTTTATACATAGGAGGTTGTTTAACTTGTTATAAATGTGTATATAAACAGCTTCAGTTGCTTTATGCTTTAAACTTGATTCTCAGTTCATCTTCATAAG
260	4691	LG1b	45.958	Fvb1	15315588	AATTCATTTACTTGTAGCTTCCTTTTGTTGATAAAAATTATCGTTTTCAAATTTTAACTTTTATCACTTCACATGCTGCATATCTTCCGCCTATTTAGGCTATGATTCACTTTGTGCCTGTAAATTTCTATTTGGTTGTATGCTGTATAGATAGCATATAACAAACTTTAACCCAAAGAAATTTAAATAGCAATAACTGGTGCAATTTAATTCATCAGACAGGCCTGTTTGTAAGTTTCT
261	8367	LG1b	46.233	Fvb1	14169890	AATTCATATGTTTCCATGTCAATCTGGTTTGAGATGAAATGAAGTTGATTCTTTTTAACCCAAAAAAGATTGTTCAAACTTACTAAACTAGTTTTAAAGAGAACAGTGTACAGATTTCCAAATAACGAATGAAGATATAATAACAATTTACATCTGTTAACATTAAAGTTGATATGGCCGAGTTGGTCTAAGGCGCCAGATTAAGGTTCTGGTCCGAAAGGGCGTGGGTTCAAATCCCAC
262	7348	LG1b	46.458	Fvb1	15220073	AATTCCAGAATGAGATGAAAGTTATTGGCAAAACCCATCACCGCAGTTTAGTACGTTTGCTTGGGTATTGCCTTGATGGACCAAAGAAGCTTCTGGTTTATGAGTACATGAGCAATGGATCACTTGCAGATATACTTTTCACATCTGAGAAGAAACTTTATTGGGAAGAAAGAATGGGAATTGCTCGAAACATTGCACGAGGCTTTCTTTATCTGCATGAAGAATGTGATACACAGATCA
263	AX-89797490	LG1b	46.688	Fvb1	17336243	GATAAAGCGGATTTAACTGTTCAAAATCTCAATTCACAAACTTCTTAGAGCCAATGCCAAGTTGGAAGCTGT
264	AX-89816838	LG1b	46.739	Fvb1	14901763	GAAGCTGCTGAAGTTCACAAATCCATTGATGCTGGACAACAAAACACGCAGAGCATGTGCTCAGGCCTCCCT
265	AX-89903467	LG1b	46.739	Fvb1	15323681	ATTCTTGCAGAGTTTGAGGATGATCCTGACCTTTACTGTGCTGAAGCCAATAAAATATGTGGGCATTGAAGT
266	AX-89873883	LG1b	46.739	Fvb1	15191788	TATTAGGGCGTTTAATATTGGACTTGCTGAATGGCAGCTCAAAGTTGAATTGCTTTACTAATCCATACATGT
267	AX-89779015	LG1b	46.739	Fvb1	14557212	TTTCATATAAGAAGCATTCTTACCTTGGACATCTTCTGATTTCGCTTTCACTTTAGGAGCCTTTTCCTCAAT
268	AX-89873783	LG1b	46.739	Fvb1	14751141	TTTTGTTCTTCCTTTTCCTCTGCTGTAGTTTACATGTGTGGCGACCCTTACAAGTACAACATGCTCCCTCCT
269	AX-89873854	LG1b	46.739	Fvb1	14554129	CTTCTCCCAAGCAGCATTTTGACTTTCAATCCAAGACTGCCTTTGCAATATAATACTCAGAATAATTTCCCT
270	AX-89779069	LG1b	46.739	Fvb1	14904668	GCTCTGGAAAAAGATCTTCCAGCTAGGGAGCTTCACTGAGCTGTTGCTGCTTTCACTACAATGGTTAAGCGG
271	AX-89873874	LG1b	46.778	Fvb1	14306686	GGCAGGACAGAAATTATTTGATAAGGTGGTGGATAAGGGACCTTATTTCATGGACCACAATGATAGCAGGGT
272	31092	LG1b	46.929	Fvb1	14091933	AATTCTTAACCAAAAATATATAAATCTAATGAAAAGATTGAAAGCCTACCTTCCTGCTAAGATGCGCACTAGGCCTTGTTATTCCCACTCCCAACTGGGTGGTGCGTAGCGCGCACCATGTGAGTAGGAGACGGCTTTGGCGTCGCTTTATCTGTAAGCATTGCAAAAGCGGAGTCAAACTTCAACTGTGGGATCACGGAGTTTAACAGTAAAAGAGCGTGAGGGGTATTATTGTAATTA
273	AX-89816122	LG1b	46.969	Fvb1	18057841	AGAACATAGAACCTGCCTCGAGATATAGGTCTCCAGTCTCCCTGGACACCTCTGTCAACTTCAAGTCAAAGT
274	AX-89778337	LG1b	47.604	Fvb1	19151146	TTATGCTAATCTCGGCATGATGAAACTTTTTAAACGTCATGGCTTCTGATTAGCTGTCTGTAAGATTTGCAA
275	AX-89846807	LG1b	47.656	Fvb1	18056217	GTAGATTCACCAACTCACCTCAAAGTCACAAAGTGCTACAATACGAGATGTCGTCTTCTCTGAGATCAGGAG
276	AX-89904320	LG1b	48.085	Fvb1	23622226	AATTTTCACATATCAATTTATGATGTTCAGTTGAACTAGTTTACAGACTTACAGCAGCAGAACTCTCAAACA
277	AX-89824862	LG1b	48.739	Fvb1	22423438	CCATTTGCAGACCCTTTTGGTCTTGTCCTTCCAGAACGTATCAGTCTCAATGGAAGGACGAGATAGCCAGAG
278	AX-89819210	LG1b	48.739	Fvb1	23747880	AGTCACTTTTTGTTGAGATTCAACTCCAAAGAATTGTAATGTTCCTAAGATACCAGAAAGATAAAAGATATG
279	AX-89838151	LG1b	48.739	Fvb1	21345401	TAGTAAATTAAGATTTGGATGGTACAATTTGCGAACTGACAGTTTCATCAAAAGGATCTTCTCCTTCTGTAA
280	AX-89778543	LG1b	48.739	Fvb1	22531938	GCAAAGCCCTTCAAGATCAAGAAATATAACGGTACCTGGGTGTCTGTATCTCTATCTTGAACTATTTCAGTC
281	AX-89780717	LG1b	48.739	Fvb1	6727900	TCATGAATGAAGAAATCTTTGGCCCACTGCTTCCAAGTAATCACTGTGAGAATTAACATTTATAGTTTTAAC
282	AX-89881993	LG1b	48.739	Fvb1	22423438	CCATTTGCAGACCCTTTTGGTCTTGTCCTTCCAGAACGTATCAGTCTCAATGGAAGGACGAGATAGCCAGAG
283	AX-89876317	LG1b	48.739	Fvb1	23641274	TTACGCTTTTTCTCGTCTTTTCTTTTCCTCCTTAGAGTTCTCCATATTCCTCCGTTTTTGTGCCGCCTCTTT
284	AX-89876397	LG1b	48.744	Fvb1	18966811	CGAATAGAATCTCGAACTCGGCGAATCTGAAGAAGACCGAAGACCGAGTTGACAGTCCGAGTCAAAGCAGAT
285	AX-89847175	LG1b	50.389	Fvb1	19611318	TTGTAAATGCGCTACTATAAAACCCGCAACAAAGCAGAGGGTCTGATTTCTAGTGATTAACTTAAGAATGAA
286	AX-89904088	LG1b	50.389	Fvb1	22529117	TTCAACAAAAGAAGAATTGACAATTTATCATGAGCCTGGAGGATGTTGATTATGTTCAGTTGTGAGCTTGTG
287	AX-89904793	LG1b	50.45	Fvb1	22457912	CTCACAATTTCAAGCAGTAGCACGCCAAAACTATAAGACATCACTCTTTGTTGTAAGCTCATTTCTGTACAC
288	AX-89904333	LG1b	50.45	Fvb1	24062790	AGTACTCCTGTTTATCACAGCTATTTCAACACTTCCTGCATGCTAGGGTTTCTCCGAGGGTCTAGTTCACTA
289	AX-89904331	LG1b	50.45	Fvb1	24033436	GTCTTTGTTCCTACTAGCATCCTAGTTGAAATCTACGACATCTTCTTCTTTCGATTTCCTTATGGTTCTTAC
290	8040	LG1b	59.406	Fvb1	20241824	AATTCTGTATAGTTGTTTGGAACCATGATCTGTAGGTAACAAACAGTCAAAACAGACGAACATGTTAGAAAAGATCCGCATAACAACAATAATCAAGCTAGCTAATTTCTTTATAAAGTGCAGATAGAAGGAAGTTTAACCAATTAAGTTGCTGACGGAGATGGACAATAATTACCATGTCAATTCCAGCATTGATCCCTGCTGTAATCGAGTATGAGTAGTTGGCATGAGGTGGTGAGG
291	13432	LG1X1	0	Fvb1	15135999	AATTCTAAGGTTGTGAAGAAGAACACTAAGATTGTCAAGTGCACCAAGAGAAAAGTTGATGAGGTGGATGAGACTGTTAAAGATATCAAGAAGATGCAGAAAGTGATCATGAACATAATGAAGAAACAAAAAGTGGCCCTTTTGGAATGCCAAGGTAACTTTGTTGGAAAGATTTCTGAAAATTTCGTACTCTTCTGGTCAATATTGCATATCTAAACTACACCTATAGTATATAATGAA
292	AX-89910128	LG1X1	3.394	Fvb1	18505429	TGGTGAGTTGTTTGATATGATGCCTGAGAAGAACCGTGGTATCATGGACATCTATGATTTCAGGGTATGCTA
293	2600	LG1X1	3.968	Fvb1	10901527	AATTCTGTAGTTGTCAAATTGGGGTAAAGTTCTTGTAGCAATACAATCGTTTTCCAAAACCTTACGAGATACTAGAAAGTGTGCTATACGACTGCAACACTCTTACAATTTCTCTCATAGTCTTTAGTTTGCTGGAAAGATATTAACAGGTTCTCAAATTCATTAATTTATCCTAAACAGTAAATAATGCAAGCAAAAACATAAAGAAGCTACGATCGACTTCGATTCATATTTGGTAGA
294	AX-89779104	LG1X1	4.207	Fvb1	11483918	TTCGATTGGGTTCTTCCACATCTTATATCCGGCACCTGTAGTGGAATTTTCTTTCACGTTCGAGTTGATTGC
295	AX-89816784	LG1X1	4.304	Fvb1	15202361	TCCATTCCTACATCCACCGAGGCTATTGTTCACTCCTCATGCAGCTACTTCATTCCAACAACAAAGGGCGCC
296	AX-89778969	LG1X1	4.563	Fvb1	11223185	TGAAGCAGCTTATAACACACTGTTGAATCTCAAGGCTCAAGTGCTTCTATAGTGCTCACTGTTGAAAGCAAC
297	AX-89904116	LG1X1	4.703	Fvb1	13997694	CAATTTGGATATGGGTTTCCTTTTTGGCATTGAAAAGTTGTCACCTTTTTATGGTTTTGTGCATTGAAACTT
298	19580	LG1X1	4.749	Fvb1	17972043	AATTCGTAGAGAAAGGGCACTCACATTTGCAGTAGAGTTGACGCACACCATTGTTTTCGGCTTCACAGAAAACGATGCACGTTTGCATAATAAACTGGTCGGCAACCTCCCACCAAAGAAAGCTTTGGAACTGACACGACCACAAGGAACAAGATTGGTCCTTTGGGTGTGAAGAAATTGCACCGACATTGGACACGCAGCAACAGACGCCATTCTCTTCACTCTTCTCTTCTCTTCTCT
299	AX-89816174	LG1X1	5.057	Fvb1	15825133	GATGATAGCATTGAAGGCATATATGATACCTTGAAAGGAATGTGCTGTCATCAGCAAATCAGCTGGGGGAAT
300	9466	LG1X1	5.413	Fvb1	23597217	AATTCTTCTTAGTATTGGTGCAGCAAAATGGATGACAAAGTGATAGAGAAATGCCTCTATTTATAGGAGATCTAGAAATCACCCCTTTTTGTTGATCTTGGCCCTTCAATTGAGAAGATGAAATCTTGATCAAATGGCAGAGAAAAGAGCCTCAAACCTGCCTTATATTGTTCATAATAGGTCACCGAGAGATTCTACATGCAGTAGTTGTTGCCACCAAATCCTCACATAATCACAAAA
301	AX-89816007	LG1X1	5.432	Fvb1	21019488	CCCCTCACACCTTGCAAGAGCTTCAAGACACTACTCTTGGGTTCTCTCTTGTCAGCACTTATGCAGCACTGT
302	AX-89854798	LG1X1	5.478	Fvb1	24101564	ACAAAGCAGGCTGAGATGGGACTTGAAGTCGCTGACTATACCATCTCACTACCTATCAGACTCAGAAAAACA
303	AX-89881995	LG1X1	5.55	Fvb1	22428493	TCAGAGCACTATGAGTAGGGATTGTTTCTTGAACAACCTGATCCTGTATTGTTTAATCCTATCTCCTCTATA
304	22791	LG1X1	5.58	Fvb7	1160832	AATTCCTTATTAGGAGAGAATAAGCTAACGACAAGTCAAATTAAAATATCTATTGCACTGCAATTAGATGGATGACAAGTATTTTCAAGTACGAGATGTTACACCAGTGCATCACTCTCTATGATGAAATCCAAATTATCCAAAAGATACATTATCTATCATAGCCGCCAGATGCTCACTGTCTTTTAATATAAAACTATCTATGTAAGAGTCAAGTCACCCTTAGTAACACCCACCAAA
305	AX-89816119	LG1X1	5.803	Fvb1	18065460	TTTCAACCTGTCATGGTGAAGAAGGATGGGGACAAACAGAGAGAATAAGAAATCAGAAAAAGTCGTCACTAA
306	AX-89847809	LG1X1	5.817	Fvb1	22381958	ATTAGAGACCTCATTTAGTAACATAAGACCATTGAACGTACCAAGAAAATTTACACATCTTAAGACTTGAAC
307	43648	LG1X1	5.839	Fvb3	22231485	AATTCAAGCAGCCAAAGAGTTTGGAAATTCAATCAATCTCTAGGCTTGTTTACCAACCATAGCTTGATTGAACTTCCCAAACTCCCTAAACTCCAAGCCCCCATATTCTTTGGCCTTACATAAAAGCTCCCACTTCTTCCAATGAACCCCCCTTCCTCCTTTCTTTCCCCACCAAAACTTAGCCACCACTGCATTCAGTTCATCACAAAGGCCAAGAGGAAGCTTAAACACACTCATTGA
308	AX-89816947	LG1X1	6.157	Fvb1	16365257	AGAACATATTCCGAACCAGGGAGCTGTTTGCTTGCACGGACAATTCAAATGCTGGTCTCCGGATTAGTCCTC
309	AX-89873948	LG1X1	6.176	Fvb1	14896297	CTATAATGGTTCATGGGAAATCCCAGCTGTTTTTAAGATGGATCCAAGAGGTAACGAGATTTTCATGCATCT
310	AX-89779275	LG1X1	6.177	Fvb1	13067495	CATTGATTGACGGGTATTGTAGAGTGAATGACCTCAGAAGAAGCTTTAAGATTGTGCGAGGTAATGAAGTCT
311	AX-89816686	LG1X1	6.179	Fvb1	14714237	GGGAAAATCATGTACTGAAGATAAATTATCCATTCCTGGGTATATCACTCAACCAGTATGAAATTAGTAGGG
312	AX-89873258	LG1X1	6.188	Fvb1	15633654	CTGGGCAAATATGTGGAAGAAAGAAGGTGGCGCGTACGCTTTGTTGATCACGGGGTCTTATATATCAGGATG
313	AX-89846826	LG1X1	6.188	Fvb1	15896639	GGTACTAGTATTCAAAATGTAAGGTGTAAATAGTTCTCCATCCAAGGTTAGCTAAAAGAAATTTTGAAGTAT
314	AX-89874107	LG1X1	6.188	Fvb1	16678593	TCTGAGACTGGTCGAGTTCTTAGTATCCAATCCCACTACAGTTCAGGTATTGATAAGCAGATATTACCCAAT
315	AX-89778371	LG1X1	6.188	Fvb1	17053775	CACACAGTGGATCCATGGTTAATAAACCATTTGAGCTGCACATGAATAGTGTACTAGAGCAAGGTCATTTTT
316	AX-89817164	LG1X1	6.188	Fvb1	13268203	TAGGCCTGATGCAGTTTGAATATGCATTTCTTGCTAGCTTCGCTTTTCTGTCTGATATCTTCATACATCTTC
317	AX-89778554	LG1X1	6.188	Fvb1	15633344	GATACAAAAAGAAATACTAGAGAATTATGCCAATGAGCCTCCCTCCTATATACTTAGATGTTGTGCAGCACT
318	AX-89802676	LG1X1	6.188	Fvb1	15342230	CAGTCTAAAAGAGGTATTCTTACCTTGAAATATCCCTATTGAGCATGGTATAGTAAGCAACTGGGATGACAT
319	AX-89779272	LG1X1	6.188	Fvb1	13040299	AAGAGGCAAAGTTCTCACAGATCACTGTTCAAATAGTAGTGCGAAATGACCACCCCCGCCAATAGCTAAAAA
320	AX-89816688	LG1X1	6.188	Fvb1	14713138	CTTGATGGAGGCATATTTCCCATGGGGTTTACTAAAGCTAGCTGGAGATAAGAATTCTAAAGCTGGATCAAA
321	AX-89817151	LG1X1	6.188	Fvb1	13161671	CATGGTAGCTCCGATGAGGCAACATTTCTTGAGATAGTCATCAGCAAATGGATCAGAACCTGCAACAAAACC
322	AX-89779250	LG1X1	6.188	Fvb1	12868401	AAGAAGAAGACAGGTGTAATTGCTCCAAAGCGTTTCTGTACAGAGATTGAAGAAACAAAATGAGCTCTTTCG
323	AX-89816840	LG1X1	6.188	Fvb1	14896297	CTATAATGGTTCATGGGAAATCCCAGCTGTTTTTAAGATGGATCCAAGAGGTAACGAGATTTTCATGCATCT
324	AX-89874271	LG1X1	6.188	Fvb1	13161671	CATGGTAGCTCCGATGAGGCAACATTTCTTGAGATAGTCATCAGCAAATGGATCAGAACCTGCAACAAAACC
325	AX-89873459	LG1X1	6.188	Fvb1	14147545	CCACTCGTACCAGCTAAAAGCATCTAAACTGCTGTCTGATTGCAGCAAAGTAAGCAGCGTCTTCAAGCCAGC
326	AX-89816227	LG1X1	6.188	Fvb1	16154806	ACATATCAGGTAGAGGACATACTTAACCATTAGATCTCAGGATATCAGTTGCACGACGATCTCCACTTCGCT
327	AX-89874064	LG1X1	6.188	Fvb1	16365257	AGAACATATTCCGAACCAGGGAGCTGTTTGCTTGCACGGACAATTCAAATGCTGGTCTCCGGATTAGTCCTC
328	5708	LG1X1	6.621	Fvb1	12885350	AATTCTGTTTCTTCTAGTTTCAATCCAAGCAGTTACCAAATGCGTTCTCAAGTTACGGACGGTACAAGCTTGAGTAGTGCTCAGGCATCAGAGTTCGAAGATGTGGAATCAGGTGCTTGTTGTCCATATGTTAAATCTTTTTACAGAGTTTGTCATGAATCATGAATTGCTTTTCTGTTATAAATATTTTGGAACAATTTGTAATTTGTTGTAAAGTTGTTGATTATTTCCATCACTTGT
329	AX-89846852	LG1X1	7.07	Fvb1	13516624	AATTAAAAAGGCAATTAATGATATGAGTACGAAGTCTTCATTTTAAGGCAATTAAAGGCAATTCATTTGAAG
330	AX-89778775	LG1X1	7.073	Fvb1	13629200	ATGATGCCATTGAGACGATGATAAAAATATTAAGCGTCAAATAAAGAAGAGACTCAAGCCAAGTCTGCATCA
331	21379	LG1X1	7.538	Fvb4	13640828	AATTCACATTTACTAAGCTTCACATTTACTAATCTACCACCCTGCCTCTTGAACCTCCCTCTGAAACCAGAGCCAGAACTCGGACTGCTACCATGACCACTACCAGAAGATGATCCTGAACCAGAGGTAGATGCCACTTTCTTTGATGAACCCTGGCTATGACCTCCAGCATCACGAAGACTGCTAGCTGCCAACTCCTGTGCCTCAATATTCAGAGCAAAAGTCACGACCTGGTGAAAT
332	AX-89816616	LG1X1	10.68	Fvb1	10931777	GAACACAATGAGACAGATAAAGAAAAGGAGGCAGAAGGAGAAGGAAGCTGATAAGATTGAACAGGTGATTTT
333	AX-89841307	LG1X1	13.423	Fvb1	9763314	TGGCCTTTCGAAATCTGGCCCTCTTGATGAGACGCAGTGTCAGCACAAATGTCAAAGGCACTTTTGGTTACC
334	AX-89898563	LG1X1	13.423	Fvb1	9735088	TTCTTGAGGATCTAGTTGCAAAGGGTCACCGTTACAGGAAAAGGTACTTTCAAACCTGGTACGTGGATTCTA
335	AX-89841320	LG1X1	13.423	Fvb1	9735088	TTCTTGAGGATCTAGTTGCAAAGGGTCACCGTTACAGGAAAAGGTACTTTCAAACCTGGTACGTGGATTCTA
336	AX-89798417	LG1X1	13.423	Fvb1	9524014	AATGATGGTTTTCACATGCTGGTGACCATCTGGATCTGGGTTCTGTGCACTATCCTTGGTCGGGTAAGAAGC
337	AX-89898547	LG1X1	13.423	Fvb1	9763314	TGGCCTTTCGAAATCTGGCCCTCTTGATGAGACGCAGTGTCAGCACAAATGTCAAAGGCACTTTTGGTTACC
338	AX-89906394	LG1X1	13.43	Fvb1	9702148	ATAAAAACCCAAAAACAAAGTCATTGGGCCGAACCATTTTCTTATCTGGGCCTTCGTTTATCCATTTTCTTC
339	AX-89780829	LG1X1	14.071	Fvb1	7302519	GATCAACTACCATGGTTGTCTTGGGAAGAACAATAGTAAGGATACATAGAAAGTACATAGGTTATATCCACT
340	AX-89851245	LG1X1	14.421	Fvb1	7228035	TTTAACGCCATTCATCAAGAACAACCGGCCAAAGCCGCAAGAGATGCTTAAGATTGCTGTCATGACACTAAA
341	AX-89854751	LG1X1	15.006	Fvb1	7228035	TTTAACGCCATTCATCAAGAACAACCGGCCAAAGCGTCAAGAGATGCTTAAGATTGCTGTCATGACACTAAA
342	8692	LG1X1	15.233	Fvb1	7153034	AATTCAAAGCCACCACTACATACATAGCTGAAGAGACAGCTAGTACGACTAACCCTCCATTAATCTTCTTTTACACAGAAGAAAAGCATATAGGTTTAGGGTTTTTTAACTAACTATATAGTTAGTTATATAACTAACGATATTTAAAACTTAAGATAGTTCTACCAGATTTATACTGATGATCGATCAGTACTAGTTGTCACACAATCAAATCACCTTTCATCATGGCGCCAAGCTACT
343	36609	LG1X1	17.178	Fvb1	6123647	AATTCACTTCACTGAGAACAAAATCATCAATTCCATTATGATCAGAAAGTATGACTATGAGAACAAACGATGCTAGCTGGACAACCTTTAAGAATAAAATGTTAAAGCAATAATGCAAAACAAAATACTCTTAAGACAATGGTTTTTGCTCACAAATAACTTGTTTGTGAAGAAAGTATTAAGATCTCCAGATTCCACCACTTCAGAAACATTTGGATGTATTATTTACACTGATTTCTT
344	43454	LG1X1	17.197	Fvb1	6505963	AATTCTAAGTTCTTTTTAAAGGGTTATAGATGCTCTGCCAGTATGGTCAAGATTGTAGTTCCCACCCTTTGTAAAGTCAGTGTCAGGCGTCAGAGTGTAAATTTTTACAGAACCACAAGCTTCTAATTTTCTGATTGTGTGAATATTCCATGATTGTAAATTGTTTTCTGGAGATAAAATGTCAGGTCAGATATGAAGAGGTGGTGACCACCAAGCACTGTGGGTCTGTGGCACTGTGTC
345	11044	LG1X1	17.679	Fvb1	6554981	AATTCAAAAGGGATGAGGGAACATAGGGAGCTACCGTCTCTAAACTTGGTGCAGTAAGTGTATTCATTGATGCAATTCCTGTATTGGCTTGTGGTCCTTGTACATTAATCAATTTCTGGAGCATTTTCGGATCGTTCAGGATCTTAATAAGCAAATCACTATCGATCATACTTCCTTTCTCGCTGTTTTTCATCATTGCGGTTAATGCAGCTGAGGCAACAGCCGTAAAATCAGCACTTT
346	77	LG1X1	21.239	Fvb1	5412726	AATTCAACTTCTGTGTTCTACAGTCTACTCCAAGGAACATGATGTAGCAGCAAAATTCTATGTCGGATTTGACGGGTTCCCTTTTTTAAGTACTAGGTTATAGATTCTGGGTTTACCATAGATCCTGCTATTCTGGTACTTGAAAAACAATAAATCTTTGATTTTCCGTACACGATAGTCAATGGTATAAATACTAGTTATCAAGACTTGTACCTCCTAGCTATCATTTTCGCCTGGTTT
347	20401	LG1X1	22.935	Fvb1	4531143	AATTCCAAGTGGGATAACAACTTGGGAGCACCATAATATGGTGACACCAAGTGAATACAAGTCCTGCATGCCTGAAGCAATAAGCAACACACAATACAAATTCTAAGCAATCATCCAAAAATACAGTACCGCCAAGTTATTTAGTAATCACTTATCAGTACGTTATCATGCACATTCCTATTTTTGGTATATTGATCTGGTTACATCAATTAGTACCACCAAGGATACCCTTAAGTTTCT
348	AX-89904278	LG1X1	25.162	Fvb1	4359952	ATCACATTCCTAGATTTTCGAAGCTCTCTTTTGATACGCAGAACTGATCTCTAGGGTCATTAGTGACCAAAA
349	AX-89780244	LG1X1	25.786	Fvb1	4457805	TTAATAGCCACAACATCCTGGGCAAAATCACAGTTCTATTCCTGTAGAGACCTGCATCCATCCAAAAGATAA
350	AX-89818480	LG1X1	25.814	Fvb1	4760845	ATGAACCATATGAAGCAATGCGTCTGAATTGTCTTCTGCAAGATTCAGGTAAGACTGGTACATCTCGGAAGT
351	AX-89818079	LG1X1	25.911	Fvb1	3632711	TTATAACCAAGGTGCACATTGACTGCAACAATTGCAGTTCTGACCATTGAAGTACTCAGGCTTTGGCATAAA
352	AX-89875213	LG1X1	26.186	Fvb1	3632399	ACCTTCTGAACCATGCCCCTTTCAGTATGCTTTAACTTTGATGCTATGATCGGTACCAGATTCACTACACCT
353	AX-89818344	LG1X1	26.708	Fvb1	4199768	TGGTCTTGGATTCCAGTTGGGGGGTCATTACCGAACTACAGAGCAAAAGAACTTGGCATTTGGTGCTGCTGC
354	AX-89875518	LG1X1	26.892	Fvb1	4328730	GCGCAACAAAATGAAGCAGATCCAAAATTGATCCAAGCTGTGTAGATTTTGTAATCTGCAACGGCTTTGACA
355	AX-89780227	LG1X1	26.892	Fvb1	4330284	TCATATCCAATGCGAGCCAAATTAGCAATTAAAACCTGCCCAAACAAAGTAACCGGGGGCAAAGTAATCAGC
356	AX-89780224	LG1X1	26.892	Fvb1	4320073	AAGAAACGCATTGACCTTGAGATTGACCAATTGACCTGTGTTGTGCCTGATCCGGGGTCAGGTTGTACTTGA
357	AX-89818021	LG1X1	27.146	Fvb1	3459546	AACATATTGGATTCCAAGTGAGCCTTGTATGCTTCCTTGATAGCCCTTCGCATCATATTGGTATTGGGGCTT
358	AX-89817991	LG1X1	27.705	Fvb1	3371990	AAGATCATTTTAAGGTGAGAGAGCTGAATGACAGACTTAATGATGGCAGAGCGTGCGTTTACAGATCAAGAT
359	38434	LG1X1	28.329	Fvb1	2929036	AATTCTTAGATACTTTATAACCATTGAAGAGAAACAAAAACTAGAGCATAACATCTACATATATTTTTGTGTAATTTTTTTTATAATGTTAGAGATGGAATAATGAAAGTATGCCCACCCAGTGATATGAAGAAGTAGCAAGTCTAGACTGAGCTTGAGATAGTTGCAAGTGGTGTAGCAAGAACGGTAAAGTGTTTGCAGTAACCACCTTACTTGTGCCAGTAACTAATCGCATATTTG
360	AX-89779865	LG1X1	28.777	Fvb1	3234915	TAGCACAACATCAACCCAATCAGCATATCTGAAAACTTGTGAATACTGAATCTGCGGACTTCTTCTTCTTCT
361	AX-89834263	LG1X1	28.781	Fvb1	3016094	GACATGACAATTACCGGACGAAGTAGTCTCCATATCTTTAGAAAATAGTGTAAGCAAGCCATCATCACCCCA
362	AX-89817985	LG1X1	29.564	Fvb1	3329997	GGCTGAGGTCCTTCTACAATGAAACAGAGAACGAGACAGAGCAAGCACGCAATTGCAGTTGCGGCCGCTACG
363	AX-89875342	LG1X1	33.138	Fvb1	2793568	ATACCTTACAAGTAATTTTCTGCTAAGCAGGGGCCAGCAGTATGTTTGCACAAATTTCTGGACGTTTGTTTG
364	AX-89780084	LG1X1	33.586	Fvb1	2367021	AATACTCAACCTCAAACCAGTCCTAAAAGTTGTTCACTATCTTGTTGAATCAACCAACGGAAACCTATTGCT
365	AX-89817553	LG1X1	35.968	Fvb1	1591922	GAAGGCTGCTTAGATGGTACAGGTAGGAGTGTTCCCTCCTTTGATGTCATCGGAGTTTGTCATGCCATTCAG
366	AX-89779587	LG1X1	35.973	Fvb1	1454745	CTGAAAATTCCTGAGAAAACATTTTCAGATCACGAACTCACAAGTTCAGATTGCTTCCCAGGTACTTATAAA
367	AX-89874801	LG1X1	37.029	Fvb1	1028070	GTCAACTGTCGCTGACTGAACCCCAGCACGGACTTAGAGCGAGTGCGAATAAAGCGGGAAGTTATAGGCGTT
368	39903	LG1X1	38.272	Fvb1	1810000	AATTCACTTTGGTTTTGTCTTGCAGGCAACAGATGGTAAACAAACCACCAAGGTCAATAGCATAGTCTGTAGTGATTGTCAAGGAAATGGTAAGTAATCAACATGTTGTCAACTCTATGTTACGCTATGTATATTCGCTTGATGCATTAGAATCAAATTTCCGAATATGAGCATGCATGTTTTTCAACTAGTCTGCAACTTTTTACTCTTTTGATAGCATCCGCATCGGAGGATTGAGCT
369	AX-89874724	LG1X1	38.856	Fvb1	492418	CCCGAGCATTGGCATTTCTACACCATGGTTGCTCACTCTCCAATTATTCATAGAGATGTTAAAGCTAGTAGT
370	AX-89805693	LG1X1	39.814	Fvb1	1602427	TGTGGTACCAGAGTTGCTGCTTAAAGTATTAGAACCTTTATCGAAAAGAGGGTAGGTCTTGTCTCTAGTGAA
371	AX-89779632	LG1X1	40.325	Fvb1	1189430	TAGCAGAAGGCAAATGGGAAAATTTGCAGAGTTTAAGGCTATCAATGTTTATTCTTGTCTTATGAACAAGTA
372	AX-89875533	LG1X1	42.295	Fvb1	155092	TCACCGCTGAATATGGTTCGGAATTTCCTCTGTCCGTGGATTATATATCACAACCTTCTTGTGGTTGTGCAA
373	AX-89875818	LG1X1	43.232	Fvb1	40935	GAAGGCGACGGGCAGTCCCGGCTGGAAAAAGCAGCAGGATGCCGAGAATAGTAGTTACTAGTGAAGAAGCTG
374	AX-89818330	LG1X1	43.457	Fvb1	178226	GAAGAGTACTACAATATTCAGCAATAAGAACATTGAGAGTTACCCACACAACGAGAGCCAGCTAAAATTGGA
375	20002	LG1X2	0	Fvb1	130444	AATTCCCAACAATCTCTTTCACTCTATCTAAATTCCCTGCTCGAGCCGCCAAGTGGAGTTGGGAGTCACCTCTTTTACCAGGGGACTCCTTGCTCTTCCTCCTTTCACTACTGCCGCCCCCAATGAAGCTCAGCTGCTTCTCCATTACTATTCGAAAACTCTTCTGCTTCTCCATAAGTCCGCGAAAACTCTTCTGTTTCTCCATTGCCCCACGAAAACTAGGCTGTTTCTCGATTGCCC
376	36965	LG1X2	0.192	Fvb1	83024	AATTCTTTCATTTTCTTTTGGTCTGAAGAGAGTAATGATCGTTAACAATTTTAAAACACAAAATGTATATAAACAGAAAAACAAGTAAAGAATCAAAAAGACAGAACCTTTTATAGCGATTATGGACAAGAATGACCAAGGGGCTAATGTCCTTGAAAACGGTATCTTCCCATTCTGAAGTCGTTACATCTTTGATGGGACGAATGTAATTATCATCTTGCCATACAATTTCGTCGTCAC
377	AX-89875223	LG1X2	2.033	Fvb1	290194	TGTATCAACTTGCTTAGGAATGGAGAAGGAAAGTCAGGAATCCATTTTAGTACAGCATTTTGAGGAATCTTT
378	AX-89817521	LG1X2	2.97	Fvb1	515862	ACTCATGGTACGTGATAGACGGCTTTTTGCATTACCTTGTGGAGCTAAGTGGTGGTGGTGGAGGAGTTCCCA
379	AX-89874798	LG1X2	3.934	Fvb1	1046085	GAACTTCTCTTGTGCAGAGGTCAACACCTTCATTGACCTTATCAACCTGTCCACTGTGATATGCCACCACAC
380	AX-89779686	LG1X2	3.934	Fvb1	916516	CATCTTCTCATGTTAATATGAGACCAAATGTACTTACAGCCATTGATGCAACCCCAACAGACTCGATTGGAT
381	AX-89874740	LG1X2	4.192	Fvb1	1393521	CAATCTACGTCAGGTGATGACACTTGTCTAGTTAGCTAGATCAACTCGATACACTCCTGGCATGCTACCCAA
382	AX-89811594	LG1X2	4.798	Fvb1	1638018	ATCACAGCTGCGAGCTTATTCAACGTTCATGATTTCGCAAGGGCACGCAACATGTTTTCATAACTGTTCAAA
383	AX-89867483	LG1X2	4.798	Fvb1	1638018	ATCACAGCTGCGAGCTTATTCAACGTTCATGATTTCGCAAGGGCACGCAACATGTTTTCATAACTGTTCAAA
384	AX-89779600	LG1X2	5.379	Fvb1	1404748	GTACCACTAGGGCACAAGCAAAACTTGCTATGTTCCTATTAGTGCGGTGTAGTTCATGCTTTCGGGAACAGT
385	AX-89779193	LG1X2	10.436	Fvb1	2241114	TCAGTGGGTATTTATCACCAGCAATTGACATATTGCTGTTGTACAGTTTATAGAGAAGGACCCAAAGTTGGC
386	AX-89874200	LG1X2	10.502	Fvb1	2206807	ATAACCACGTTCTTACCTACAGGATCTGTAGAAACGTTTTCCTTCAGCTTGAAAAGCCTTTGCAGAAGCATG
387	AX-89867435	LG1X2	11.537	Fvb1	2525895	ACAAACTATCACTGCCTACTTTGATCTGATGGTAGCTTAGCGTAAAGTGTGATGATGAAATTTCAGCTCCCT
388	AX-89817951	LG1X2	13.555	Fvb1	3193740	GGATCAATTTATAACAGGGTGGATGAGCATCAAACAGGAGGACCGTTCTCTCAAAGGTGATACCCATGTTTT
389	AX-89875091	LG1X2	13.555	Fvb1	3252533	ATAATCCAGTTAACCTTTGTTAAATATGATTCCAAGTACAAATGTCTGCTTCCTCAAGTAATTCCAATACCT
390	AX-89875078	LG1X2	13.555	Fvb1	3193740	GGATCAATTTATAACAGGGTGGATGAGCATCAAACAGGAGGACCGTTCTCTCAAAGGTGATACCCATGTTTT
391	7471	LG1X2	13.72	Fvb1	2918908	AATTCTCAAGGATTCTGAGTTTTGTAAAACAATACATATAAGATCAGTCGTGTATGTTAATACACTACTAGAAAAAAGGACTTAAGCCACGAAAAAGCTCGAGAGGATTAAAGAGTTTTTACATGAGGAGTTGGCTCCAAGACTCTGGAAGCTCCTGGTTCTGGTTGTTGGTGTCATGCCAGGAAGGAATAAAGGGAACTGAAGAAGAGGAGGGATGAGTTGGTTGAAACTGTGGAATTA
392	AX-89891454	LG1X2	13.818	Fvb1	2908235	GCAGTCTTCTCTTCTGCTGATTCAGATTCCAAACTAGCTGATTATTCTTTCAAGTGATTTTTCAGAAGTCAA
393	7099	LG1X2	13.837	Fvb1	2929036	AATTCTTAGATACTTTATAACCATTGAAGAGAAACAAAAACTAGAGCATAACATCTACATATATTTTTGTGTAATTTTTTTTAATAATGTTAGAGATGGAATAATGAAAGTATGCCCACCCAGTGATATGAAGAAGTAGCAAATCTAGACTGAGCTTGAGATAGTTGCAAGTGGTGTAGCAAGAACGGTAAAGTGTTTGCAGTAACCACCTTACTTGTACCAGTAATTAATCGCATATTT
394	AX-89793105	LG1X2	14.724	Fvb1	3110162	CTTGATAGATGTCTTCAATACTATGTATCAAAGGCCTAAGACTGGCTGTGGTATAGATCTTTCAAAGCTTGC
395	AX-89875525	LG1X2	18.536	Fvb1	4362889	TTTCGAGCTTAATCTACCTGTTGGGATTGGTAGATAGTACAGAAGAGCTTCCAGTTTATGAAACCACTAACT
396	AX-89875560	LG1X2	18.536	Fvb1	4513752	CAAGTATAATAGGGAGACTTTCTACACTCATGATCCTTGTTGTTGGGTACACAGACTATCCTTTTCTAGCTG
397	AX-89818476	LG1X2	18.645	Fvb1	4758489	GAGAAGGGCGTGACGAAGGGTGTGACAAAGATACAAGGAAACCTTCCACCAAAGATCAGATGATCAAGACAA
398	AX-89818270	LG1X2	18.718	Fvb1	3935392	AAGGCAGAAAGGTTGTTCCAAACTCAAGGAGGTCCCTATAATTCTGTCACAGGTGAGAAAACTTGCTCAACT
399	AX-89780336	LG1X2	19.441	Fvb1	4946164	ATTGCTTTACTTTGTGATCCATTTCTGCCACTTCACTCCATGACTCCTTTAAACCACTCGAAAGAGCCAGGT
400	AX-89818834	LG1X2	24.143	Fvb1	6191416	TTGCCGTGGTCGATGTGGGCGATGATGCAGAAGTTGTCGGATGTGGGAGATGGGGACTTTGGAGAGGCGGTC
401	AX-89818934	LG1X2	25.061	Fvb1	6537948	AGCAGTTCTCTATAGCGACTACATGGTTGCATCACAGGACTGAAATGCTGTATTGTGATGGCAAAATTTACA
402	AX-89819059	LG1X2	25.061	Fvb1	7017143	TAGCTTAATTTCATTTTATTTGTTTCATGGAACAGGTAAGTATACCTTGGAGAGAATGTTTGCAAACCAGCT
403	AX-89876065	LG1X2	25.061	Fvb1	6537948	AGCAGTTCTCTATAGCGACTACATGGTTGCATCACAGGACTGAAATGCTGTATTGTGATGGCAAAATTTACA
404	AX-89876185	LG1X2	25.25	Fvb1	7010612	TTGCAAGTACTTGGCTTGGGTTATTGCTACTCTACACGAGCACAAGGTCTGCTTGGCAAAGGTAACACCAAA
405	AX-89876057	LG1X2	25.391	Fvb1	6491348	GCATTTTTCATGCAGACTTCCATTATAATAGGCACAGTGAGGTTGCAAAATACGTTCAAACTCTTGAGGCGC
406	AX-89819136	LG1X2	26.492	Fvb1	7281527	GTGGCCTATGCTGGAAGCAGTGCAAACTTGTTGACCTAAACTCATATTGGAGGACCAGAGTGATTCTTATAG
407	AX-89846860	LG1X2	27.028	Fvb1	10132193	AATGATAAATTGAAGATACTGTATATACAAATGAAATGTACAGTTGATACATCTGATCGATGATACCTTTGA
408	AX-89876045	LG1X2	27.029	Fvb1	6484021	GTAGTTTCACATCAGGTGGAGTGGTAGCCGCTTCCACGAGGAAAAGCAACAAAGACCATTTTCAACATGGAG
409	AX-89780691	LG1X2	27.029	Fvb1	6568574	TGATAGAACACAAGGCATGAAGCGTCCATTCCATACTGAGAGTAAGCTTTTCTTTATTTCTTTTTGTTGTTC
410	36386	LG1X2	27.54	Fvb1	7255091	AATTCTCAATCAATCATCCACCAACAATGAAATTGTAGCATTATTCTAAGATAGAGACTTCCAAATTGAAGCATACTAGTTAAGTAACCAAGTAGGAGAGTGCGATCAATCATTCAAATATTTCCGCTCCATATAAGTGACAAGCTATAACAGTCTAACACCATACACAAACCTAGCTCAACTCGTTCCTAGTTTATAAACTCTATGTGAGGGAGCTAGTACTCGGATTGTGAGTGCTAC
411	AX-89780728	LG1X2	28.022	Fvb1	6761747	TGTTCTCAAGAGAGAATTTGAAGAGTTCATCAAAGAGCTTGATCTGCTTACCTATCAAGCTCCCTGGAACTA
412	AX-89876120	LG1X2	28.022	Fvb1	6763807	ATTCCAAAAGGATGGTGTGTTTTGGCGTCTTTCAGCTTCTGTCCACATGGATGAAGAGAACTATGAACACCC
413	AX-89841414	LG1X2	29.722	Fvb1	9257831	TCTCTCATCACAACCATCTTCACCTTCACAACTAACTACTACCCATTTCTGTTTACCTGAAACTGAGCAGTG
414	AX-89798460	LG1X2	29.722	Fvb1	9259442	CAAGCATATACCTTGCTAACTCAATTTCATTAGACCTCATCGGAGAGCTCCATAGTAACCCACTTAAGCGTA
415	AX-89853553	LG1X2	29.722	Fvb1	8996630	AAAACGTCTAAGGCCTGGAAAAGTTTCACCTCGTCCGCCCTGTTCCAGATCATATACCAAGGCCTCCTTATG
416	AX-89841413	LG1X2	29.722	Fvb1	9257901	GGTGAGCTCAGTTATAGTAAGGAAGGACAGAATGTAGATGGACAACTTTCAGTTCTAGTTCACTAAATCTGT
417	AX-89841460	LG1X2	30.299	Fvb1	9086402	ACAACTGATACATTTTGTCATGTCAGGGCTCTTGGAGTTCGAGATGACAGAAGAGGTAAAGTAACTTTCTCT
418	AX-89798536	LG1X2	30.442	Fvb1	8852148	CGGTGGAGCAGCTGGTTGTACAACCTCACAACAATAGGTCGAACACCGGCAACGGTGGTTCACGGTGGCGCA
419	AX-89898593	LG1X2	30.762	Fvb1	9643510	TCAGCTAACTATGCCACTTCAAGTTGGTGTTTAGAGTGAGCTTGCTCATATTCTTGAATGCAAGAAAGTGAG
420	AX-89778855	LG1X2	31.805	Fvb1	10339175	GAATATGTGTACAAGGAGATGGCTCTCTCAGGATACTCAAATAGATCAAAGTAAAAATGCATCAATACTCAT
421	AX-89778950	LG1X2	31.883	Fvb1	11049464	TTTGGCAAGATCCGTCACCGTCATGTTGAATTCATACATCCATCTGCAAGAAATAGTAAACATAAATTTTAC
422	AX-89778942	LG1X2	31.883	Fvb1	10997762	TATTCTTCATGAATTGGATGCCAAGCTAGAGCAGTCTACCTCAATCCGATGCCCATGGAACGACTCGAGTTC
423	AX-89816540	LG1X2	31.971	Fvb1	10341922	ATGTGCTTTAACTTTGTGGACAGTAGCTTACTAAGAGTTTGATGGTGCCCAATACTGATCCTGCAAAATGGA
424	AX-89873765	LG1X2	32.703	Fvb1	11239914	ACAGATCGAAACTAGCATTTTGAATGAGGAGACTGAGTGATGTACCAGAGGATTTGGATGGTAAGGCATTGC
425	AX-89778968	LG1X2	33.191	Fvb1	11218915	ACTGATAAGGCAAATTGTGGTGGATCGAAGAGTAAAGTCCAAAATTTCTTTGGATAAAGAGAAGGTCTCTGG
426	AX-89779117	LG1X2	33.677	Fvb1	11576239	TCTTTTTACTACTCCTTAATAGAGCAAAGGCAATGAGCTAGCTTTTCGCTGTGATAGTACAAAGACCTCTTC
427	AX-89873813	LG1X2	33.895	Fvb1	11384951	AACATCTTTCTTTTCCTATACCTCCTGCAAAATGTCTGTGTCAGTTTCCTTCAACTTTAGCAATTTTACTCC
428	AX-89817153	LG1X2	34.645	Fvb1	13195160	CCAAGTGACTCCAGCAAAAATTCAAGAGCCTTGCCCTTTGTCCCATTTGATGGTAGGACGGATTTCCAAGAC
429	AX-89873546	LG1X2	34.986	Fvb1	13587597	AACCCATATCAGATTGTCGATCCGAGTAGGCTTACAGCTGCCACATGCTTACCTTGACGTCGAGTACCGCAT
430	AX-89816454	LG1X2	34.986	Fvb1	13578883	GGCCAAGTGTATTATCTAGCTTGCAAGCCATAGGTCTGAGCAGTCAGATTCCCAATCCGATCATTCAGGGTA
431	AX-89817172	LG1X2	34.997	Fvb1	13286941	TTCGTTACAAATAACTAAGAATCATACCCTAACACAGTAGATATCTGAAGAGCCTTCAACCTGCAAGAAATC
432	AX-89816469	LG1X2	35.013	Fvb1	13458528	TTAATTAATGAACGAAGCTGGGGAGATTATTTGACAGTCGAGCTGTGGTGATGCATCTCCTGCTTGATGATT
433	27657	LG1X2	36.685	Fvb1	14571725	AATTCCAGATATTCCTCAAAACTCAAAAACAAAGGTCCAAAGCACAACATAGAGAGTAAAGGCCTCAACAGGAGAAGCTGCAAATGCAAAAAGGTTGGATGAAAATAAGGTCAGACGGGGAGAACTGTGGGAGATCCCCCAGGCCACAGAGTGGACATGGATGAAATTGTGTTCTTTATATAACTTTCCTTACCATTCATATTTCTTGTCAGAACATTATAACGTATTATTAAAATATTT
434	AX-89816847	LG1X2	38.281	Fvb1	14878377	GGCTCAAGGTTTAGGTGTCAACTGGGGAGGAATGGCTGTCGCACCCTTTGGATCCCAACAATGTTGTAAAGA
435	AX-89816181	LG1X2	38.662	Fvb1	15841328	CTTTACATGTTACCATCACAGGATGGGTCCAAAAGCTGTTTGATAAAACTATACACCGAATACTGCTACAAG
436	43744	LG1X2	39.616	Fvb1	16363659	AATTCGTGTGTGTTTAAATATACTGGCAGGCATACTGGTGTCTTACCACTTTACAGGCTGTGGTAACTCAATAATCAAAGGCTTTTTTATCTGGATAATTTTGGGTGATAGAGTTAAGGACATTTGGGTACTTTATTAGTACTAACTCGATCTGATTAATAAGATTCTTATGATTACTACTGGTATAGTAAGTTTACAATCAAGCTAATTGGACGTACTCTAGTATGATGAACAACGTAA
437	AX-89846825	LG1X2	40.057	Fvb1	15884412	GCTCACAACCACTTGACGAAGTCAGAGACATGGGGAGCTTGTCATTGTAACTGCTGGATGGGATGGAAAGAT
438	AX-89779170	LG1X2	40.706	Fvb1	16490502	CCGTCAGCTATAATGACAAGAACATGGTATTGTCCAGTTGCTCTTTTCAACAATGTCAATTGCCGCATCAAT
439	8303	LG1X2	41.072	Fvb1	16645114	AATTCATTAACTGCAGACATAGAATCAGCCATAAGTTAGCATACATGTCTAATGTTCAACCAAAGATTTGTAACAGAATATGAACAGAAGCTGCGAATCAGACTAACCATTAAAATTCTACTTATTAAAGGAAAACCTAAAGAACATAGCATTTTGTTTTTCCACAGCCAGATAACAAGAAGTCGAGGATTCTAGTAATTCATACATAAATGCTGCAATTTCAAAAGTCAACGGAAACCA
440	10310	LG1X2	45.808	Fvb1	17972041	AATTCGTCGAGTAAGGGCACTCACATTTGCGGTAGAGTTGACGCACACCATTGTTTTCGGCTTCACAGAAAACGAGGCACGTTTGCATAATAAACTAGTCGGCAACCTCCAACCAAAGAAAGCTTTGGAACTGACACGACCGCAGGGAACAAGATTGGTCCTTTGGGTCTGAAGAAATTGCACCGACATTGAACGCGCAGCAACAGACGCCATTCTCTTCACTCTTCTCTTCTCTTCTCT
441	27322	LG1X2	50.007	Fvb1	18266542	AATTCATGTGGAGCTTTCTTAAACTGCTTTGCCTGTGTCTGATCTGTTTGGTAAGGATAATCACTACTCTTGTCATTTTGGACCCCAACTGGCACACTTGAGGCTCTTGATATGTTGGGTTTATTTGGGTTTTTCCTGTTATACTTCCCTTTACATTTAGGATCACCACCACCCCTTCCACCATTAGAAGGCTTCTGATTTCCTGAGTTAAGTGTCGGTTGGTTGTTTATCTGATGATCT
442	AX-89779486	LG1X2	52.245	Fvb1	18668893	GTCACTTTCCAGTTTATCAAGTTCCTTTGCAGCAAACCTTACCAAGTTCCAAACTTGAATGCAAACCACAAG
443	22629	LG1X2	53.119	Fvb1	20623044	AATTCGAAGCTTCAGAGTATCTACTATAAAATCTTCGGTTCTTGTAGAAATTTGCATCAAACAAGTCAATCCTTGGAAGGATCGATATTGGTTGTGCTCCAAATCAACCTAGTAAAAGAAATATAGAAGTTAAACAACATCATAAACAGTGACTTTGAGAGTTTTTTCAAGCACCACAACTTTGTTAATAACTTTGACACAACTGATAAAACTGACAGTGTAGAAACTGAGTATCAATAA
444	AX-89780853	LG1X2	53.232	Fvb1	23560496	GTTTCAGTGTCTTGTTTATCTCAATTATCTTGCTAACGCATGGCATGGACTATGCATGTCATTAAGAACCTG
445	AX-89816028	LG1X2	53.232	Fvb1	20755770	CCGTAACGATAATTGCAACCAGTAAAAATTTTGAGAGTCTGCAAAAAAACAATGACAAGGTAACTAATTAAG
446	AX-89895314	LG1X2	53.232	Fvb1	21468126	TCTGATTTAACAGGAACTGATTATAGTGAAGGGGCAGATTGACCTTGCTCGAAACCTTGCTAACCGTGATGG
447	AX-89895316	LG1X2	53.232	Fvb1	21444920	GATGCTCGAGACCCCGAACTTCTTCCTAGTAAACACTCAAGTGTCTCCATATGGGCAGCAGATTTTCTGCTC
448	AX-89868681	LG1X2	53.232	Fvb1	21347688	AAATCAGGTTGTGGTTTTGTCACCGTGCTAACAAACGGAGGGAGTTTGCACATCTAATTTATATACCTAGGC
449	AX-89819201	LG1X2	53.232	Fvb1	23655885	TTCCAATTCTCTGCAAACTTTTGGGGATAAGACATGTGAACTAACAATCAAAAGCAAAGTATCCACTCGAGG
450	AX-89816001	LG1X2	53.232	Fvb1	21069772	AAGAATAGCAACATCTTGACGTGCACGAGCATCCAAGTCTCAATATGCCACTGGCCAAAATTAGCGAATCAT
451	AX-89816002	LG1X2	53.232	Fvb1	21069411	GTATATTACTGAATATTACCGAGACAGCAGGATAACTGTCATTGCGAGCCCTTTCATTTACAAACTTTGCAT
452	AX-89778410	LG1X2	53.232	Fvb1	20629233	TAATCAAAATAGGAAAGCCAGAGAAGTGGAGAAATACCCAGGAATCTGGGGGCTTACAGGTGAAACCTTTTG
453	AX-89778417	LG1X2	53.232	Fvb1	19706020	GAAAGAGACGGAGAGAAGAATTAAATATTCAACGGAGATGATGGTATTGGTGAAAGATGTTTAGGTAATTTT
454	AX-89830778	LG1X2	53.232	Fvb1	20243215	CAGCGAAGATCATAAGATTGTTCAAGCAATGACTCAGGATCATACCTGGATTACAAGGAGACATGCCACCTA
455	AX-89819219	LG1X2	53.232	Fvb1	23862126	TTAAGTGAAATGCAATTTTAACTGCAGGTTCTACACTCTCCAAGGAAATGAAAAGGACTCTGAGGCCCTCGT
456	AX-89881982	LG1X2	53.232	Fvb1	22353636	AATGGCTCTTCACATGATAAATAGTTAGTCCAGGAAGCACCCATCACTCTCAAGACACCTTTAGGTGTGGCC
457	AX-89881986	LG1X2	53.232	Fvb1	22371881	CTATCACAAGAGACTGGAGGAGATCATTCTGCCAACTAGATTGTATGCAGGTAAATCCTTAACGCTGGAGAC
458	AX-89779502	LG1X2	53.232	Fvb1	20455905	AGATGAAATACACGCTGTTCAAAATAATAAGAAGGAGTGATGAAGAGTCAGAGTCAGAACTAACACGCACTG
459	AX-89824867	LG1X2	53.232	Fvb1	22431546	ACATCGTCGTAGACAATGTCCCTGCTAGATGCTGAGTAAATTCTCTGCGGAAAAGCTGCCACCACTGCCAAC
460	AX-89876323	LG1X2	53.232	Fvb1	23654832	ACGTCTAATGCAATGGTCAACCTTTTTGTCCATTCACAGTGGCTTCAGTCCTTCTTCAGGCCAGTTGAATAT
461	AX-89817417	LG1X2	53.232	Fvb1	20253779	GTGCAACAAGGGTCATTGGCCGATGTGGATTCAGCAGCTATCCTTTCTGAAGAAGAGTGGTAGTAATATTAA
462	AX-89780854	LG1X2	53.232	Fvb1	23563455	ATCTCCTCCGGAATAGCCTTATCATAACAAAACAAACGATTCAAGCCTGCTTCTTTGTTTATGCACATCTCC
463	AX-89873110	LG1X2	53.232	Fvb1	21069411	GTATATTACTGAATATTACCGAGACAGCAGGATAACTGTCATTGCGAGCCCTTTCATTTACAAACTTTGCAT
464	AX-89815967	LG1X2	53.232	Fvb1	19705880	TATCGAGCAAAAGATATTCTAAAACTTGCCAAAGACTGTGGAGAGTGGAAAGATTAGACTTGATGAGTTTGA
465	AX-89815966	LG1X2	53.232	Fvb1	19706705	GCTCAAGGACAACCACAATGACAATGAGGACCATCAGCGATGAAGCTAGTTCTGGTAGAATTTTTCGTTCCC
466	AX-89873076	LG1X2	53.232	Fvb1	19706705	GCTCAAGGACAACCACAATGACAATGAGGACCATCAGCGATGAAGCTAGTTCTGGTAGAATTTTTCGTTCCC
467	AX-89874531	LG1X2	53.232	Fvb1	20536925	AACACGCACGGGAATAACTGGGATTGAATCCCACCAGTTCTTTCAGTCGTCTATAAAATCCTTGGTTTCTCT
468	AX-89881998	LG1X2	53.232	Fvb1	22430470	CAGGTTTCCACTTAAAGTCTTGCCTCTCGTGTTTGAGCACCTCCCAAGCTTGAAGCTCCCAAACTGAAGCTT
469	AX-89819200	LG1X2	53.232	Fvb1	23654832	ACGTCTAATGCAATGGTCAACCTTTTTGTCCATTCACAGTGGCTTCAGTCCTTCTTCAGGCCAGTTGAATAT
470	AX-89778344	LG1X2	53.232	Fvb1	19328214	TTACTCTCCAGAGGATGAGTGAAAGATATGGTTGCCTCAGTCAATGAAATTTCATGTACTAGTGAATTTGGA
471	AX-89887950	LG1X2	53.232	Fvb1	20242341	TTCTCAGCATTCACATGCCGGCCTACTATAACTCAAGTTATTGAAGGTGTTGCAACCATTATGGTATCTTAC
472	AX-89780868	LG1X2	53.232	Fvb1	23655370	GAACTCTGCTCAATCGCTTTTGTTTTGTTCTATACAGAACAGATAACCAACAGTGCAATTAAGAACATCACA
473	AX-89819267	LG1X2	53.232	Fvb1	19787300	TCGTTCAAGTCAAACTGTTTGCAACTTGAAGAAGCAGTCAGTATCATCATGAGAATTTAGGTCTAGTTTTGC
474	AX-89873140	LG1X2	53.232	Fvb1	20752128	ACAGATGGAGACAGCGAAATCCGAAAGGAATTAGCAGTAACTCGCAAGATTTGATCTAGATATACCAGATAC
475	AX-89824855	LG1X2	53.232	Fvb1	22371881	CTATCACAAGAGACTGGAGGAGATCATTCTGCCAACTAGATTGTATGCAGGTAAATCCTTAACGCTGGAGAC
476	AX-89824850	LG1X2	53.232	Fvb1	22353636	AATGGCTCTTCACATGATAAATAGTTAGTCCAGGAAGCACCCATCACTCTCAAGACACCTTTAGGTGTGGCC
477	AX-89876270	LG1X2	53.232	Fvb1	22739675	TACATAACAGGCAAAGGCCCCTTTGATGGTTTGCTCTGGGTTCTCTCAGGTAATGATATACACGACATTAAA
478	AX-89876345	LG1X2	53.232	Fvb1	23862126	TTAAGTGAAATGCAATTTTAACTGCAGGTTCTACACTCTCCAAGGAAATGAAAAGGACTCTGAGGCCCTCGT
479	AX-89874546	LG1X2	53.232	Fvb1	20253779	GTGCAACAAGGGTCATTGGCCGATGTGGATTCAGCAGCTATCCTTTCTGAAGAAGAGTGGTAGTAATATTAA
480	AX-89874549	LG1X2	53.232	Fvb1	20252000	ATCACACTGGAGGACTCTAAATACCGAACACCTGTCTGATCTGATATCTGGGCCTGTGTTGCAAGTTCTTGG
481	AX-89838121	LG1X2	53.232	Fvb1	21468126	TCTGATTTAACAGGAACTGATTATAGTGAAGGGGCAGATTGACCTTGCTCGAAACCTTGCTAACCGTGATGG
482	AX-89824849	LG1X2	53.264	Fvb1	22353503	CCATCAGCTGGAGACTCTGGCAGGTACTTTGCAAGAGCGATACTTCTAAGCAAAAGAACAATGAGAAGACTT
483	AX-89873063	LG1X2	53.273	Fvb1	20650660	GCAAACTCAGCTGATAAACAGTAGATTTGCATTTGCTAAATGCCATTCAAAGCTCGCAGCAGCAACAGCAAA
484	AX-89821949	LG2A	0	Fvb2	28585274	GTGATAGATGCAATGCTCTTCGTATTCGGAAAACGAGGCTAAGCAGGTTTGTTGATGTTACTTTGGATTTTG
485	AX-89879096	LG2A	0.018	Fvb2	28585274	GTGATAGATGCAATGCTCTTCGTATTCGGAAAACGAGGCTAAGCAGGTTTGTTGATGTTACTTTGGATTTTG
486	AX-89822089	LG2A	0.373	Fvb2	28146259	TTACTCGTGAGCTACCATGACAACCAACTGTCAGCACCCCAACTGAATGCCATGTCCGAATCAGACGCCACA
487	AX-89879247	LG2A	0.565	Fvb2	28125226	TACATTGCTCACATTCTTGCTCTCCGATTGCTCAAACAAAACTTGGCCCCTCACATACACAAACCTCCTCCT
488	AX-89847451	LG2A	0.587	Fvb2	28131931	TCTCTCGCTCTGGATTCTAACGACCCCAGATATCCGTAGCAACCGCCAAGAGCTAACAAAATAGTCCGAAAC
489	AX-89878148	LG2A	0.846	Fvb2	27985667	CATGCATTCATCATTTTCTATGGATGGAAGTGAACCTATTTGCGCTATTAAAATCTGACTGAGGTAGATCAG
490	43695	LG2A	1.14	Fvb2	28032636	AATTCCTCAAACCCAACTTCAACCGCCTATTATCAATTCCTTATTGCCCCAGCAACCAAGCTGAAAACAAATTTAGAATTACATGAACACCTATGTGCCCTTCTCCTCCTACCTGTCTGTACCCTCTACCCAGTTTAAAACTGCTCCCAAGTCTACTTGATCGTAATGTAGCGATTTGTTCCATGCTTGGCCCAGTTGTCCTTCAGATCAACTGGGTTCGACAGATCATGGCCTTCAGCT
491	13913	LG2A	1.439	Fvb2	28027385	AATTCTCAGAGACTATCTTGGTATATGGATTATCTATTTTTGTTCTCCTACTTGTTTTGAAAGAGTATAGAAGTTTCTACAGTCTTTTTTTCTCTTTCTATTGGGCCAAAAAAAGTCCTAGTCAGTGAAGTCCTAGTCCTAGTCTACTGGATATGAAGACTTTAAGTTTATCAGTTGGGGACCAAAAGCCTACTCAATTAATTCAAATCAGTACATGTTGAAATAATGAAAAGAAACAGA
492	39217	LG2A	1.481	Fvb2	28455899	AATTCATTCGTAAGAAACTGAATCAAGTGGCAAAAATGAAGTTTTGATGGTCTAATGTCATTGCATATGATGATCTTCCCGAGCAAGTAATCTAGCATAACTTACTTCAAAACTTTACTTAAACTAATACTTCTTATTTCCCTCTATTTCAGCTTGTAAAAAGGATGTGGAAAACGTTTGAGATATGGATCACACATGCAAAACTCATATGACAGGGATTTAGAGACTATAAGTATGTTA
493	AX-89847423	LG2A	1.807	Fvb2	29203649	TAAATGGAAGCCATTTTCGTCTGCTCGGAAACTCGAGAGTTTCAGGAAGGTCTTTCTAAAACAGAGCTCGTT
494	36887	LG2A	1.918	Fvb2	28356266	AATTCAACTGTGTAGAGTTCACAACCTCCACTTCAGTAAGTCGTTATGTTTGAAATGCTTCATGCTTGTTCTCATTAGGCCTATCCAGTGATAAGGTATTAAGCTCGAGTCAAGTATCATATTCTAACGTGCACGGTGCCCCATGGTGATATAATAGCCCATTTTCGATAGTTGTTTTCGACTTTTCGGGTCCAACCCAGTACCTCCTCTTCCGAGGTCGCAATATTTGATATCAAATAT
495	43269	LG2A	2.007	Fvb2	28984944	AATTCTAATCTGAAGCTAGACGGGTTCTTAAAAAGTTCTGCACATCTACTCGAGGGAAGTAGCAATGCGTGTCAAACTGTAACTAGCAAGCATTTTCCCTTTAACTCTTAACACTATTGGTACAGAACTAGGAGTCTGTCTTTGCAAATAGACTCAAATCGTATCTGTATTGTAAGTACAAAATCAAATAAAGGAACAAAAACTACTCCTGATGACTGATTTTAGACTTGTAGAAAATGC
496	AX-89911410	LG2A	2.296	Fvb2	28103574	CCTTCTCTTGCCAAGTCAATGTCAACAATAAGATCAGTTTGTTGTCCTACCCAGTAACACCTGTGGAGGTCA
497	AX-89872335	LG2A	2.296	Fvb2	27973726	GGACTCTGAAGTAACCATTGAAGATCTTGGACTCAGTAAATATTACCAGGGTGGCAGTAAAACCGTGAAATG
498	AX-89867692	LG2A	2.296	Fvb2	28007139	ATTTGTTCCGTCACATTTGGCATCGGTTTCATCTCGTCTTCTTCTTCCTTCTAGTTTACAATTGTATGTCCT
499	AX-89878890	LG2A	2.302	Fvb2	29291525	CCATCATTGCGTATGAGAAGTTCTCTTAAAATTTTCTCTCATATCAGGATTTGGATCAGCCAAAAGTCTTCC
500	AX-89782825	LG2A	2.329	Fvb2	29316269	TTCTTGAGCATTCTCTACAGTCAGATTTTGTGGAGCTCATTTTTGGGTTTCGATGTCTAAGCAGTGAAGGGT
501	AX-89855400	LG2A	2.332	Fvb2	28724346	ATGGGAGGTGCCGTGAATCATCCAATGCATTTGCAACGGGCATAGTTTCTATGTGCTCGGATTTGGTTTCGG
502	AX-89822073	LG2A	2.393	Fvb2	28195429	TCCAGACGTGTTGTTGGATTGCCACGAGAAGCCCAACTAGTTATCCTTTAAAGGTTCCCCAACAACTAATAC
503	AX-89879074	LG2A	2.393	Fvb2	18495859	CGTCGCATGCTTTTGTCGTAGTGAAGGGAAAGATCCTTGTAAAGACTTTTTAACGATCCAGCCGCATAGCCG
504	AX-89879028	LG2A	2.393	Fvb2	28790380	TCCCTTGTTCCAAGAACTATGGCCATGCATACAACCTCCAATAGACACTGAAGTGATCGAAACCACTATCAC
505	AX-89821775	LG2A	2.393	Fvb2	29211187	GCTGTCTATCCTTTGCAGATAGTTGAGGTTTTGACGTGAATCTTTGACTCTTAAGGAGACCCCTATCCCCAC
506	AX-89821890	LG2A	2.393	Fvb2	28790380	TCCCTTGTTCCAAGAACTATGGCCATGCATACAACCTCCAATAGACACTGAAGTGATCGAAACCACTATCAC
507	AX-89821929	LG2A	2.393	Fvb2	18495859	CGTCGCATGCTTTTGTCGTAGTGAAGGGAAAGATCCTTGTAAAGACTTTTTAACGATCCAGCCGCATAGCCG
508	AX-89879216	LG2A	2.814	Fvb2	28221430	AAGTAGAACCGCAGAATTGAGCAAGCTTTCGCATCAGAACACCTTCCAATCCTTCTCCTTCATAGACTCTGG
509	AX-89821065	LG2A	6.064	Fvb2	27794715	GCTTCATTATCTAGAACCATGCATTCATCAGCATTCTTCTACCAACTGGTGCACTGAAAGAGTGGCATTGTA
510	AX-89782372	LG2A	6.114	Fvb2	27697988	ATTCTTAACATTAGAACTTGGCAATAGAGATGAAACTAGGCAAAACTCTCCTGATGGCACAACAATATCCAA
511	AX-89821057	LG2A	6.114	Fvb6	23437609	AAAACAACTGCAAAATCATCATTGCCTCTATTTTCCTGTAAGATCAATCAAAACCTAATTACCAAATTCAAT
512	AX-89782394	LG2A	6.114	Fvb2	27556127	AGAAGAGAGATTCTTATTCTGGAGCACTTAACGGGCTCAGCCCAACATTGTCGAGTTCAAAGGCGCATTTGA
513	AX-89821093	LG2A	6.114	Fvb2	27713747	AGAATTTGATTGCACACAGAGATGAAATTTATTCACTGCCCTAAAAGGACCTGGATTGTGACTGAAAAGGAG
514	AX-89878196	LG2A	6.114	Fvb2	27794715	GCTTCATTATCTAGAACCATGCATTCATCAGCATTCTTCTACCAACTGGTGCACTGAAAGAGTGGCATTGTA
515	AX-89821089	LG2A	6.114	Fvb2	27723324	AGAATCCCAGCAATCAACATAGACATCTTTCTGCCGTAGTCTTTTGGTTATGTATGACGCAAACAAGGTTGC
516	AX-89904485	LG2A	6.258	Fvb2	27472699	CCCTGTCAAGGAAGACTTCCTTTAAGGAAGTACATACGGGACATAACCAAGAGACTCCAAATCATCCCTCCG
517	AX-89878435	LG2A	7.11	Fvb2	26955510	GCTTTTCGCCACCATATGCTTCCTAACTGCTTCCAACGCTGGTAAAGGGTTGACACCTGTCATTGCAGTACA
518	36800	LG2A	9.039	Fvb2	27661492	AATTCTGCATTGTATCATTCATTTGGGATATGAGTACTAAGAGCTAAACATGGTTTCTTGCTGTATCCAGATATGAGCTTTCTCATGTTTGATTTGAATATTCTAGGAAGGAAATCTGGTATTGACGAACATGGTGGTGGTTTCTTATACAGAAATTGTGAAAGCATTACTGTCCACATGTACAATGATCTTATTAGGGCATCCCCAGAAGCTGCCTATTCTTGTACGTACAATATACAT
519	AX-89811673	LG2A	9.968	Fvb2	25976142	CGTGCAAATCGGTTTATGAGAGTTTCATATATGACCTCTGTGTTGCTGTAATATATGACCGTGTTGTTGTAA
520	AX-89782740	LG2A	11.525	Fvb2	25807210	GAGGCAAAGAACTCCATAACAGACCTTGTTGAAGAACACACAGTTCTTCATCCATCTTGAGACGATGAGAAG
521	36143	LG2A	13.6	Fvb2	25327082	AATTCTTGCAAGTTTAAACTCAAAAAGCTCAAATAAATAAGCAACTGAGACATACTCACCATTTTCTGGCGCTGATTTAAAGCCTGCAGCTTATGCCTTTCATATTCATTTTTCCTGCCCTCTTTCCGTAACTATTATTTCAAAGTGAAATCAAAGAAGGGAGTGAATTAATACAGACAGAGATTTCAGCCGAAAAATTATTAGACTAAATATATTTCATATGTATAGTTCCATGAGACA
522	15924	LG2A	15.618	Fvb2	24221169	AATTCGACAGGAACAGCTGGGGATGGAGTTGGTTAGAGCGCTGGATGTCAGCTAAGCCATGGGAGACTAGGTTGATGGAACAATCCAACAGTGATCCATCTGAGTTCACACCGCCTCCAAAGAAAATTGCAGACCCTTTTGTTGGCATCGGCAAACATTCGAAATCTTCAGAGCCACCATGCTCAGTCAAAGTGAGAAGGAACAATGTCACCACTAGGATATCGGCAAAGCCACCACACC
523	AX-89907441	LG2A	15.825	Fvb2	24761996	CAAAAGAGTGAAGGCGAGTTTGAGCAGTGCGCGAGATGACTTCTATGCAGAACCACTTGATCATATTCCTTC
524	AX-89877999	LG2A	15.918	Fvb2	24634782	TGTCGAGCACTTGGTGCTTGGATGCCACTCACTCAAGGTCTATCGTCCTGCCTAATAAGATCAAAGCAACCA
525	AX-89877995	LG2A	16.738	Fvb2	24638779	AGAAGTTGAACTTGAGTTGGTTGATAAATGTGTCGAGACCAAATCATGGTGTTTGTTTCTGAAAATTGCCCC
526	AX-89820872	LG2A	16.751	Fvb3	1902320	TCTTGCCACTGCACTGAGCCAGGTTGGTTCAGAATGTTGCTTTGCTAACATGTCTGAAGAAACCCTTAGGGT
527	19934	LG2A	17.689	Fvb7	1807631	AATTCACCTCGAATGAGTTTAACAATTTTTGTAAGGCTCATGGTATTAAGAGGCAGCTTACAGCAGCGTACACTCCTCAGCAGAATGGGGTTGCAGAACGTAAGAATCGAACTATCATGAATATGGTTTGATGCTTACTTACAGAGAAGCAAATGCCTAAGGTGTTTTGGCCAGAAGCTGTTCGGTGGACAGTACATGTGCTAAACAGAAGCCCTATTGTGGTGGTAAAAGACAAGACTC
528	18337	LG2A	19.207	Fvb2	24330023	AATTCTGAAGCAAGCTGGGTCGTCCAACGTACTGATCGATGGAGGTAGCTAAGGTTGACCGTTGATGGAAGATCGGAGGTGTGGGGCTGGTCGGCTGGAGGACTAGGAGGTTGGCACTGTCGCTGAGCCTGTACAACCATTATGTCGTTTTGGCAATACATGCACGTAAGGCCTAACTGGAGATAGACGTATATGTTCTATCTATAGGTCTGCGATCCAATTCCGTTATCTATCATCAAT
529	AX-89783173	LG2A	19.605	Fvb2	23323868	AGCTCTTGTAGGAACTTCTCAAAAGCATCAAGCCTGTACTCTGCCCTTGATCTCAAGAGACCTAGGCCAATC
530	12803	LG2A	21.799	Fvb2	22253776	AATTCTATGTATTGTTATTGTTTTGTGTCAAACGAAGCCATGCAGTGATAGATTGAAGATGGTAAAAGCTTATTTCACAACAGTGTACAAAATTACAACTGTGAATGTAAATATACAACAAGGTAACACTGGTGATAAGAATCTGTTTCGGGAACTCGGTAAAATGGAGGACAATAACTCCTGCCGTTGTCTAATGAAAAAACTGGCATGGTTTTGCTGAAACTGAAAGCATCATCTCTC
531	AX-89781911	LG2A	23.369	Fvb2	21465956	TGTATTCTAGATTTTCTTTCCAGTAACACTACAGGAGAACAAGCACCTTGAGGCTTCTTGTGTCCGGCTCCT
532	AX-89820493	LG2A	23.369	Fvb2	21604020	AGCCAGCTCGTGTTCGGATTTGATGGAGGTGGATAGTACTAAGCAACTTACCGAGCGATATTGCAGAAAAGA
533	AX-89820430	LG2A	23.369	Fvb2	21297849	GTCCACATAGTCGACTATGACATCATGGAGGGTATCTCAATGGGCGTCCTTGATGCAGGCCTTGGTGTCCAG
534	AX-89820534	LG2A	23.572	Fvb2	21742893	ATCAGTTTCTCTCGAGGATTACAATCTGGAGCTCCAGTCTTGAATGGGTGCATTACTTGAAGTTGCCACGGT
535	18688	LG2A	24.027	Fvb2	21485292	AATTCACAATTGTGTTTTATTGCTAGTTTGATGAAGTAACTGAATGGATAATTTTCAATTTTCAGGGTTGGATATTAGTACATTGTGTTTGGGAGTATCGAGTTGTTCAAAGATGGTTCCTACCTATGTTGTTGGTGCACTTGTTCCGCTTGTGATAACGCTTCTGCTTCAGAAGTCAAAAAAGGAGAAGAAACGGGGTTTGCTCGTTGATGTTGGTGGGGAGCCTGGCTATGCAATCCG
536	AX-89904427	LG2A	24.469	Fvb2	21024281	TTGGGGCAGTTGGAGATGGGAAAACATTGAACACAAGTTGCTTTCCAGAATGCCGTTTTTTATGTCAAGTCA
537	AX-89877558	LG2A	24.626	Fvb2	21281605	TCTCTTGAAATCAAACAAGGGACTAATGTCAACTTAGTTACAGTGGAATCAATTGCATCCGACAGGTACTAG
538	AX-89820394	LG2A	24.626	Fvb2	21130405	GGCCCGTGAATCTTATAATACGAAAGCACTCCATCCTTGCAAAACGAACCACCTCGGCCGCCATCCCTTACC
539	33006	LG2A	24.671	Fvb2	21564092	AATTCATGTACAACAAGTTAAACAACAAAACAAATAACCCTATGTACCATACACTAAGCAATCACCACCCATCTTGATCATACTAATTATGCTTTTAATGTAATGGACCAAGAAGTACTTGAAGAAGCACAATGTCAGTGATTGGCTTCCGATGATTGTATTCAACCATAATGTGCACGAATAGACCTACTTCGACATTGCTGGAGGAAGACTGAGAAATCAACCTCCTCTTGGGCAACT
540	14621	LG2A	25.192	Fvb2	20521833	AATTCATGACACATCTACCTAACTCGAGAATACTCGATGAAATGGTCACAGGATTTTGTGATATTACTTTGCCTCTGCATAGACAATAGTCAAGCACATGCAGTCACCTGTGATTGCTACAGATCTAATAAAAGCCATTCTGAATGGTCCAAAGTTGATCCTGATTGATAACATACACAATTATTAAAGATTTAACCAAATCAATTTATGGTTAGGCATAAAGTAGCGTCATAGTATTGG
541	36433	LG2A	25.683	Fvb2	20704990	AATTCTGGGGTCAAAACCTGTTCCATGGTCATTAAGGTGGCAAGAGCAAGAGTCCACTGCTGGATGATAGATTCGATGAACTCCCTTACAGTGCTTACTTGGAGGGACTGGTTGTCGAGGGAAGCGAGCAGCACGGCGTACTTCCTGAGGGCGTCCACATCGTCGGCGCGAGGGCCGATTGTGAAGTTGGTTGTAATGGTGAATGGATGGTTCTCGATGCTCAAGGCATGGACTTGGAAG
542	29020	LG2A	26.567	Fvb2	20784209	AATTCACCATGCTTGAGCTCGCTAAGGTAATTTACATTGTGAACTCTCTAATCTTAGCTTAATTTTTGAGGTTTGGCATTTGGTTGATCCTATACGGTGGTGAATAATGTTGGTGCAGGTGGTCCAAGAAACAATTGACAAAGATGCAAAGATTGAGTTCAGGCCAAATACTGAGGATGACCCACACAAGAGGAAGCCTGATATCACAAGGGCCAAAGACCTTCTGGGCTGGCAACCAAA
543	AX-89815321	LG2A	27.67	Fvb2	19710860	AGGAAGCTATGAGAAGAAGCCAAAGCCTTGATGAGCTTACCTAGGACATTTTAGCCTCTATGTTATGATATG
544	AX-89781644	LG2A	28.283	Fvb2	19392191	AATTTTGTTTTATCTTGGATACAGTTCCTCAGAAAAGATGGCCCAGCCATATGACAAGACTGGCAGCAGCAG
545	12806	LG2A	28.583	Fvb2	19602389	AATTCTAATGGATATCTATTTTTTCTGTTATGATATTGTGGACTTGGCTAAATATTATATGCAAGCATATAGTTTATACTGCTAGCTTTTAAATATTCTTCGATGCGACCATATATGTATGCATAACCTAAAAGAAACGGCGCAATTTCATTACTGCATTACATGTATGCAGATTTCAAGTATGATAGAAACGAGAACAATCTGGTGAGAGTGGTGCATAAAGGATTCAGCTCATGCAAC
546	AX-89876884	LG2A	30.604	Fvb2	17831861	AATATGGTCTCACCATTGTCATTCACCACTTGTACCTCTAGCACTTCCTCTGATCACGTAGAATATTTCGTG
547	AX-89877261	LG2A	36.402	Fvb2	19389308	CTTTGTTAAGTCTATTAATACCCAGGCTGGAATTGAGCCAGAAAACTCTCAAGTTCTGCTATGATCGTCTGC
548	AX-89820095	LG2A	38.144	Fvb2	18894604	AAGCTGCGATGCGGAGTTTACAATTAGCTCGTCAACTATGCATCCAGCGAACATGAAAAGTTGGTGTATGAG
549	3926	LG2b	0	Fvb2	25931248	AATTCTAAAATTAAAATGACCTTCATACATGCAGAAATCTGCATGTAGAAGGTGTGTCGTCTTCATATCTCTAAAATTTGTGATATATTTCATAGATAAATAATCCCCAGATATAGCATAAAGTTGGGCAGTTACAACACACACATTTTGAAACCTTGAAAAACGGAGTAACAACTAGAAAATCAGTGCAGCATGTAGACAACACATCTCAGTATGAGGCAAACCTGGCTACGATAAGCA
550	AX-89872344	LG2b	0.419	Fvb2	25982410	TTGGTTATTGTCACACTGAATGGCGAAAGCTCTTACTCTTTAACTGCATCTTAATAATCTCATTCGAAATGT
551	AX-89878761	LG2b	0.508	Fvb2	25913048	AGAGGAGATCTTTGGCATTCTTTTTGTGCCCTAAGGTATGACAATGTGGTGAAACCTCCAGAGGAACTTGTT
552	AX-89821613	LG2b	0.612	Fvb2	25906334	AGCTTCTCTAACTGCAACTTCATCGATTTTGGAACCTGATCCTGTGAATCCTAGTCTGCGTCTCTCTCGCAG
553	AX-89782269	LG2b	3.114	Fvb2	24409331	GCTTTTGGATTTCATCAAAAGAGGTTTCACTCTCAGTTGAGACTCTCAGGGCTGAATTGTTCACTCACTGAA
554	AX-89782190	LG2b	3.248	Fvb2	24846014	CACTACTAGTCTACTGCAAGCTAAAGGCTACATGACTATCAAGAAGACAACCATTCTCGGCAACATGCTTCA
555	AX-89820904	LG2b	3.35	Fvb2	24493221	GACCGCATGTGTTTCATCCCATACTGAGAAAGTGACTCCGCAATATGTCTCAAAACTCCTCACCTGCACAAA
556	AX-89837706	LG2b	3.386	Fvb2	24117989	CAAGTTCATGAAGAACTGGCTCCCATTCGTATTAGAGCTTATTCGCATTTGCGCAAGCAACTAATCCTCTAT
557	AX-89877902	LG2b	3.472	Fvb2	24906690	TACCTCATCAGAAATCAATCTGGATGGTGACCATACTTAGGATTTGTCTATCATTGCCACCTGTGTATAGTT
558	AX-89894821	LG2b	3.698	Fvb2	23760503	TTAACTTTCTTTGAAACCAAGTAAAGCTCCAATCCAGATATTCCCCACATCCTTAGCAAGCTCCGTCTCAAT
559	AX-89837618	LG2b	3.734	Fvb2	23710312	TCCAAGTCGCCAGCTTTACACAGTGCATTCAATAGAGCAATTATGTGCCCATACATCCGGAATAATCCCTTT
560	AX-89795544	LG2b	3.77	Fvb2	23608792	AGCACCAGAGTTCCTGTTTTCCACAACTTGACGATGTAGTGCCTCCAGCTAGTCTTGAACTCCACCGCACAC
561	AX-89894790	LG2b	3.822	Fvb2	23644317	CACACGTCTACTCCCTTCTCATGCAATACAGGTCCACAGAACTTCAACATATTCTCCAAGAGTCTCGAGACA
562	AX-89837573	LG2b	3.922	Fvb2	23409272	TAGTTGACACACTCAACATACCGAACACTGTCTAAAGTTGCTGCGTGGTCCATCTTCAAAGTCTGACAAGTA
563	AX-89820619	LG2b	6.223	Fvb2	21964171	TGCCACCATATGGAGATTATGTTGAGAATTGCTATACACTTGTAATGCAAAGGTGTTTAGGACTCCCCAAAT
564	AX-89877754	LG2b	6.506	Fvb2	21964171	TGCCACCATATGGAGATTATGTTGAGAATTGCTATACACTTGTAATGCAAAGGTGTTTAGGACTCCCCAAAT
565	17965	LG2b	9.995	Fvb2	20078064	AATTCACATTGATACAAGGCAGTATACATATATACAAGGCAAAGTCCTGACCTACAAGGTAATCTCCTACAATCAAACTAGAATCAGGAATACAGTAGGAAATAGATAACTACAGATTATACATTCCTGATACAATTGATACTCAAGATCACTTTCCTAACAGCTTCTATGCCAAACCACATTTCCTTGGTACATTGATGTTGTCCACAAAGCCATCGTACCTAGACTGGTTGTTATAAG
566	AX-89781726	LG2b	10.219	Fvb2	20043118	ACCATTCTGCTTCTAATGCAGGAGAGGTTATATGCAGCAAGGAGGATTGAAGGTACAAGATTTTGTATATGT
567	AX-89820260	LG2b	10.237	Fvb2	20017695	CAGCCACTAGGATCTTCATCCATATTAACATTCTCCTGTTCTCTTTTGGATATTGACATTACTACTTGCAGA
568	AX-89877293	LG2b	10.701	Fvb2	19566271	TGGTTGACAGAGTGGGCTCCCGAGCCACGTGACGTAGTATTGGAGAAATCTTGCAATTCCATATGTTGAACT
569	AX-89781651	LG2b	10.726	Fvb2	19457554	CCAAAACCGGGGCATTTTTCTATTGCATCAATCTGCTGGCAACAAATCTGCAACACTCTTTCCAGATGGAAG
570	AX-89904404	LG2b	11.14	Fvb2	19393115	GTTTGAGCCCCAGAAACACAAAATCAAGATCGAGTGTCATAGAGATCGACGACCCTTGTTCGAAGGAGACCG
571	29415	LG2b	11.366	Fvb2	19422895	AATTCCAATCACCACCACTGATACATAAACAGCCTATTAGTGCTCAGTATGTATGCTGTGCTATTGCTAACAATAAGCAAAGAGAAAATGTCAATGGTAATGTACTAAAGCTTGAAGCTTAAAGAATATGAGAAAACACAATAACATCTGAAGACCAATCCAAACTGAAATCTGGTGTGACAAAGAAGCAAATGATAATCTACCAATGAGACCAAGCAGCTTAAATAATAGGGCAAACCT
572	AX-89847258	LG2b	13.53	Fvb2	17823492	CTCACGACAACTCTTAAGGCTTAAGAACCAGTATTGTCATGGTTGAACTAGGGAGCAGCCATTGCTGAAGGC
573	AX-89905221	LG2b	13.53	Fvb4	1923325	CTTGCAAATCACTCAAACATGAAGAGATGATTACGGTGCAACTTGTGGTTTTCACCAATAAAAGCATACTTC
574	AX-89781347	LG2b	13.735	Fvb2	17634272	GAGAAGTTGATTGAGCTGCTTGATATAGATCTGAAAGTGGCGAATGCATAAAGTATCGGATGGGCAGCGGCG
575	AX-89819850	LG2b	14.505	Fvb2	17450928	TCAGCGACATCTCCATGGCCAGCTCTCGTAAGCTCCTCACCCCTCTCTTTCTCTGTTCGATTCTCATTCTCC
576	AX-89820020	LG2b	16.202	Fvb2	16761384	TTGAGATTGTAATTGAGAAGCTGCTGCATGTTACGACAAGATGTAGTTCCCCAGGTAACCTTTTATTTTTCA
577	AX-89781199	LG2b	16.625	Fvb2	16581171	CCGTTTGACTAATAATCCTCTGCCTGCAGGTCCAACTGACGACTGGAATGAGCACGCAGTAGATAATCCGGA
578	AX-89819568	LG2b	16.717	Fvb2	16161732	ACTTTCATTTTCAACAACGGGAAACTTTTCTTCACCTGTAACTTATGTCCAGACCTTTACTCTCAACTGCTG
579	AX-89876687	LG2b	16.717	Fvb2	16161732	ACTTTCATTTTCAACAACGGGAAACTTTTCTTCACCTGTAACTTATGTCCAGACCTTTACTCTCAACTGCTG
580	36701	LG2b	17.196	Fvb2	16005363	AATTCCTCTGGGACGTACTCTAAGATTATCTCAAAGGGTGAAGAAAGAGGCATATTTGATATTTTGATTAATGAATGAGAAGTACTGAACCATACTCACATAAAAAGCTAAGACAACTCCAGCACAGTCCCTCACTGGTACCTTGATCCTCAGATTAAACCACCCAGAGCCGAACCATTGCTTGGATTCAAACCCAGCCCCTGCAATAATATTAATCAAGTTAGGTAATTTTTGGCAAAA
581	13012	LG2b	18.672	Fvb2	16474157	AATTCTCTCTGGTGCTCAAGGTGTCTCCATGCTCGCTCTCTAGATGGGTCAATGTCTGAGGGCCGAGTGGCAGGATGAACTCTCCTAGCATGCCGACGCAACTCCTGGTAGTTACCAGAAAAAGAGCATGCTTCACGAGAACAACTTCGCTTCTTCAGATTAAGATACTTTCTGCAATCTTCCACAACCTCCCAGCCGAGGATGGCTCCTCGGCACAAAGGACATTTCAAGCTCAAATTT
582	AX-89815302	LG2b	18.795	Fvb2	15819429	CTCCATCGAATCTAATCATTATTTGGTGATTCCCAACCAAAGAAGAACCCGCACCGGAAATTACAGAACCGG
583	AX-89847228	LG2b	18.795	Fvb2	15698549	CAATCGCTGTCAAATGTTCAGTAGGGGGAACAGAAAGCATAGGAAGACAATAGGATCGCTGCCTATCCGTCA
584	AX-89781084	LG2b	18.795	Fvb2	15785866	TTTGGGGTCTCACCTTATGGAAAATATTGGCGTGACTACGAGAAAGTTGGTCGTCATGGAGTTGCTCTCTAG
585	AX-89823310	LG2b	28.731	Fvb2	2167244	TACCTTGGAATCTTGCGTATAGTCACATTCTTTACACGGTGTTTCATCTTCTGGATGAACAGTCAACAAATT
586	AX-89783882	LG2b	28.731	Fvb2	2025321	CTCTCTTTTGGTTCAAATTTTCTACACGGAAGCCTAGACAAAGGATTTGAAAAAGTGTACTAATTTGCAGGA
587	AX-89876845	LG2b	29.685	Fvb2	18016210	TAGGGGATGACACTGAAGAAATATCCTGCACAACTGTTCACTAACCACATGGATCAATTGTATCGGCGCAGC
588	AX-89822920	LG2b	30.743	Fvb2	12846699	TCACAACGTAAGTGTAGCATGCAACAATGCAATAGACTACAGCCAATAGCATAGTTGGGGACTATATAAACA
589	AX-89876991	LG2b	30.94	Fvb2	17363855	ACCTTCTCTCAGTTCATGGTCCCTCACAAACATCAAGCAGCCTTTGCAACTGGACCTCCATTGTCTGTGACC
590	6933	LG2b	32.671	Fvb2	12717074	AATTCTCCATTTTTCATAGAAACATGGTTATTTGGTTAATGAAATTGAATGGTATTGGACCTGGAAGTTTAGGTAAGTGGATTTCAATGTTGATGACCGCTGATGTTGTGAGTTTCATGTCAACCGTACAAGAGTTTAGATTGTAGACTGATAAGACTTACTGTCAATGTGAAAAGATTTTGGCTTGATATAGCGAATAGTTTTTCTGTTTTTCAATGTTAATTAAATCATACATTACTG
591	5549	LG2b	36.22	Fvb2	388829	AATTCATGAACAAGGTACGAGCATTTCTCATTCCATTCTATAACATCTTTTTCATTGTAACGGATGGATAATGGCCTTGCGTGGTGCCCGTGGCGAGGCAAGTAAGGGAGAAGACAAAGGTTCTATCCGCCATGCAACTCACCAAAGCTTGGAAGAAGGGCGAGCCTACTTTCCTAGCAACCTTCAAGATGGACGAAGAGGTTGGAGGAAAGTCCGAACCTTTGCCAAAGGCAATAGAGG
592	AX-89847594	LG2b	36.552	Fvb2	9662069	CCATTTCCTTTTGCACCTACTTGAATGGTCTCTCAAGTCGGACTAAAATCATTTGAAATGAGCAAGTAATGT
593	41904	LG2b	37.198	Fvb2	8423111	AATTCTCGTTGGCAGAGAATCGCAGCAACGAGACTGACCAGGTGAACATATCTGCCCCGACCAAATATTTATTGGCAGCTTAGAACGTTAGACTTGTTTGATTCAACGCTGGTCAGGTCAACATTGCTGGGCACTGTCAAATAATGCAATTTGGTTTTCTGAGACAAGTGATCAGTTTCTTTCTATGATTTAAGGTCAACATTTCAGGGCATTGTTCATCCTTTGAAATAGCCCACGCAG
594	AX-89879817	LG2b	37.365	Fvb2	6911117	CACCGTGTGGTCACCTTTACTGCAAGTCTTGTATAGTATACTTGGCTTCGTAACCCAAGACATGATTCCAAG
595	AX-89822630	LG2b	37.506	Fvb2	7714802	TGGAATGAAGAAGAACCCAACTACACATGAGAACAAGAAGTAAGGAAGCCCTGCAGAAGTTGTTACTTCTTG
596	AX-89823383	LG2b	37.506	Fvb2	8616779	AATGGTTCCACTGGCATGAGCAGCATCTTTTTTGTGTGGATGTTCCAGACAATAAGTCATCCTACGTGACCG
597	AX-89783402	LG2b	37.506	Fvb2	8004832	CCCGAAAATTGTGACTTTGTCCCTTGGAGGAACTTGTGAGGCCCGGCTGCACAAGCGAAGGTAGCAAATAGC
598	AX-89892796	LG2b	37.506	Fvb2	7647945	GGAAAGGTATAGCAGAACTTGTAATAATCTTCTTTCTGGTCATAAGGACGGCACTAATTGATCAACATCGGC
599	29922	LG2b	37.589	Fvb2	7341414	AATTCCCATAAGAACTTCGACCTGCACGTTGGAGATTTTGAGGTCATCTTTGATGAACAAGGACGCTCCACTCATTACACCAATATCTGTAAGTAGATAACACAAAAAAAAAACTTAATCACCCATGTATATAAAGACAACACAGTTCTCCAGAGCTAGAGATGTCCAGCTAGCTGATCATTTCGAAATGAAGAAATAGAAATGATTACATACCATAACCGAGTAGGATAGAAGTCATGG
600	AX-89847529	LG2b	37.826	Fvb2	8050754	AGAATCATAGATACACAGTTGAAGGCAACTTGTAACTAAGTGGGACAAGCGTATGCCTATACAGAACCATCG
601	AX-89783713	LG2b	37.871	Fvb2	9294095	CATAGATTTAATAAATGATTTACCAGATGCAGTCCAGACCTTCAGTCTTGGTTAGCGCAACAGCCGTTGGTT
602	AX-89847530	LG2b	38.046	Fvb2	8050383	TGGGAACATAGATGTTTTAATCTCAGACAAAATGGCGAGAGGTACTCCTCCACAATAGTGTATTTGACATCA
603	AX-89851728	LG2b	38.338	Fvb2	6663823	AGCACTTGGTGTAGAAAGGGTGGAAGATGGAAGGAATTGGGTATGGCGCAGTGCATGTGGAGATCGAAGTCG
604	AX-89847540	LG2b	38.471	Fvb2	6711551	GATGAGTTCATAGTGTTGGGGATAGCAGCTGTTTGACAGAGATCTTTGTTGATTTAACCTCTAGTAAGACTT
605	AX-89783478	LG2b	38.471	Fvb2	5791231	TGGTTAGCAGAACAGTTTGGAATGATATGATGTACCTGCGTAGGAGGTCATATCCAACTTGACTCCCAGTAA
606	AX-89880306	LG2b	38.491	Fvb2	9564986	TTAAGAGCATCCCTATATGCAGAAGCTCTTGTCATAGTAGATCCGTTGCAGAGCAGGCTTTAATGTCTCCAT
607	AX-89904633	LG2b	38.519	Fvb2	9289737	TAGGGCGTACACCTACTAGCTATTAAAACTATCAACTGTAGGTGCACAATCATGTAGTGTATTTCATAGGTT
608	AX-89851687	LG2b	38.519	Fvb2	8919052	AGGCAAAAGCTTACAACTTGCTCAAGGAACTAGGTCGCAACCCAAGTTGATGAAGTCTTCACAGCTGGAGGT
609	18370	LG2b	39.047	Fvb2	8777628	AATTCTCACACTGGACTATTATCCCGCTCTCATCGGCATCGAAGTAGCAGCAGACAGAAATCTCCAGTCACAACTGTGGAGTACCGAAGTTTTTCTCTGCTAGCTCGTGGCCCTGTGTTGCTGACATGTACTCAAGATGGAAGTTTGTCTTTCTTTAGGTTTGGTTGCAAAACTTGACTTTTTTGTTTCAAGATTTTTTACTTTGTTTTCTTTTTTTACTGACAAGATGATTGTTTGTCA
610	AX-89867786	LG2b	39.564	Fvb2	6809232	CACAAAAGCTGAGGGGAAATTACTTGAGTAAAATTACGATCGATGTAATCTTACCTCCAAAAGTCGTTTGAG
611	AX-89822759	LG2b	39.564	Fvb2	5995260	TGACAGAGGAAAAGATGGTGAGGATACCGACTAATAGGTATTGAGGAGAAGAATCCTAGCTTCTTCAAGATT
612	AX-89879877	LG2b	39.564	Fvb2	5642473	TCACAATTACATATTTCTTGCAAGGATAAGACTACCTCTCCTATGAACTGGAACAACCTGCAAATTTGAAAG
613	AX-89783445	LG2b	39.569	Fvb2	5568846	CCTAATCACTGCATCTAAAATCGCATTATACGAAAGTCACACCGGGCATAAACCCATGAGCCTTAGCTAAAT
614	AX-89882237	LG2b	40.228	Fvb2	4836378	GGGGACTCACATTGGTTTTCTACCATATAACTCCACTTGGTAAGCAATGCCTTCATCAGCCTCTTTTCTTTG
615	12199	LG2b	40.274	Fvb2	6091421	AATTCCAAGCCCTAGAAAATGGCAAGTCGTCCAAGTCTTCTCCTCCTCAGTCCGCGTCTTCACACCCGCGAAACAAAGGCTCGCATTTCTCCTCTTTTGTCTCATTCTCTTGGACGAACCTCAGCAACTGGGAGGTATTCCTCTGTTGGGTTCGCGACAAGTTCAAGTCTTTGTTCTTGGTTTTGCGGAAACACTGGCTTTGGTTCATGGGTTTGTGAGGTTGCGGTGGTTTCGGGATTC
616	16969	LG2b	40.797	Fvb2	5574848	AATTCTATCCAAAAGCTCCCCACCTTCACACAACCTACAATGTCATAATTGCATACCATGTTGTTACAGATGAGTTAGATAAATGTAAATTAAAGTTTACAAAATTATAACACACCCATGATACTTAATAGACACAATATTAAGCTTAGTGATGTATTCAAAATAATATAACTCTTGCACTGCGCTCAATAACTATAGTTTATGCGAATGCATGATGTAACATTGTTTTAAATAGAAATT
617	19092	LG2b	43.04	Fvb2	3351837	AATTCCTGCTAGCTAGCCTCTCTAAAAACAGAACAACCAACCGAAAATAGAACACAAAGAGAACAATTACATACACCTAATTGATTTCATTTTGAAGAACGTACTATGTGATGTGCTTTGATCAAAATGATGAAGCAAGGTATGGAGGGGTTGATTCCCTTTCTATACCATGCCATCAAGAAGCGAAGATCCAAACACAAATACAGAAGGTATTCGGAGGGCAATACGAGAGGTAGCCTC
618	AX-89783789	LG2b	43.062	Fvb2	2397143	TTTGCAGCGACGTGAACCTTTATGTGTTCCTCAAAGTATTAAGTCGACGACTTCCAGAGGTTGTTGCTGACC
619	AX-89783780	LG2b	43.387	Fvb2	2346084	AATCGATCTAGGGTTTTATTAACTGATGTCTGATGAGCCAACTGCAAACAAGATCAGATCCCCTGGCTTGGC
620	AX-89823199	LG2b	43.387	Fvb2	2387302	GTTCACAGCATACATGGTTCTTTACTTGCAGTTGGAGGAGCTTTTAAGGTTGGTTGAGTTGGTAAAGATGTA
621	AX-89783905	LG2b	43.387	Fvb2	2206969	GCATCAATAAATTGCTCAATAGATGGAGATGGCATGTCACAACCTCTCTGCACCCATCTTCATTCTTAAAGC
622	AX-89783844	LG2b	44.335	Fvb2	424863	GTTGTACCACTCTTTGCATCAAGAGTACAAGCACTAGAGGTTAGATTTCCTTTACTTACTATATTTTGGAAC
623	AX-89823279	LG2b	44.904	Fvb2	284095	CCAAGCCCGAGAAGATCGGTTTCGCCACCGTAATTAGGGTCAGGGATCAATTTTCCAGCATCGAAGTCGTGG
624	AX-89880433	LG2b	44.904	Fvb2	284095	CCAAGCCCGAGAAGATCGGTTTCGCCACCGTAATTAGGGTCAGGGATCAATTTTCCAGCATCGAAGTCGTGG
625	29738	LG2X1	0	Fvb2	3118579	AATTCCAGCAATCTCACAAAAACATACAATTTGCGTAGACCTTTATCTACAAAATGCATGCATTTAGACTCCTATTTCTTCTAACAAAACAAAACTGAGCTCAACATAGTAACTAAAAACTCACATTCAGACCAGCCAAAAATGACATCAAGACTAGTTTGTGCGAGTTTCAGATTTACATCGACCTTGACACCTTGTTCAACTTCTCGGAATTTTCAGCCTTGGATTCATTAATCAGGA
626	11906	LG2X1	0.424	Fvb2	3127431	AATTCATGATGTCATGCAATTGAGTATGTTAAAAACAGGTTGAAACTCTGAGATGGATAAATGGCAAGATTAAGTTATTGAATACACAATCCCTTAACATTTGTAGTAAAAACCACCAACTAAAGTGGAAAGTCCACTTAGCCTTGTAGAATCCAGCAGATTTGCTTTGCAAAATCAAGTGGTGGAAAAAGAGGCTAATCTGAAATCAAAGTATCAAACACCAAAGTGATATGCAAGAAC
627	AX-89880445	LG2X1	0.991	Fvb2	164906	CTCATCCTCTCTTCTTCTCATTCTTCTGTGTCTATAGGAGGATGTCTTGGTGATGAATAATCGAGGCGGTGG
628	AX-89783888	LG2X1	1.452	Fvb2	2066467	ATTTTCATTACAGCCTGTGTCATCTACTATAAACACTATTGGCAGGTGCTTTGTATAAGGTGTTTTTAGCAT
629	AX-89874909	LG2X1	1.452	Fvb2	2177453	GCTATCACCATATGCCTTCTTTAGTATAGGTATTGCTTCTCTGAACTTCAAATGTACATGAAACACCACCTG
630	41725	LG2X1	5.53	Fvb2	5275978	AATTCTCATTTGGCCATCTTCTTCTTCCTTTTGATGCAGCTTTGGGGTGTTGGGTTCTTTTGTTAATTGCAGGCTGCAGATTCTTACTGGGGTTTTAACCCTTTGTTTGTTTTCTATCGATCACTCTCTCCCTCTTATCCTGCGTTTGTTTACATCTTTTGCTCAGACTTTTTCCTTTGGGAATATGCTTTTTCCGAATGATGATAAGGATTCCTTCTGTTACTTAGGGTGGGGACCAAC
631	AX-89799116	LG2X1	6.841	Fvb2	4608075	AGCATATTTTAGAACAATATCATCCTCACTGCCTTAGTTGCAGACAGTTTATATCATTGGTCTACAGATGTT
632	AX-89847541	LG2X1	6.841	Fvb2	5608738	TTTCTATTAATAAGCGCGCAGGAAGAAAATGACGCGTGTACAAGGAAATGTTGCTGATAATTTGCTGATGCA
633	AX-89785452	LG2X1	6.841	Fvb2	5266683	GAAACCAACTTTGATGAACCAGGCATCTTTAGAATAGGTCGGGTGTAGAGCATAGTGTGTGCCAAGGTCAGT
634	AX-89785485	LG2X1	6.841	Fvb2	5478392	TTGAAGTTGGTCTATGGCCATAAAGAAATTGGTAACTATGATTACGGAAAATCATGATGACCACCAACTCTT
635	AX-89879816	LG2X1	7.974	Fvb2	6915118	GCTATTTTCTTCTCCAAACTGAACCCAAAATACTGACGGGAACTTCTTCAACTCCTCCAAACTCCTCTCCAT
636	AX-89783431	LG2X1	9.047	Fvb2	6808975	TACTGCATGTTCTTACCTCTCATCTCTGATATTCCCTGCACTGGCCAAGGTGAAGCTGATTGCTGACATGGC
637	AX-89822604	LG2X1	9.924	Fvb2	7990645	AGACAGAATCAATGCTGACATGGTTAGTATCCTGAAGGAAAGCGAAGAACATCAAAGCAAGGTTGGAATCGC
638	AX-89847533	LG2X1	9.924	Fvb2	7721500	TTGTTTTGGTCATTATAGAGATGTTCAAGCACGCAAGTATACTTCTTGATGATAAATTTGAAGTGCGGCTAG
639	AX-89905819	LG2X1	9.924	Fvb2	7410107	AGTGAAGCCAACTAGGTTTAGGGTGACAATATTGACTCGATCCAGACGCTGAGATTTCTTTCAAACTAAGAA
640	AX-89819859	LG2X1	11.611	Fvb2	11291412	TGACGTGTTCTTGTTCATTGTCAACTTGCAGTTCCAGGTCCTCCACATCTGAAATTTAGAATACATATAAAT
641	39942	LG2X1	12.681	Fvb2	11447194	AATTCTTTTTTATTTTTGCCTTTCCAAATGAAGAGAATTAAATCCATGCGTGGATTTAAATTTGGATATTGGCCACTGTTCAAAGTTTTGGACTCTTAAGTTTCATTAAATCTTTAGCCATCACATGATTACCTTTTAATAACTAACAGAAAAAAAAGCCCGTCTAATGTTTAATCATCTTTAATCACGCGGCAGTGTTTTGTTTACTCAGCTTTTTTCTTCTGATGAATAAGATGAGTT
642	AX-89876617	LG2X1	13.567	Fvb2	15733207	GTGAAGCTGGTGAAGGAAGGAAAGCTCAAGACGGTAGATCGACTCGAGGCATCCTCTAAGCAAGGCTGAAGA
643	15650	LG2X1	14.444	Fvb2	13733059	AATTCAATCTCCTGTATATTATCAAATAGTAAACTTAGTAGGTTTCCTGTTGTCCTAATAGTAGGTTAGTCCTGACCTGTTTTATATCAATTGGAATTGTAGAAAAATGTGTGATTGATGCCCAGATATTGTATCGTAGTAGTCAGTGCAACTTCTATCAGCTTATCTGTAATGCAACAGCTCACTTCATTCATTGAAGTTTAGCAATAGGATCTGAATGCCTCATTATCTTCTCAAGTC
644	AX-89783966	LG2X1	14.493	Fvb2	8691581	ATAGGAGAAGCCATGAACCTGGGTTCTCCAAGTTCCTATCTCAGCAGTGGATTGGACGAGGGTGAATTTAGC
645	AX-89904627	LG2X1	14.546	Fvb2	8777064	GAATTAATATAAGCTCTTGCACGCAATCATCCAAAAGCAATTACTATCACTTGAAGAAAAACTTTACTTACG
646	AX-89904585	LG2X1	14.55	Fvb2	13589004	GCAGAGCCAGTCCGTCCACCCAATGAGACTAAACCCTGTAGCAGTAAGCACATGGGTGTGAGGTTAAAGTTA
647	30035	LG2X1	15.061	Fvb2	13855195	AATTCCCCGTCTATTTTTCACATATCATGTACAGTGTAACACCCTCATACCTATGTCTTTTCTAGTTCATATTTGATAATCAATTTTTTTAACAATCGACCATTGCTTTTGTTTCTTTGGTTTCTCTTTCTTAATATTACCATGTTACGGTATCGGTCTGGCTGAGCATTGTAACTTTGCAATTATCCTGCGGCTTCACAACGATAGAAACTGTCATGAGTTTTTGTTTCACCAAAATCC
648	AX-89783569	LG2X1	15.066	Fvb2	12693686	AAACACAAGATCCTGATACTGGCAGTCCTCAGCTAAGAAGTGGATCCAGTTTGTTTATGTCCTTGGAATTGA
649	AX-89783567	LG2X1	15.153	Fvb2	12658465	ATTGGCAAGAGTTGGATAATTCATTCCCATCTGATAGATGATGATCATATGAAGATACCGACCACCACAACG
650	AX-89819314	LG2X1	15.175	Fvb2	14627664	AAGATTTCTTACAAGGCAGTACTTCCACCTGATCCAGACAGCAACTCGAGATCAAGTTAAGAATGAGTTGGT
651	AX-89880661	LG2X1	15.25	Fvb2	14290286	TGTTGGGTTTTCATGGAACTCACCCTTGCCTTCCCCTTATCTCATTTGGCTCTCCCATGGATCCAATTTGAC
652	AX-89822434	LG2X1	15.512	Fvb2	10182406	GTTGAATCTAAAGGATTCAAGGTATCCATTGCTTTAGGAGCTTCCTTGTGGAAAATCTGGAAATACTCCTCC
653	AX-89822072	LG2X1	15.523	Fvb2	12243690	TGTGTTCAAGCATCTACTCTAGGATCCTTGGAAGCACTTGCTGGAGTTTCTGAAAACTCCAGAAGTTAATAT
654	AX-89823005	LG2X1	15.523	Fvb2	13018497	TGCTTCTTCCAACTTCCCGGCTCGACCTAGAAGATCTAACCATGCACCCATAATGCTCTATTCGGGGCTTGA
655	AX-89781608	LG2X1	15.523	Fvb2	11431251	ACCCAAAGACTTCTTCTTGGACTTCTAGAAGCACCAGCCATCATGGGCACCCGATGCTCTTGATGCAGCTGT
656	AX-89782986	LG2X1	15.523	Fvb2	12209769	GGAACTTATGCAAGATGGGCTTCATGAATATAACCGTCAGGCGCCATTTAGTAAATCTAGAAAAGAAGAGAA
657	AX-89783752	LG2X1	15.523	Fvb2	9663246	TTGGAAGAAAAGATTCGAGCCAAGATGGAACGATCCTCAGAAGTAATGGCTATGTAGCTGGCATTTTTTCTT
658	AX-89823156	LG2X1	15.523	Fvb2	9607488	AAACACGGTCAACTAGTGATTATTAAGAAGGCTGGACCATGCTGTCAACCTGGAACAACCCAAGGAGTTTAT
659	AX-89879693	LG2X1	15.523	Fvb2	10231369	CAAACTGGAGAGAGTAGTGGAAACTGAGGATGGGAAGCGATTTGTTTGAAGATATGAAACATCGGTTTCTTA
660	AX-89876755	LG2X1	15.523	Fvb2	11164531	ACTCTTCCAAGTCATCTATTGTAGAATGGGCTTCACTTGTTATTGTTTGCATAACCATTAGCAGTAATCTGT
661	AX-89847333	LG2X1	15.523	Fvb2	11675303	CCCAAGGTTAAGAAAGTGAAGTTCAGTCCTTACAACTGAGACCTTTTACTTTGTGGCTACTGACAAGGACTC
662	AX-89880309	LG2X1	15.523	Fvb2	9607488	AAACACGGTCAACTAGTGATTATTAAGAAGGCTGGACCATGCTGTCAACCTGGAACAACCCAAGGAGTTTAT
663	AX-89783588	LG2X1	15.523	Fvb2	12867332	TATTTACAAAACGATGGAGATGGTGAGGAATGTTAAGTTGGGTCTCATTTGCCCAGTTCAGGTCTTTCTACA
664	AX-89872348	LG2X1	15.523	Fvb2	12163088	CATGGCTGATACACGAAAATTTGGTCACTTGGAGAACTCTCAACTGCCACTTTATCCAATGAGGGCAATTTC
665	AX-89877641	LG2X1	15.523	Fvb2	10071778	AGCTCAGTTGTTGACATTTCTTCATTTTTACCCTCAGACCATTGTAGAAAATGCTGTTTTCAAGAAGAGATC
666	AX-89904617	LG2X1	15.523	Fvb2	12698816	TCGATTTCTCGTTGAATCTTCTGAGTGGTGAGGTTCTCATCGTCTTTTGCAAACTTGGTGGCATTGGAGGAG
667	AX-89847377	LG2X1	15.523	Fvb2	11936935	CAGCTTACCAGGTCCAGGTTACATCCACTGCCCCAAGGAGGATACAAATTGGTGCACAATACATCTTTCGTC
668	AX-89819479	LG2X1	15.523	Fvb2	11037984	CTATGTGGTCGGGTCAGCTTACGGCAACTGGAATAAGGACCACTTCTCCGGCCACTTACAACTTGGTCGATC
669	AX-89822725	LG2X1	15.523	Fvb2	10357447	TACTTCTGCATCCACTACCTCTTTGCAAGTCAAACCTGGTCATGTGGGAGCTTTGTACTCTGCGTTTCTTGC
670	AX-89823122	LG2X1	15.523	Fvb2	9430183	GATTCTGTTGGTCTCAGTAACCAGAATAATGAGTTAGAAGTTTCGCCTTCAAGCTATGGAACAACAGGCCCA
671	AX-89822933	LG2X1	15.523	Fvb2	12955445	TAAATGAATAAGACTCCTCTGTATATGTGTTCCACAGGGACCTTGTTTCCCCTATCATGGCATCAGCAGAGA
672	AX-89822523	LG2X1	15.523	Fvb2	10231369	CAAACTGGAGAGAGTAGTGGAAACTGAGGATGGGAAGCGATTTGTTTGAAGATATGAAACATCGGTTTCTTA
673	AX-89781652	LG2X1	15.523	Fvb2	11469979	GCAACTGGCTCAGACTTTGTTGATCAAGTAAAGATCTCTTCTCTCCAATTTTGGGATTGTAGATCTGGAATG
674	AX-89783293	LG2X1	15.523	Fvb2	10195328	TTCCCAGGCAGTTAAGAGAACCAATGCTTTCTGAAAGTGGAGACTTTTATTCTTGGATCTCTAGTGGAGAAG
675	AX-89819507	LG2X1	15.523	Fvb2	11084893	AACTTAATACCTTCCCAGTTCCTAAGGATGGATGGAGCCGTCATCAGATTCGTAGCAGACAACCCAGGTAAC
676	AX-89904602	LG2X1	15.523	Fvb2	10343688	TTACTGTAAGGTGATCAGCTCAGACCGTCGGAGCAAGGAAGATTGGGATGACGTTGTTCATGAGGACGGGGC
677	AX-89879115	LG2X1	15.523	Fvb2	12209385	GCCATGCTTCACTTGCTCATTGCCTTCAACTTGGGCTCAAGTCATGGGAAAGATTTCATGAGTTTAATGCAA
678	43403	LG2X1	16.099	Fvb2	12651087	AATTCTTGAAAAAATTTCTGCTATGAAGCTAGGAGAAAATTATTGCCTTTGAGAAAGGTCACAATCCACAGCAAACTTCCAAACTCATTGGGCGACTGGATCGACGAGTGACTTTCTTTTCAGGTAGCAAGTACTGATTTACATGCATATTTGAGTTGTGGTTCCAGTGAACTTTGTCCCTCAATACTGATAGAATGCATGCCCCCAGTCCCTATACACTTAAAGTCTGAAATTGCAGAG
679	18238	LG2X1	16.94	Fvb2	14910318	AATTCGACAGAACCCTCGACTATTATTAATGACACTATCTTATAACTAACAATTTGTACTAGGGAAGAGGATTTGATAACAAAAATTTGGGAATGAAGATCAACAAATTTGAAACTTCAACAAGGACAGAAAGAGGGAGTAGTTTTTTAAGGGTACCTGAAGTTTCTCGCAGAGTTCTACAGAGCTCCAAGATGACTCATCCAATGGGATATTGGGGTCAAAATCATCACCAGCTCTCAC
680	AX-89823509	LG2X1	17.213	Fvb2	14349105	TGGCAACCACACAAGAACTAATATCTTGAAGGAAAACTTTGCTTAGGTATCATCCCATACTTGTATAATCCA
681	AX-89847612	LG2X1	17.265	Fvb2	8280333	GAAGGGCTGAGCTATATGAAGTGTTTGAGTTGGTTCTAAAGCGCCAAGGGAAGTGATCCTACATTCCTACAT
682	AX-89847239	LG2X1	18.645	Fvb2	16159562	TGCCTCTATAATAATGCTTCAGTACTTCAATTTACCTATGTGGCATTCTGCAGGATTGTTGGGTGCCTATCA
683	AX-89847221	LG2X1	19.264	Fvb2	15349652	CTGACAGCCTTCTTCCTCTCAATCTCTGAACCAGTAGCACTAGTAGTACTACTAGCTAGTACTAATGCTACT
684	AX-89904350	LG2X1	19.264	Fvb2	15331882	ATAAGCTCGTCACAGTAGAAAGCAACCAAGTGTTTCGAGATGGATTTAGGAAGAGTGGATGGGTTGGGGCGG
685	701	LG2X1	21.49	Fvb2	16373948	AATTCGAAACTAAAACAAGCTGCATCATCCTCCACTGATGCTGCTTCAAATATTCAATTATAGATAAAAGCCATCAATTGTAAACCAGCAAACCCTAAATCATTTCCTTCTATCTCGCCGCAGCTCATAGTTGCTGAGTGTCTTGATATAGCTTCTCATGAGACTGAACCTTTGTTCTTTATTGGATTTGTTTTCCTTTATAGTCTTTTGTTTCAGTAAGGAAATTCTGTTTCCCATTCC
686	4903	LG2X1	21.576	Fvb2	16793886	AATTCAAGCATACAAAAATGACATTCAGCACAATATGGTTTGGCCAGACAGATTCATAGCATGCCTCACAAAGCTTTCAGAATGGAGGCTTAAGACTTCTATAAAGTAACACAATTTTTTTCAGATGCAGATAAGGTGTTGTCCAGCTCTATTAGGAAATCTCTGCTGGCATCTATAAATGAAGAGAGTAACTTACACAAATTTCTTCATTGCAGAAAACATTTTGAAGTCTCAGGCATC
687	AX-89781496	LG2X1	22.14	Fvb2	16763305	GTGGACCTTATGAACTTTCTGCAAAACAAGAAAGAAGCGACAACGCAAGTCTTCTTATGATCCGTCTGATGC
688	AX-89783656	LG2X1	26.855	Fvb2	8836404	GTGCATTATTGAGTGCTTGTAGAAGCTATGGGAATAGGAGACATTGGTGCAGAAGCCGCTTCTCATGTCCTT
689	AX-89876905	LG2X1	27.756	Fvb2	17764856	GGTAGAGTCATATATTGTCTACGGACAGCTGTTGAGTCATGGCCCTGTTCAGAATAGGCAAGTTACTCAAAC
690	AX-89867615	LG2X1	29.071	Fvb2	19082240	ATAGCCTGCAGCCTGCCTAGGCCTTGTTATAAGCTAGCACACTGCCATTTTTCATTTTCCCAACAACATCTG
691	AX-89819696	LG2X1	29.233	Fvb2	18234261	GTCAAAACCTCGTCCACATCCACTATTACCATGCACTCATTCTCTCGGCAACCGCTTCGTCGTCACCGCCAA
692	AX-89907345	LG2X1	30.42	Fvb2	19564148	GGATGCCGGAGCCTGAGCTCATTGAGCACGCCGGGATTGGATTCCGCTGCGTATATTCGGATATATTTACTC
693	AX-89877277	LG2X1	30.426	Fvb2	19470659	GCATTGTCAGCCAGTGCTTTCTCCAAAGAAGCCTTCTGCTACTTTACTAATGCAAATCAGAAGAACCACTGC
694	AX-89820191	LG2X1	30.653	Fvb2	19564642	TACAAGAGAATGGCTACTAAAAGGCTTCAATTTTTAGGCATCTCAATCACGCCGTGCAGATCAATTTTCGGT
695	AX-89877349	LG2X1	31.811	Fvb2	19870361	GCCATGTTTTTGTTCTATCCCCTTTTGGTGGTGATAGCTGGATTTCAAGTTCAACATTCCCAGGGTGAAGAA
696	AX-89781744	LG2X1	32.676	Fvb2	20096139	GCACTAGCTTCTTCAACCAGCATTCTCAAAGACTACTGGGATTCCAGCTGAAAGATCTTCGGATCTGTTGGA
697	AX-89820252	LG2X1	32.676	Fvb2	19956970	CAGTTTGGTGATTTAATGCGCTTGTTTGATGAATACTGGATTTCCATCTGCCGCAGGAGACATAACGTAAGC
698	AX-89820266	LG2X1	32.689	Fvb2	20022325	GATAGAGCAATTATATATCCCATACACTTCTCGAACTAAAATCTGATCAAACAATGGCCCGTGTTGACATTC
699	36791	LG2X1	35.483	Fvb2	22253776	AATTCTATATATTGTTATTTGTTTTGTGTCAAACGAAGCCATGCAGTGATAGATTGAAGATGGTAAAAGCTTATTTCACAACAATGTACAAAATTACAACTGTGAATGTAAATATACAACAAGGTAACACAAGCGATAAGAATCTGTTTCGAGAACTCGGTAAAATGGAGGACAATAACTCCTGCCGTTGCCTAAATAAAAACTGGCATGGTTTTGCTGAAACTGAAAGCATCATCTCTC
700	AX-89781779	LG2X1	36.122	Fvb2	20721127	TGGAACAATTCCTTTTTCAAAAGCTTCCTTTTCACCTCTTCTCCCAAGTGATATAATCTTTAATGACTCGTG
701	AX-89877816	LG2X1	36.426	Fvb2	22267171	AATGAACAGGAGTTTCCCCCGGGGAGGGAACGGGTAGCTACAATGTCTGATGATGATGAAGAGCAAGTAGAC
702	AX-89781916	LG2X1	36.672	Fvb2	21485684	GGAAATCCTTTGAGAAGCTTCATTTGGGAGACTATAGAGTGGTTAACTTATGGGAAAGCGTTTGAAGTTGTG
703	AX-89877599	LG2X1	36.672	Fvb2	21498938	GTTTTGGACTAGGCACACTAAAAGAAGTCTTTGACCTGCTTCCTTGCAAAAGAAGATGAGAATGTCTTGGAT
704	14440	LG2X1	37.229	Fvb2	22547082	AATTCAGATCCTGCCTGTTATTTTTCACAGCTTTCTCGAACTGTTCTTGCTCTGTTGAAACTGCATGGAGGTTAATCTCCTAGTTCATAATTAAGGCACTTTACAGTTCAAGAAAGCTGTGGAAAATCACAAGGAGGATCATATATAATACCCAAACTTGAATAATCTCCTCTTATATCTAGAAGAACAAGGATCTGATGTTTTCTGCTGAATTTGAGAGAGAAAATGAAGGAATAATTA
705	39086	LG2X1	38.885	Fvb2	22402386	AATTCCAAAACCAATACCTCCTGCTGAAGCCACTAACTGATTGACACTAGGCGGGATAGGCGTCCATGTTGACAAAGGAGGTTGAATTGGTATAGGTGCAGTGGAGGGCTGAAAGGACTGGCAGGAAATGTAAAACAATAAGCAACATTGATTGAACATGTAAAACATTCTTAACCAATTAAGCATCAAGTCATGAGTGTACCCCATTGACACCGACAGAATTGAAGCCATCAGCTCTCT
706	36874	LG2X1	44.53	Fvb2	23698089	AATTCAGTATGTGCAGGGTTTTGTCTAGGTGTAGAGGCTCTCCATTTAGCACAGAGGCCTTCCCACCAGTGTTAAAATGAGGGTGTTAACCCTTGCCAGTTTAAAATAAAAATTAATAAGAATATAAAAAATGAAAATAAAAATGTAAATTCTACATAAAATGATGAGGTTCATTGGCTTCTATTACATAAAGACAGCAGTATAATAAGCAGACGAATATAGTAGAAGTCAAAAACTCTA
707	8548	LG2X1	45.574	Fvb2	24209830	AATTCGACAAATTCGATTATGAAATTTATCCTGCCTGAAGTATGAACAACTCCTTATCCCATCTATCTCTCGAACAGCAAAAAAGAAAGGTCTTGCGAAGAAAGTTGAGGTCAAATTGCCTGAGAACACCCAGAAACGAGTCGGGCACGCTCACAAGCCGATCCTGCTCCTCGGTGATAACTAGATACATCCAAAGAAATCCAGCCAACCCCGCCAAACTAAGCAATCACACTCAAAACC
708	AX-89795542	LG2X1	45.776	Fvb2	23474047	GGAAATGTGGATGGCATGTATAACACATTAAGATACTGAATCAGCAGAAAGAGAATCATCCAAGATTGTAGG
709	18072	LG2X1	47.501	Fvb2	24025898	AATTCCAGGAAGAAACTAGAAAAGCACACAAGAGAATAAAGTTTAGGTTATGGCTAGAAACAAAAGGAAAGGCCACATTCCGTACTGAAGGGTACACTCCCTATCTAGAATCCCAGAACATAATTTCATTAACAACCAATGATATTGGTTATCCTTACTATATTCAATAACTGAACATACTGGATATAGATGCATACCTGTCATTCTTATCAAATTGAAACCTAGCACCAAAGTAAAAAG
710	17434	LG2X1	48.089	Fvb2	24288241	AATTCTAAATTCCGCGTGTATTTTAGAATCAAATAGATGAATGAAATTTACGTGTCGAGTCTACAAAGATTTGCGAGTTTATCACTCTTTTAAAGATAAATAAAAAATAAAATCTATGGCACCCCTATCTTATAGTGATGAATACTTGCCTGTTAAATATGTTCCATTGCAATCGGTATCCTCAAGCACAGTTGATTTTAAGCAGAACCCTACAGACAACCACCATGCCATGATCCCACA
711	13556	LG2X1	49.17	Fvb2	24262241	AATTCAATCCAATCATCCCCAAATACCAAACCCATCACAATAACTTCCAAACCAATTGAAACACACAACAAAGCAACAATCTTGACAGAAACAGAAGTTACCTTGAGGGAAAAATTGAGAGCCACAGAAGGGTAATAACGAAGAACACTGCTCCCATTGCCTCTCCACAAAGACAAGATGCCTTCTTCTCTAACCGTGCGGGCTATGCAATCCAACATGCCTTTGAATCTGGTCCTTCCT
712	3774	LG2X1	49.193	Fvb2	24514847	AATTCTAAAAGCCCAAAAGTGTTGAAGTCCAACTATAACTAAGAGGCCAGTAGAAGCTTTGACCTAAAATCGGAAAGAAATGGTGCTCCTGGCGCTACAGATAACGGCCGAGCTCGAAAACCTGACTGAGCTTCAGCCCCAAAACGGCTGCGACGATCCCGACTTCACCTATCTCTTCAAGGTATTATCATCCTCTTGCTTTTTTACCTCAGCTTTTTACTGTCTACTGATTCATGTAAC
713	AX-89878103	LG2X1	49.199	Fvb2	24185258	GCAATTGGTGTTTTATCTGCTTTCTTTAGCAGTACAGACTCCACATCTTTCTATTCTGCATTTAAGATCTCT
714	AX-89855204	LG2X1	49.379	Fvb2	24215612	GACACAGCAGTTTCATGTTTCTCAATGTCGAAGAAACGACACCGAATTTCGTTCTAAACTTGCCAAGTCTAC
715	AX-89837655	LG2X1	49.666	Fvb2	23849724	CGGCAGCAGGGACATATTTAGTCTCGCAGCCAAGTAGAACGACCGGTGATTGGGGAGAGGGTTGAGACTTGA
716	AX-89820937	LG2X1	52.689	Fvb2	24343666	CAGATGCGCCTGATGAACTTTCACATGATTTACTTCTTAAGAGGAATCTCAAGGTCACTTTTAAGATTCTCA
717	AX-89820839	LG2X1	53.318	Fvb2	24714330	CTGTACCTGAGCAGCTGAGGACTGAGGATTATTCGCTCATTTCAGCGCATAGGCAGTCCTCTCAATTCAACT
718	22584	LG2X1	55.129	Fvb2	25177622	AATTCATCTAAACGTACCCCAAAGCTGTTCTAGTATATCTAGTATTACTATTATTATTACTACTTTGAATAAAATAACACTATTGAGGGAAATACATATATACATGTACTTACAGTTATAACACCTTTCATGGTTTCGTCAGTATAGAACTCAGGATCCTGCTGTTGTAAAGAGAGCATTATATCTATCAACGTAGGCTTTCCCTCAACACAAGCCCCATCACTCCTCATCTTCCTTTGC
719	AX-89782820	LG2X1	56.856	Fvb2	25300562	CACCCGAACACACAAAATGGGACATTCCAACACTCAGTGATCTTGATGATGTCATCACTGACCCTTCTGCTA
720	AX-89878764	LG2X1	58.346	Fvb2	25872142	TGTTTGAAACCGATATATCATGTTGTTGTAGATTGCTCGCGAAAGCAGCATCAATTCGATTACAACAATTGT
721	AX-89782705	LG2X1	58.38	Fvb2	25959922	ATTATTTCTAATCACTAGCATTACAAGCCATTACCAGTGACTCTTCATTTCCAATTGCTCCATCAATGCTCC
722	AX-89878272	LG2X1	63.484	Fvb2	27491324	GGCTTGGAATATGAGGAGAATGGTGAATATCATCCGTGCACGGCTCCTTAACCACTCTAGATGAACATATAC
723	AX-89867740	LG2X1	67.072	Fvb2	28454257	GATAGAGTTTCCATTTCCAAATGCTTGAATTCCCAATTCTGAGCACATCTTAACCTTTTGCTAAACACCATG
724	AX-89878995	LG2X1	69.357	Fvb2	28981122	TTTAGGACATAAGAATTACCTCCTCATAGGGATCACTCAAGTGTTCCTTCAAAAAGCCAAGAATCAAGACCC
725	AX-89821932	LG2X1	70.078	Fvb2	28654972	CCAATAAATATAGATTTCCTGAACTTGAATCCTGGAGCATTGCCGAGGTTCAACCTCAAAAACACCACTGGT
726	AX-89782311	LG2X1	71.901	Fvb2	28055718	TTCATCTTTATCAGCCTCATCGAATTGATCAGCTCACGAAAGACGAGACGCACGGTTTGATGCCGCCGGTTC
727	AX-89783068	LG2X1	71.973	Fvb2	28103895	TTCCGTGCTATTTACTGAGATTGAACAACTCCCAAAGATTTTTCAGATAGAAGGATCCATCTTTTTCCATCT
728	AX-89879208	LG2X1	73.009	Fvb2	28249961	TGAGCTGGCTTCAGATATCTTGAATTCCCAATGACAGGCTCCCAAAGACTGCTGATTCAGTGAGTTTGAAGA
729	AX-89821842	LG2X1	75.456	Fvb2	29041966	CAGTGCCGGAGGTTATTTATTTCATGCAGAATCCAAGAGGATGACAAGGGCATTGACATGAGAATTGGGTTG
730	AX-89821906	LG2X1	75.456	Fvb2	28743374	CTCAAGAGCAGTTTGATGAAGCTGCCTGTTTTTGGCTTGGGGATTCCACATTTTGGAGTTCATTCCTTTGAA
731	AX-89820302	LG2X2	0	Fvb2	20595102	CGGCATCGACGGTATATGTAATCAAGCTCCTCCTCCTACTGCGATGCAACATTCTTGGAGCACCTTATCATC
732	AX-89877323	LG2X2	4.205	Fvb2	19743135	ACTGGAAAAGTGATATACTACCTTTTCAACCTCATCTCTCTTCACATATTCAGTTACAAAGTATGCTTGGTA
733	30835	LG2X2	4.474	Fvb2	19722336	AATTCATGATCAGCAAACAAATACAATCACCAAACTCAAAAGAGAATAAGCATTCTTTTCATTTACCTCAATAACACGTCCTACAATAATATCTCCAACCTCTGGTTTATACCTACCATCATATTTTCCACAACTCAATCATCACAAACACCAAAGCAAACCAAAGAAAAACTCAAGCACATTGAATCAGAGACTACCTAGCTCTCAAAGAACGCACATAAACCAGCTTATTCACCCTCT
734	AX-89820218	LG2X2	4.519	Fvb2	19743135	ACTGGAAAAGTGATATACTACCTTTTCAACCTCATCTCTCTTCACATATTCAGTTACAAAGTATGCTTGGTA
735	AX-89877426	LG2X2	5.206	Fvb2	20596048	CGGTATGTACTGCGCCATGGATCCAGTGACAACGGACTTCAATGTACTTAGCCTTAGGCCATAGCTGGCACA
736	AX-89904422	LG2X2	5.206	Fvb2	20602348	CCTTAACTAATATTATCATTTCATTTCTCGATTGTGTTCTAATTTTCGTAGATGGTTCCAGATTGGATTAAG
737	AX-89781769	LG2X2	5.206	Fvb2	20668797	TTGTGGAAACTGATTCTGAACCTACTCATGATGAAAGAAGGGTTTAGCCAAGAAAATTCAATGTGGAAGGAT
738	AX-89877452	LG2X2	5.206	Fvb2	20696050	ACCGAGATAGGAGAGCGTGGCATCAACCTAAGTGGGTGGACAGAAACAAAGGATACAGCTTGCCAGGGCAGT
739	AX-89820344	LG2X2	5.271	Fvb2	20785212	ATGCCGGATTACATTGCCGAGTGATGTTGTAATCTCTCGTCCCTTTAGCCCACAAAAATAGCGCCCTTGCTG
740	39849	LG2X2	5.306	Fvb3	295406	AATTCACATTGATACAAGGCAGTATACATATATACAAGGCGAAGTCCTTACCTACATGGTAATCTCCTACAATCAAACTAGAATCAGGAATACAGTAGGAAATAGATAACTACAGATTATACATTCCTAATACAATTGATACTCAAGATCACTTTCCTAACAGCTTCTTCTATGCCAAACCACATTTCCTTGGTACATTGATGTTGTCCACAAAGCCATCGTACCTAGACTGATTGTTAC
741	28678	LG2X2	6.662	Fvb2	20361678	AATTCCTTCTGGAAGAAATGACCGAGTAGATGCAGATTCGACAAGGGGAAAATCACTGCCCTTGCCACCCTCTGGAGGAGCTCAACCAGAAAGGACTCGTTGTCCCCGACCAGTCTCTGGTTCTCACAAAGGTAATGGAGCAGATATATTACAAGTAGATGGCTCTGAAGGTAATGATTCAGTCAAGGTGCAAATGCGGAACAGAAAAGCTGATACTCAGAATGGAACTCAGCATATTAG
742	AX-89820048	LG2X2	6.666	Fvb2	19134308	TATCAGTATGGCCTTCAAGTTTCTGGATCATAGTTCTTCGCCTGAAGATCCCACAAGTATACGCAGTGATCC
743	AX-89910906	LG2X2	7.582	Fvb2	19046965	CTGCTGTTGAGAAAACCTTTTCGTCAATGGACACTAGTTCCCTGTAATTTTTCGAGCAATTTCACGCCCCCA
744	AX-89910908	LG2X2	7.582	Fvb2	19046965	CTGCTGTTGAGAAAACCTTTTCGTCAATGGACACTGTTTCCCTGTAATTTTTCGAGCAATTTCACGCCCCCA
745	AX-89877157	LG2X2	7.582	Fvb2	19046921	AATTTTTCGAGCAATTTCACGCCCCCAGGGGTCTCACTCATCTTCCAAAACAGTTGGCCCTTCAACATCAGG
746	AX-89907322	LG2X2	7.606	Fvb2	19046965	CTGCTGTTGAGAAAACCTTTTCGTCAATGGACACTCGTTCCCTGTAATTTTTCGAGCAATTTCACGCCCCCA
747	AX-89819682	LG2X2	11.683	Fvb2	18374362	AAACACGATTGCTTTGGAAATGGCGGTTCGAGATGACGACTCAAGCTCAGGCTAACAAGAAGACTGCGGCTT
748	AX-89781536	LG2X2	12.881	Fvb2	19046861	TCAACATCAGGAGTGGTTTCCTTAAAGTCAGAGATAGACCCTGACACGAGCCAAAGAGGGGCTTTCAAGACC
749	AX-89877181	LG2X2	12.881	Fvb2	18923388	ACCATTAACATCAGGGAGGCTTTCACACAGCTCTGAGACCATTGAACGCCGGAGGCTCATTTGAGACAGACA
750	AX-89867623	LG2X2	12.881	Fvb2	18923157	AATGTACTCAACTCATCTCTGTTTCCTTCTGTCACCGTCTGCAGAATATCTGATGCTCTCTGCACTGTTACT
751	38046	LG2X2	15.92	Fvb2	17415243	AATTCATGTCTCTTTCTGTAGTCATAGACTCATCCAATGTCACAGATCTTATTTGAGAACTTGGTAACGGTGACTTGTGATTTACCCCGCCATTAAATTTAAGTCCTGAACTCAAGTCAAATTCTTCAAGGTTACCATCTATCAGCATGTACAGGTATCTACTTTCTCATTCTTGCCAATTCCATCTGTCACAGAATCTTTCTGAGTACATGGAACCCAAACTCGCTTATTACCCCTTGA
752	23014	LG2X2	16.49	Fvb2	17683625	AATTCGGAACCAAAGTAATCCGATAACAACCAGACCACATAATTCATAGGATTCTAGCTTAAAATTTATCCAGACACATGAAAAGAAAAAAATAGACACAAGACAGACAAAGTCACAAAACAAACTAACCAGGATCCGTCATGAATCAGTCAGGTTAATTTTCAATCAATCAAGTTAATTTTTGCGCCCAGTTGTTTAACATCTAGTCGAAATATATTTTTGTAGTCACCAAGTCACTCT
753	AX-89781483	LG2X2	21.215	Fvb2	16846538	ATTAAGCTCCATTTCAATTTCAGAATCCTTGAATGAGATATGCCTTGTTCGAACTGGGAGTAACAGTTCTTC
754	AX-89880329	LG2X2	27.983	Fvb2	9694369	CACATTCAGATCCAATTGAAACAAGATGAGCAGTACTGCATTTCATGGAGCTCAGGTATAACAATTTCTGCA
755	AX-89783859	LG2X2	28.175	Fvb2	10747892	GCTGGAAAAAGAGTTGATGCTAACAAAATTAGGCACTGGAAAGGATGCCATTCCAATCATTAAAAACTTCTG
756	AX-89783514	LG2X2	28.206	Fvb2	10391090	TACTGGGGTCATCTATATCTAATGAGCAATCTAATAGAGCCCGAGAAGAAAGTTAGCATATCGGAAATGGAG
757	AX-89823473	LG2X2	28.21	Fvb2	10912609	GAATCAGAATCTGAAGAACTATTTGAGGTCTGATGCTGGCAAAGAAATAGTAGGAACTCGAGTCAGACTCTG
758	AX-89823513	LG2X2	28.21	Fvb2	10939315	AGCATGAACTGGATTGGGATCCTGCTGCATCTGAAAGCTGAAATCTTCAAACCGCATGAGGATTTGCTGGTA
759	AX-89847250	LG2X2	29.18	Fvb2	11202477	AGGAGAGTTCTGGCACTGGGGTAGAATATACAAGGACATATATAAGGCAAAGGTAAGTTGGAATAGAATCAT
760	14517	LG2X2	29.213	Fvb2	8814714	AATTCTGTCTCTCTTCCTCTTCTCCTCTCTCCTCTTCTTCCTCGCCCGCGCCGACGTGGACGTCTCCGATCCGTTGATCCGCCAAGTCGTCGACGGCGGAGATGAATCCCCTCACCACCACGATCACGACGGCGAAGCGATGCTGGGAGCTGAGCACCACTTCTCGCTGTTCAAGAGAAAATTCGGGAAGTCGTACGCGAGCCAGGAGGAGCACGACTACAGATTCTCGGTGTTCAAGAC
761	AX-89823062	LG2X2	29.268	Fvb2	8992007	TTGATCCGCTATTGAGGAGTATGGCAAAAATCGACCTATGTATTCTTCCCAATAATATCAAAGTTCCACTAC
762	AX-89879726	LG2X2	29.322	Fvb2	13826211	TAATTCTTCTACTTCCTTCAATATGATCATTGGTGACAGGATGCCAGTGTTCCTTCTTATTCTCAATGTAAC
763	AX-89855417	LG2X2	29.419	Fvb2	12207117	GAACTGGAAGGAAGGGAATCACAGATTCGGAAAGCAGTTTGATGCCCAAGATCAGAGTGGGGGTGGTGGTTT
764	AX-89782409	LG2X2	29.434	Fvb2	11906430	CCACAAGAGCTGTGCAAGTACCTGACTGATGATGTAGATTGGGAAGTGCCCTTTGGAAGTCTGCATGCTTCA
765	AX-89820418	LG2X2	29.434	Fvb2	11611450	AATTTATGCAATTTTCTCATTCATATCAGCCTTGACTGAGTTGCAAGTGAACTACAATAATGAGCGTTCAAG
766	AX-89821939	LG2X2	29.473	Fvb2	12199674	AAGGCATTCTTGCGCAGTGGAGTAATCAGGGTATAACGGTGAGTGTGTCATCACTCAATTCAATTCTGTAAA
767	AX-89880144	LG2X2	29.473	Fvb2	13154524	CTCCTCCAGGAAGCTCTTCGTATGCAGCATCATCAACTTGATTCAGTTTGGATTGGAGTATAACCAGGATAT
768	31940	LG2X2	29.543	Fvb2	13732592	AATTCAAATGCCCCTTTTAGCTGTTAATAAATAAAATTAAGAGCTCTTATGTATGATAGGATTGTTGTTTACGATATCATAGGAAAGAAGATGAAATGCTTTTGTTCTGGGCAGATTATGTTCATACAGGACAATTGAAGTGCGGTTTATTGTTGCTCTTCCGCTCCTTTGTTCTCGTAATGGATGATATGCTAATAATATACTTCCATGACTTTAATTGGGCGAGATCTTTTATGTATT
769	AX-89783353	LG2X2	29.85	Fvb2	13796229	CTTAATTGAAGAAGTAAAACTGATATCAGGGAAAGAGCTCAAGGATGCATGGCAGGCATAAGTTCTTTTGCC
770	AX-89783547	LG2X2	29.868	Fvb2	12477691	GAAGTAATTTTTTCATCCATTGACAAGCCTAAGCTCTCTTAGCCAGGTACTAGTCAGAGGCTTAAGTTATTT
771	3996	LG2X2	29.893	Fvb4	30606313	AATTCGCAGAGGTAACGATTTCGAAGCGCGATTTGATTTCTGTTCAGTGGACATGGCTCAGGAGAAGTACTCTCAGCACTCTTTGTTCGGCGGCGCCATTTCTAGCCTCTTTCCTGATCGATTTCAGGTTGGGCTTTTTTCTTTCGAGTTTCCGTTTCTTCAGTTTTCGGCTGTGTGTTTATTTTTAACTGATGAACCTGTGCACAAACGCAATTACAGGATGTGAGCGATGTCCGTGAG
772	AX-89892826	LG2X2	30.528	Fvb2	7392059	ACAGTCTCACGATAGGATTTCTCAAAACCTAAACTCTGCCATGCGTGATACAGCATCAAGGAGCTGCAATAG
773	AX-89847577	LG2X2	30.668	Fvb2	8891561	TAGAACTCATAAACAACATTCACAACCATATAAATGTTATTGATTCATAGCTAGCACAGTACCACCTAATCC
774	AX-89880185	LG2X2	30.727	Fvb2	8842815	TTCTTGTTGGTGATCCTGGAACCAGCAAGTCCCAGCTTGCTCCAGTACATACACAAGCTTGCTCCCCGTGGC
775	AX-89822433	LG2X2	31.759	Fvb2	7191082	TTGAAGCCATAAGCAGTATTATTATTATGTCCATCCTGTCATGGACTCCACATCGGAATCACGATAGAGATG
776	AX-89904817	LG2X2	33.195	Fvb2	4929099	CGATCACATTCATCGGTCTTCAACTCGGAATAAGGCTTCACTATTACTGATTCCATATTGTTGACAACTAGA
777	37826	LG2X2	33.994	Fvb2	5280055	AATTCAAGGGCGGTGGATCGGAGGATTTGAATCCGATATCTCATACAAGCAAATACTACTGTGATACCATGTAAGACAACCACCGACCGCTAGAGGCCTAAAGATTTAAGACATGGACAGAGGATTGCATCAGAAAAATTAAGTTGATAAATGCTTGACAACGTACTCCCTCATCTATTGATCCCTACACGATCACCCTGAAATGTAGTTCAGTGAATTGATTGGTACATTTAGCATGCA
778	34683	LG2X2	34.373	Fvb2	3524917	AATTCTTACAACTTCACTAATGTTGTATTTAGTCTACTCAGCAACCCCCAGTTCAGTACGTGTTTTAGTTTTCTGTAGTTCAAAGCCAAACTTGAGTAATTTGACCATCCGCTTGCACTTTCTGCCCAATGTCTTGTGTATGGATGTTAGTTTTTGGTCAAAAATTTAGTTGTTCTATCAAGTAGCTTATTGTTTCCTTGTTGACTTAAACAAGTTTTTGTTTTTTTGTTTTTGTGTGCT
779	9941	LG2X2	36.213	Fvb6	25604046	AATTCGACAATAGATCGGAGATGAGTAACAAGAGATCGGAGGTGTGCTTGAGACGATTTGTGCTTGAGGCGAAGTTGGAGGTGTTTCTGATGGACAAGAGATCAGAGATGAGTAACAAGGGGAATGATGTGGCTTGGCTTGTGATCTGTGTGGATGTATGAAGCAGATTATTCTTGGCTTTCATGTTGATGTTGGGAAACTTCAATTCATCGTTCCTCAGTACTGCAAGGTCAAAATTCC
780	AX-89873653	LG2X2	36.469	Fvb4	1684328	CCATTTTCACTCCATTTTCTGCTGTAATTTGTTCCGTTAGGCACTGCATGACCCTGAACCCAGTAAGTCGCT
781	19113	LG2X2	36.618	Fvb2	3197011	AATTCATGAAATTTTATCATGCATGTATGGCATTGTTGAAATCTTTGTCAATTTATGAAAGCCTTTGAATGTAGGATCCTCACTCTAGATCATAAGGTTTCTCTTGGTTTTGTTCTTAAATGGAGCAACACCATATCGCTACACTTGGTTTGGATTGTAGCTATTGTTTTTGGGACAATGTAGTATCTTGGTGACCTTTAGTTTGACATAGGAATTTTGATGAAGCAACTTTCATGGTTT
782	AX-89823182	LG2X2	36.984	Fvb2	2279065	GTCGGTACGTGTTGGTTGTGCCAGAGTGAAGTGCACTGAATGGAGGTACCTTCATCGGGTGCAACTATGATC
783	AX-89782290	LG2X2	43.294	Fvb2	24271850	AATCGTATCACTTCTTCAGGGTCATTCCGCATGGAACAGTTCTTTTAGATAGGCAAGTTCATTAACTTCATC
784	AX-89820907	LG2X2	43.294	Fvb2	24447853	GATACAACCAAGATTGAGTATATTGGCTTTAAAGGCTGAAGCTACACAGGTAATTTCAAACGTTATACTAGA
785	36690	LG2X2	43.602	Fvb5	22735618	AATTCGACATCTATCTATGTAAAATTCAAATCACGTAGGTTAATCCAATCGCGCTCTGCAGTTGAAGCTAAGCGAAACGATGGAGTAATGAAGGAAGAAGAAGAACAAAGAGAATGAGGATTTGGAGTATTGAGAGTGAGCAGTACTTACAGAGGATAGGGCGAGTGGGCAATTAGCGGCGCGAGGAGTTGAGGCGCCGAGGAGGAGAGATCTCTCTGAGTCGTCTTCTTCACCGCTCTG
786	AX-89820764	LG2X2	44.394	Fvb2	24938774	GACCATTCTGTCCCTGCCTCCGTGGCGAACTACCTAGAAAGACCATCTGGGTGGCCGGAACACCATCGTGAC
787	AX-89782118	LG2X2	45.26	Fvb2	25092742	GATGTTATCAGCAGGAACTGACACTTCAGCTGGAAACCATGGAATGGGGGCTTGCACTTCTGCTCAACAACC
788	AX-89878839	LG2X2	45.345	Fvb2	25563074	ATTGTCACCTGTCCACGGCTAAGCATTTCTGATTTCTTTCAATTTCTTCATAGCGTAAATCTCTCCAGTACC
789	AX-89782795	LG2X2	45.438	Fvb2	25498154	AGACCTAAATCATGATCCTTCTCCAAAATCAAGCGAGGCTTTAGTTGCTTCCATGGCTGTGTGGTTCGAGCC
790	AX-89821607	LG2X2	45.438	Fvb2	25929105	GACGGTGTGAAGGGTTTGCGTGTCATGCTGAGTGCAGACTGTTCATGATGTGTTATACTACATGAGCCCCAT
791	AX-89878325	LG2X2	46.484	Fvb2	27355535	GGACAAGTCGCAGTTGGTAGTTCAGGTGGCAATCCACTTCTTAGGTCAACAGGTAAAGCAGCTCCCTTTCTT
792	AX-89878653	LG2X2	48.646	Fvb2	26292162	GTGCGTCATATGAAGAGCAGCAAGTACTGCATTTGCTGCAAAGGGTTACGAAGTGAACAGTCCTAGAGTGGT
793	AX-89878607	LG2X2	48.646	Fvb2	26429343	CAACAAAGTTCCAGAAGGAAGTGAAAATGCGATCAGTCAAGATTAATAGTGTACTTAAGAAACCAACCAGAG
794	AX-89878177	LG2X2	49.226	Fvb2	27865260	AACAACCACCCTCTAAACGCAGCCACCATAAGCAGACACTCCTCCTCAAAAAAGCAGCAGCCACCTCCACAA
795	14798	LG2X2	51.049	Fvb2	28032636	AATTCCTCAAACCCAACTTCAACCGCCTATTATCAATTCCTTATTGCCCCAGCAACCAAGCTGAAGACAAATTTAGAATTACATGAACACCTATGTGCCCTTCTCTCCTCCTACCTGTCTCTACCCTCTACCCAGTTTAAAACTGCTCCCAAGTCTACTTGATCGTAATGTAGCGATTTGTTCCATGCTTGGCCCAGTTGTCCTTGAGATCAACTGGGTTTGACAGATCATGGCCTTCAG
796	AX-89782992	LG2X2	52.235	Fvb2	28512239	GAATTCATCTTCATCATGACCATAGGAAGTAGGAGACCTCAGCTTCTTTCTGTAGGTTTTGTGCCAAATGTA
797	29274	LG2X2	53.351	Fvb2	29140580	AATTCCCATCAGAAGTTGTTGAAGTAGCTGCAGAAAAAAGACTCTCAAGTTCTGACATGTCAAACTCTGGAGCCCTGGAACACAGTTTATGAGATCAGAATTATGACATCATGCGATGCATGAATTGAAAGATCCATTAAGTGAGGCCTACTTGGTTGCTTCATCAGGTTTCTGAGCTTCTGCCCATAAGCTCCCTTGCATGGCTCTTGTTAATTTTAACCAATGATATGGCTTCAGATT
798	AX-89782966	LG2X2	53.397	Fvb2	28594975	GCTCGAATGGTCCAGGAATTCCAAAGTTAATGGCTCTTTTCAAGGTAATTGAAATCTGTTTTTGAAGTTTGC
799	AX-89879070	LG2X2	53.397	Fvb2	28665375	GGCGCATTTTTGGCTAAAGCTCCAGTGCTTCCAGTAGATTCTTAGATATCCTTACCAGAGATTTAGTCCTGC
800	AX-89783028	LG2X2	53.397	Fvb2	28343440	TGGGAAATAGTCTACCATAAAAAGAACCAGGCACAGTCAGAAATAAAGAGGTTAGGGCGCCCCTCATCACTA
801	AX-89821934	LG2X2	53.397	Fvb2	28646962	AAGCAGGTGATCATTGGAGGTCAAATCAATACTGGAGCAGAGGGGATATAGGTGATTTCCTTGCCAAAATCT
802	10934	LG2X2	53.405	Fvb2	28629734	AATTCCCAAACAACAACTTCCCCTGACCAATCAGCCCGTCTAGCGAGTCCTGAAGAAGAACACCTTCCTGTCCTACAATCGATCTCTGCACCGCGGTCCTAACTTTCGACAAGTAAGAAGATGGCATCTTACCCTCTTAAACAGAACACCTTAGCTTCTAAGCCTCTAGTGCACCGATCAGCACCGTACCCTAAATTAAATCTCATAACTATCTAAACTAACTTCATCTCCATCTCCTAC
803	37727	LG2X2	53.493	Fvb2	28400965	AATTCGTTTCCACAAATGGGTCTCATTTTTCTCCTTAATGTTGATATTTGTTTGCAGAAATGTGTCCACTTGCCCTTTTCCTTTAAAATCGAAAGGCAAATATTCTTGAAGGTTGATAGTCACTAATTTTAGTCGGTACTATAACTACCAAGTTTGTCTACTTTTTCATGGAAGACTTCTAGCGACGACATACTCGTTGGAAGTGTTACTAAATTCTGACTAGATTTTGTTGTGAGAAAG
804	AX-89879174	LG2X2	53.583	Fvb2	28361005	GTGAGTGATCTTACCGCTGGCTTGGCTCTTCTGCTAGGTGAGTGGAAATAGTCGAGTTCCAGCACCTCCACC
805	AX-89782983	LG2X2	53.583	Fvb2	28535613	AAACCTGGTGAGTTGACTGAATTGGGGACTTCAGAGTACTACAACTTCAGTTTGCGCTCTCCTCTGTTCTTC
806	5731	LG2X2	54.105	Fvb2	28947387	AATTCTTGGCCATCTCAAAACCCAGCAGCTGAGTCTGGTAGCCCCCTTTCTCTCTCTGAGCCAGAGCTGGTCAGAGTTGGATCCCCAACCCCCTAATCCTAATCCCTCAAATCTCGCTTCCTCAGTTTGAATCCCAACCTCCGATTCAACTTTACCGTCTCCAATTCACATTCTGTTGCTACCAAAATGGCATTCCCTGCCTGCTGCTAGCCTTTTACAGGTCGTCCTTGTTCGTCTCCG
807	AX-89847424	LG2X2	54.878	Fvb2	29193543	CTTTCATTGTGATGACTCTGGAACTTCAGCGTCTACTGAAATTAACTACATTATAGTTGGTTCATGTGTTTC
808	17953	LG3A	0	Fvb3	56036	AATTCCTAAGATAGATTGGCTTACAAGCCCAAGCATGAATGCCCCCCTGGATTGAAAATTTATTACTTAAACGATATGAAATAATCTCTAGGCTATTCTGCATCAATGAGATAACAAATCCTAATCATAACAAATTGACTTGTAACTATGTTAACCTCTTAGATCCCTTTTGAGGATTTCTTCAGCTGGTTAAATTACAATATTCGAATGGTTTGCTCACTTGTTTTCTGTTAAAAGTCA
809	AX-89827138	LG3A	2.643	Fvb3	1754919	ATGTTTGGGGAAGACCAAATCCAAGCTAATACAAAACAGAGTGGTCGGAACATAGTAAGTACTTTACACTAC
810	23108	LG3A	3.364	Fvb3	1089604	AATTCAATTTTTGATCATGTTTCTTATACTATATTAATCGATCGATCTTATTTTCGTCATTTTTTTTTTGTGTGAATCTAGCGGAACTGCAAATAGCTACTAAGGCAGATGAATCTGAAGCTGTTGAAAAACCTTTGATTCAACCCCTAGTCGAACCATATTATTACATCTTTTGTAAGTTCTGTTTTACAAGCGATCATTCAAGTAAAGGTTGCCCTATGAAACAATATGTATGTCGAG
811	43773	LG3A	3.791	Fvb2	7977493	AATTCAAGGTAGTGTGTATATATATAAGTACTGGCAAGAGCTACTAGCTGAATATCAATCTTCTAGAGCTGTATATGTAGCTGATTAATTAGCTGAAGCTAGCATATATGAAGAAAACGAATCTGCTAGAGATGGACTAGTAATTAACTACTAGCTAGATAGAGAGCTGTGGCTGCACAACGTCTTTGAATTGCTGCCTGTCCTGATACCCAAAGTCTCCTTTATATATAAAAACCAGAC
812	13372	LG3A	4.387	Fvb3	1137249	AATTCAAGGTCATGGGTTTGGAACCCAGAATAGGAAACAAGTAGAAGAGTTACTCACAGAGGACCAAGATGAGGAGGAGTTGTAGACAAGACATGGTAGTGAGGCTCAGTCACAGAAACACCAACAGTTTGGTAGTAATAGTGTTAGAGCTGGAGCTGAGAGAAGGGCATTTTGGGAAGAAGAAGAAGAAGAAGAAGCAGAGGAGTGTAGTAGCAGTAGTAGTGGAGAAATAGAAGAAGA
813	AX-89809507	LG3A	5.591	Fvb3	448609	AATGCACGAGTTCAATGACCTGAAAATGAATGTTTCTTTGCAAGAACTTAGGTACAAGAAAATGCATTGATG
814	AX-89784058	LG3A	5.765	Fvb3	494726	CAGTACATGACCCATAGAAGCTTTGGATGAATATGACTCACTGTAGTCATATACTCGTAGCAACAAACCCAA
815	AX-89904714	LG3A	5.765	Fvb3	95651	GAGGGAGAGGAAGATACTGCATCTTATATCTTATTCTTTACCAGTTCTAGATGGTGAATTTAGAAGCAGCTT
816	AX-89824172	LG3A	5.765	Fvb3	134473	GTCGGCGCTGAATCACCCTCGAGGTCTTTCGTATCACGAAACGGCTTCCCCTCAGAGAGGCAAGCTGGACGA
817	AX-89847654	LG3A	5.765	Fvb3	449820	GAAGCAGAGGCGATCACTTTCAGCACCTGGTTTCTCTTTCGGGTTCCCTTCGGCTTTGTTACTGTTCTTCGC
818	5851	LG3A	5.96	Fvb3	465382	AATTCAACTGCAGAGTATATATAAGTTAATAGAGTCAGGCACCAGTAATATCACAGCAAGCTTAGGTTATAGAACTATCAAAAACAGTAAATATCCTCGTATGTTATTGTGTGTGTAGATGATGCTCTATTTCTTTCAATGACTAATATGCGATCATTACCTAAGGCCTCTGTGCCTTTCTTGATTTTAATCTGTATTCTATGTGCATTAATGCAGTTTATGACATAGATCATCTGTAGA
819	3223	LG3A	6.036	Fvb3	1151101	AATTCCTGTGATGCTTAAGACTACTGTTGCTCTTTGGAGATATATGCCTAGCATGTCGTACATCTGGGCACCATAGGCTTGCCCACAAAGAGTCTCCACCGCACTTCCCATCCCTAACTAAATGAAAAGAAGAAGAACTAAACATAAGTTTCTTTACAGTAAACCCTTATTAGAGTGTTTTCAAAGGCACATTTTTCTACGAAAACACTTACATATACAACTTAAAGAGCTTAGACATTA
820	AX-89787690	LG3A	6.165	Fvb3	767820	AGTCCTCTAGATTCAGACACATATTCATTTGTCCTCTACAACAGCTTCCATGGCAGATATTAACTCAAAAAG
821	AX-89787276	LG3A	6.889	Fvb3	1030538	TTTCAGTATTCTTCATGGTTCAAAGGAGACCTGACAGACTGGGGTTTCATGTAAAATTACTGCTAGTTCAGC
822	34610	LG3A	7.245	Fvb3	1203921	AATTCACTAATATAACTTCTGTAATCTTAAGTAAACTAAACCACAAAACCTTTCTCACCAGACATTCACTGTGGCAAGCCCTCTTCAACTTCACTCCACCTATCTTGATCCACAGTAAACTTCTCCTTCATCTGGCCGATAAGCCCCCGAGCCTCAGCCACCTTCCCAATGCTCACAAGTCCATCCACAAGCACCCTCATATTCTCATATTTCGGCATCCAATCCTTCCCAATGCTCTCC
823	4192	LG3A	7.312	Fvb3	938121	AATTCAGTTGTGGATGATGTCTCTCTTGAACTTAGTCTTAGTTAAAAATCATTGCCACATGCATGTAATTACAGAGAGAATGTAGAAACCTCCTCAAAAGAAAATCTACCTTTTCCTTTGCAATATTCGATCTCCTTCGGAATTGCTTTAGCTAAAAACAACATTTTCCAAACCAATATTCGATCTACTTGAATTTATGTTGCTTGGATTTACTTAGATGACTACTAATCATTTGATTTA
824	AX-89885445	LG3A	7.34	Fvb3	586352	AGAGCGGGGATTACAGTGTTTGGGACCATGGTGGAACAGAACATGGCTTCACTCTATTTTTGGAATTCAGCT
825	AX-89784285	LG3A	7.34	Fvb3	312104	TCAACACAGAACCTCCTGTTCAAGGCTTCTTCAAACTTGCTCCTTCAGTACAGCAACAACTATATCATTATC
826	AX-89784697	LG3A	7.34	Fvb3	40781	GAGGAGTGTGACATTGATGATCAATTTGTTAATGGCTTTTATTGCCCCAAGAGAAAACTGTGCAAGAGAGGA
827	AX-89904681	LG3A	7.34	Fvb3	406312	TGTTTTGCAGAGACTTGAGTTTCAACAACTTAACTGTGTGAACTCCCAGAGTACATGAAATCAGATATACTT
828	AX-89787035	LG3A	7.34	Fvb3	1181325	GCCCAATGATTCAAGCCATTTACAAGGATGGTCTGCTAGCAGATGGAAACATGAAGATATTCATTGCCAGCT
829	AX-89827151	LG3A	7.34	Fvb3	1190064	GATACACATAAAAAGCACCTGTCAAATTGTGGCACCTGCCCTGCAGTATCTTAAGGAGGCTGGTGTTGTTTT
830	AX-89828022	LG3A	7.34	Fvb3	762252	TGGAACTATTGTTGTGTGACATCCATATGGCAGCTCTTACGGATTTTAGAGGTCAGTCCTATGAATGGTCAA
831	AX-89784224	LG3A	7.34	Fvb3	373078	GCGCCAACAAAGAACACAAAATCTGCACACAAGATCTGACTTTCTCCGGCCAAGAGCATCATTCATCCATCC
832	AX-89884797	LG3A	7.34	Fvb3	932417	AAAGGACCAGAGATAGCCAAAACCTTGTTGATCTTAGAGTGCAATGTTACCTAATCTCTCGTAGTCTTCGAA
833	AX-89787037	LG3A	7.34	Fvb3	1180415	CACAATCTTTTCCACGGATCAGTCCTATATAGAGCCTGCTGCAGCTCTAAACATGGACTTAATAATATTTGG
834	AX-89827787	LG3A	7.34	Fvb3	884422	AACACTACGAGTCCCATCAAAGGTGCACACTCCAACTTTGGGAGCAGATCTTCCTTGGTTGGGCCTGTTGGA
835	AX-89787547	LG3A	7.34	Fvb3	848201	CGATCTTCTTGTGATGATCAGTCTATGACTTTCAACTTTCGTCTCAAATGCAAGCGTACATCACTTGAGATC
836	AX-89884630	LG3A	7.34	Fvb4	32569103	TTGCTTGAAGATTTGGAGGCAGATAGAGATGAGAGCTATTTTGGTCACATTGCTACCTAGGACTAAATCATG
837	AX-89784680	LG3A	7.34	Fvb3	50336	CTGCAATGTTCCTCGTACAATGACAGGGACATAACAGTCTCCCATCACCTGCTGCCACAACCGCTTGAGAGA
838	AX-89784588	LG3A	7.34	Fvb3	107850	ATTTCCGGCAGTTCATCGGTACTTTCATCACAATCCTTATGCTGCATATATACATGATACACATAACTAGCA
839	AX-89884566	LG3A	7.34	Fvb3	1040612	CAACCCCGCATTATATCCCCATAAGCCACCCCCAGCTAGCTGTCACAAATCGGGTGCTTTTCACTGATGCAG
840	AX-89884895	LG3A	7.34	Fvb3	869529	TCAATTGTAGTGAAGAAAATGTGATCGTTCAGCCAAGAGCCTATGTTCTGTGAAAGGTACCCGGAAAAGTGT
841	AX-89884044	LG3A	7.34	Fvb3	1212699	CTTGATGAACATGTGACTGAGCTTTTATATACAACCTCGCAAAGATTTTAAGCATGAGCTGACAGTTAGCTC
842	AX-89884064	LG3A	7.34	Fvb3	1211498	GACCTTGCCTTGTGCATAATCCAGAAAGGCATCATCTATTTACTCCTCTGAAGCTGCATTGGATGTTATTGT
843	AX-89826921	LG3A	7.34	Fvb3	1211498	GACCTTGCCTTGTGCATAATCCAGAAAGGCATCATCTATTTACTCCTCTGAAGCTGCATTGGATGTTATTGT
844	AX-89881400	LG3A	7.34	Fvb7	21860530	TCTCAGCAAGAGCAACAACTGTACGGTCTGACAACCTTACAAATGTTACTCAATTTCAATTCCCTGAGGGTT
845	AX-89885108	LG3A	7.34	Fvb3	762252	TGGAACTATTGTTGTGTGACATCCATATGGCAGCTCTTACGGATTTTAGAGGTCAGTCCTATGAATGGTCAA
846	AX-89787223	LG3A	7.34	Fvb3	1056426	TTTACTGATTTGGCAATAACAGGCCAAAGCTCCTCAGGCAATTGAGTCCCATAATGGATTCTTGAATGATGT
847	AX-89881030	LG3A	7.34	Fvb3	308585	AAGCACCATTCAAGACTTGATCTCCCTTCGACCTCCTAATTCCATTTCTTCCACTCTGATTCGCTCGCCTTC
848	AX-89904705	LG3A	7.34	Fvb3	187897	CTATTTCTCAACTTAATAATTCTTATTTAATCCTTCGTGTTTGGATGTATTTCAGAAATCTTGTAACCAAGC
849	AX-89786430	LG3A	7.34	Fvb3	1235465	GAGGGAAATATTTGAGCTAACAAGAAATGCAGTTGAGATTTGTATTTGCTGATGATGGAGTGAAGAGGGAAC
850	AX-89828232	LG3A	7.34	Fvb3	677592	GCTAGGGATAGAGCGTCGGTGATTACGAAGACCAAAGAAGAAAGGGCTGTGAAGAAGGCGTGGAGTGCCACT
851	AX-89787303	LG3A	7.34	Fvb3	1014754	TTTTCGTCATGCTACAGGACAACTGTATGCTATCTCTGAAGGATTTGGCAACTTACATATCAGCAAACCAGT
852	AX-89827690	LG3A	7.34	Fvb3	932417	AAAGGACCAGAGATAGCCAAAACCTTGTTGATCTTAGAGTGCAATGTTACCTAATCTCTCGTAGTCTTCGAA
853	AX-89827796	LG3A	7.34	Fvb3	869529	TCAATTGTAGTGAAGAAAATGTGATCGTTCAGCCAAGAGCCTATGTTCTGTGAAAGGTACCCGGAAAAGTGT
854	AX-89904996	LG3A	7.524	Fvb3	1153566	ATTCAATAAGGATGCATATCATTTTAATAAGATAACGTTCCAAAGAATGATTAAAAGAGTAGTGAATTAATA
855	AX-89848148	LG3A	8.516	Fvb3	1715827	AGTCTGGGTATAAAAGGACTGATTCTCCAGTTGGCAGAGTTTTGTTAGTTATGATTACTATGTTGTGTTGAC
856	AX-89835902	LG3A	8.558	Fvb3	1571022	AGCCCAGAAGAATCCAGAATCCTAAAGTGTATAAAACGTAAATAACTCGGATATACAAGGATAAAATGGACA
857	AX-89826006	LG3A	8.79	Fvb3	2467882	GTCAAACATGGATGCATGTATGATATTCGAGCACAGTGATTGACGGGCTTGAGGAGACGAACCAGATTCGAC
858	AX-89883110	LG3A	8.847	Fvb3	2480365	AAAGTCGAGGCGGCGGCGCTGAACAAACTCGACTCAGTTTCAGAGGCAAGGAGTGTTTGCACCACCTCAAGG
859	AX-89827130	LG3A	8.896	Fvb3	1772366	CCTGGTTAGGCTTCTTGGTTGTTGCATCAATACAGACAGAGAAGATGTTGATTTATGAATACTTGCCAAACA
860	AX-89826878	LG3A	8.896	Fvb3	1967342	GGCGCCTTGGATTGACGGATACAGTCCAAACATTAGTGAATTTCTTTTGAAGAATACATAAGAAAGCATGAG
861	AX-89786080	LG3A	8.896	Fvb3	2487802	AAGTGAGACAAGAAAAGAAGTGCCTCTGTTAAGTTAGTCTGTCACAAAAAACAAAAGATGAAGGATTTTGAT
862	AX-89786655	LG3A	8.896	Fvb3	2065553	TGGAAAAACTCACGGCTCTCAAAACGCTCATGAAAAGCTGAAAATGAGATCCACGATAAGACCCTTGAAGAT
863	AX-89786950	LG3A	8.896	Fvb3	1857809	GCTAAGTAGTGTTACAATTGGTCCACTACCCAAGAAGGCCTATATTTACTTTCCAAAGCCCAGTCTGTGATC
864	AX-89884155	LG3A	8.896	Fvb3	1872023	TAGGAGAAACTCTAGTCTCCCCTGGCAGCATTTATAGAAATTGGGTTCTTCAGTTTGAGTAATTCCACTGAT
865	AX-89884157	LG3A	8.896	Fvb3	1868913	TTGATGCTAAGTAGTGAAATCGATGGTCCAAAACCCTAAGGAGCCTTTGTTCACTATCCAGAATTCAGTTTC
866	AX-89786852	LG3A	8.896	Fvb3	1950894	AATGGATTCAGTGTAGATGATAACTTAAAGCAGGGACACACAGGATTTCTCTTATAGTTTATATGACAAACC
867	AX-89826653	LG3A	8.896	Fvb3	2081023	GCCCTTAACTACCTGGATCGGTTCATTTCCAAGCACTAACATTCCGGTAAATAGTTAAGGAACTCGATTTTT
868	AX-89794734	LG3A	8.896	Fvb3	1593086	TATGTTACAAGAGAGAAATGAATGTTTCAGAAGAAAGTAGCTCGAAAGAACATCAAAAGCATGATAGACAAT
869	AX-89881082	LG3A	8.896	Fvb3	1399345	TATTTGGAGGATTAAACACAGACTCTTTGGAGAGGACTTTCCATTAAATACATCAAACCATCACCAAAATAA
870	AX-89884240	LG3A	8.896	Fvb3	1829785	AGAATATGCAGTTTTTGGAAGATATTCAGCAAAATACGGATGTCTTTAGCTTTGGGATCATAATATTGGAGA
871	AX-89787017	LG3A	8.896	Fvb3	1748571	AATGATCTTAGCACGAAGGGAAAAGTGACAGTTTCGTCTGGCATCTGTTCTGGTGCTCTTTCTTGTGTTTTC
872	AX-89904959	LG3A	8.896	Fvb3	1977313	AGAAAAGGAAAATCAAGATTGGAGCAGCTAGTCATATGAAATAATGAATCTTTACATATTTTCCCATGACTC
873	AX-89883496	LG3A	8.896	Fvb3	2221063	TCCTCATGCTCCAAGAGCACCTGCATATCATCCTAGTTCCTTGCCCACCTGCATATGGAGGTAGCATAGTTA
874	AX-89786924	LG3A	8.896	Fvb3	1906424	ACTATCTCCTATTTTAGCATCTCTTCGGAAGGAATAGGCAGATCTTATGCTCTCAGAAAATGGCAAGAACTG
875	AX-89827021	LG3A	8.896	Fvb3	1868913	TTGATGCTAAGTAGTGAAATCGATGGTCCAAAACCCTAAGGAGCCTTTGTTCACTATCCAGAATTCAGTTTC
876	AX-89883886	LG3A	8.896	Fvb6	32447466	CCACAGGAAAGCCACTCAATGTATTATAAGTTTTGCTTTGAGAGGTCTCCAACTAAATTCAAGCCTTGTCTT
877	AX-89827029	LG3A	8.896	Fvb3	1859809	GCATATTAATTGCTACAAACACTTTCAGTGACACAAGACAAACTTGGTGAAGGAGGATTTGGCCCAGTCTAT
878	AX-89786396	LG3A	8.896	Fvb3	2204882	TTCGATGATGATATCATTGTTGAGATACTCTTAAAAGCTACCGGCCAAATCCCTACTACGTTTTCGCTGCGT
879	AX-89794373	LG3A	8.896	Fvb3	1574259	AAGTTTGAAGAATATAGAAAATTGGTGATGGCAAGAGGCAAAGAATGCACCACCTTCCCAGGCTAATAAGGC
880	AX-89884902	LG3A	8.896	Fvb3	1482018	TCAGTCTTCACCGAGAACTGTCCGCGCATTGCATACTTCTGGAGGCATGTAACCACTTTAATCGGCAACATC
881	AX-89811241	LG3A	8.896	Fvb3	1979603	TTTATCCCAAAGAAAAATATAGCATTACAACTGATCGGATGGAAGATACAAACGTGAATACAATGATTAAAT
882	AX-89836414	LG3A	8.896	Fvb3	1592018	CTCACAAAGAACTTGGACTTTGCAAGAGATAGAATGTGTCGAATGCTTCATGTGTGCTGTGGGATTGGCTTT
883	AX-89786111	LG3A	8.896	Fvb3	2476008	GAAGGATGCTCACAGACCAAGCTGGAAGGAAATAAAGCATGTCCATTGAATGTGACATTTGCATCTGAGCTA
884	AX-89883227	LG3A	8.896	Fvb3	2388262	AATGTTTTGATATGTCTTGAGATGGTTGTCTTCTCCTGTTCTTCAGCAATATGCATATCATGTTGCACCTTC
885	AX-89785960	LG3A	8.899	Fvb3	2570063	TTGTCATCTCTTTCTGTGGCAGCTTATTAAGCCATAGTGGAGATGGTTCAACACCTGAGCAAAATGACTGTT
886	AX-89825685	LG3A	8.899	Fvb3	2617524	TTTCGCGTTCGGCGCCAACTATACCAACCTGTGTTCTCTTGTTGTATTGATGGGGCAGGCCCAACTAAGGAC
887	AX-89785791	LG3A	8.899	Fvb3	2668412	TCTTGTTTATTTACGAATATGTTTTTGACATTCTACTGGCCGTCTTCGACCATTTCCAGCCATATCAAGTCG
888	AX-89785742	LG3A	8.899	Fvb3	2691552	GTGCTGATGAAGATGACAGTATCAAGGTGACTTTAAGTGCCAAAGTGTGTGAAACGACCTGTCACTATTGGG
889	AX-89882671	LG3A	8.899	Fvb3	2693009	CTGTCGATCGAAGGCATTGAGTTCGTGGCCGATAAAGGCTGTGAAGTTCGACGTGCATGTGAACGATGACGA
890	AX-89883576	LG3A	8.946	Fvb3	2181418	ATGGAGGAGGATTATGGTCTAGCTAAGAGGGTTATAGGAGGTTTATCATGCAGCAGTTGAGGCTGTTCCGGA
891	31072	LG3A	9.357	Fvb3	2320617	AATTCTGGAACAAATGGCACGAGTTTGAGGTCCAACACGGGAATGAAGATACATTTAGAGAAATGCTTAGAATCAAACGAAGTGTTTCTGCGAGCTATAGCCAGGTAAGTTCATCAAATCATAATTGTATCTGTATTACTTTTAAATACCCACAAGCTAGGTAGACAGTTTACACGTTCATTTATGTAATTGCTCATTGCTCATTTCCACTTGTTTATTGGTTGTTCTTGCAGACACACT
892	8064	LG3A	9.652	Fvb3	2271778	AATTCAACGAGATATTAAATTGCTTCAAATGTTTGTTTGTTGCAGTGTAATTGTTGAAGCTCTCAAGGTGGACAGTCTGCAAAAGCTGTGCTCGTCATTGGAGCCAATTTTGCGAAGAGTTGTAAGTTATATATCTTTTTGTCGCCTTGTTTTTTGTGTGTGGCTTTTTGTGAAGAAATAGAACAAGTATTGCTTTCATTCTTTATCTTTTTAAAGAAATCCATACCGTTTATTGCTTCC
893	AX-89856034	LG3A	10.204	Fvb3	5633054	GCCAAAAGCAGTGACTCCATTCCAGCTTTGCTAAACTGCATATGCTAAGCAATCCATGTTCATCTCCTCCCA
894	AX-89824845	LG3A	10.275	Fvb5	21343783	TAACTTTTACAATCACTTATAACTCGGTTTACCTCCTGAGAGATCTTCCTCCTCACTTTTAAGAGCAACCAC
895	AX-89785141	LG3A	10.275	Fvb4	1125600	CTTCCTCCTCACTTTTAAGAGCAACCACAAGGATGAGTAAAGTTGCTTTCAATGTCAATGTTCGTCCAACCT
896	AX-89881920	LG3A	10.275	Fvb3	3125430	ACTGTTTTTCTGGTTGATGCCACATAAGGTTGCAGCTGTGGATATATTGGCATGTAAGTAAAGTAGGATAAC
897	AX-89785507	LG3A	10.275	Fvb3	2860674	GGGAAGGTACTACTAGATGATGATCAATTCGAAGAGTGCCAAGTCAAATGTGTCCAGAACAGCATCATTTGC
898	14149	LG3A	11.229	Fvb3	2666602	AATTCTTTGGAACTATTTCCATGGAGTAAAAATTACTTGTACGGCAGGAAATAACCCAATTTTCAGAATCAGATTTAGATACCAGTAGGGAAGTTTAGTGGAAATGATTAATAAAATCTTGGGGTTTGAATGAAGACGAAGAAGAACAGAACGTACAGAAATACAATTCAAGGATTCAAGTTAGGCTTAGTCGCTTGAAATGGACATTTCTATTCTCCCCAGTGCATTCCAAACTAGGCT
899	AX-89785137	LG3A	11.433	Fvb3	3092300	GTTTCGGAACCTCCTCGTGAAATAGAAACCATCATCTGATCACCCTGTTGCACATCAAAAAATAGAAAACCC
900	AX-89785722	LG3A	12.032	Fvb3	2710796	TCCAGGTGTGGGATGCAACTGCAGCTGATCCTAAACTTGCTGGTCTTTTTGAAATCGTATCGGAATACCGTA
901	AX-89825277	LG3A	12.032	Fvb3	2834730	AATTGGGGTCTTGCCCTTACATTCCGTGCACAGTTGTATTGCAGATATTGGACCTGTAAGAATTGTTCTTTG
902	AX-89827268	LG3A	12.182	Fvb3	3806889	TCCTCAGGGGTATATTGATTTCCGGTGTTGTAATACTTGGGGCATGAAATAGTTGTTAAGGTAGTCATTGCT
903	AX-89824642	LG3A	12.946	Fvb3	3258565	GAAAAGGACAAAGACGGCCGGAAACCCGAAAAATAACGGCCTGGTAGTATCCGTAAAGAAGAAGTAGGCTGC
904	AX-89882088	LG3A	12.946	Fvb3	3012512	TGAACTCGCCAAACTCCTGATAACTTGGATAAGCTAGAATGAGTCTCCAAGGGCACTTGAATTTTCCATTAA
905	AX-89882008	LG3A	12.946	Fvb3	3068872	CATTAGCAAACCGCCAAATTTGAGCTTCAATTTCAAGAAAGTGTTTGTGCAAGCTTGGATTGCCTTTCTTCA
906	AX-89824760	LG3A	12.946	Fvb3	3140551	TGCTATAATTTACTACTACTATAAACTTTTTTGAACTATAAGAACACCTATGATAATGGAGACCAGAGCAGA
907	AX-89881827	LG3A	12.946	Fvb3	3205899	CTCTGTGCTCAAATATTGATGATACGCGATATAGCCTCTGTATCTTGATAGAACTTATGTGAAACAAACACC
908	AX-89881781	LG3A	12.946	Fvb3	3258565	GAAAAGGACAAAGACGGCCGGAAACCCGAAAAATAACGGCCTGGTAGTATCCGTAAAGAAGAAGTAGGCTGC
909	AX-89881770	LG3A	12.946	Fvb3	3265511	CCCTGGCATGGTTTGACGACATAATGTAAATGATAAGCCTGCCAATAATTTCAAGAAAATGTGATCATGCTA
910	AX-89884560	LG3A	13.738	Fvb3	4840693	ACCTCTATTTCCTGTGAAGAAAGAAGTAACAGTTCCTCTCATTGAAGTATCTGAGAATGTAATATCTGCATT
911	AX-89884677	LG3A	14.84	Fvb3	4295191	CACCAACTGGAATCAACTGGCCACTAGAATATCCAGTACTCCTTCCACTTCCCCAACAAGTTTACCAAGAAA
912	1102	LG3A	15.702	Fvb3	4563681	AATTCGGATATCTAACCAACGAGGAGTACGTTTAAGCAGCGCGTAATGGCTACTAGAGCCTATCCGATCCTTGTCCTACTCCAGAAAAGCTACAAGATTTAAGTATGGAAATGCATGTCAGGTCAATCGACTGGTAAGCCTTTATATCAGATATTCTATGCATATAAGTGATACGATATAACTATTCTTTTCCTTATGCCACTTGTGTTGTTCCAATGTACGTTGAGGGTATTGTGGGGC
913	39787	LG3A	16.58	Fvb3	4794581	AATTCACGACTTTGTTGCTCTTGTTGCAGGACTTGTTCCCCGCCACAAGGACCCGCCACGGTTGCATAGTAACCCATTGAAACCCAGTCTACACCCAGACATTTATCTTCATTGATTTAAAGAGTTAAAGTGACATTACCACTCTGTGTTGTAATATCCATTGATAGGTCTGTGTGTTTGATGTTAAAGTTAAAGAAACCATTCCTTCTAAAGTTTTCATCTGTCATCCTGAGGATGAAA
914	AX-89787387	LG3A	16.99	Fvb3	5406742	AGGAAACCCTGTTCCAGAGAGTTCTCAACAATCATCTGGAAGGGCAGTGAACAGCCCTAGCTGAATAATGAA
915	AX-89884725	LG3A	16.99	Fvb3	5409345	GTAAATCAACACAACAGGAACCCACAACAACACAACTTGCTATTACATTAGTCCCCTCGAAGAAAACATGCA
916	AX-89827409	LG3A	17.041	Fvb4	7368576	TAGAAACTTTTGATACTCTAGTGAAATACATCTGTAGAAAAAGGTGACCTGCACAAAGCTTATCGAATTGTT
917	AX-89787461	LG3A	17.202	Fvb3	5920821	ATGCTGTACAAGCAGAGATTTGAAAAGAAATGTGCGTGACCTTGAGAAAGCTGAAGCTGAGGTATGTATAGT
918	AX-89787197	LG3A	17.597	Fvb3	5096405	TGCATTCCCAGTCTCAAATCTTTACAACTAGAGCAACGCCTTGAGCACACTTGGGAATGTGAACTCATTACA
919	AX-89884775	LG3A	17.906	Fvb3	5561056	AATCTATTGACAGGAAAGATACCGGAGGATATTGGAGAGCTTACAAAGGTTACAGGCACTTGATCTTTCCTG
920	AX-89827663	LG3A	17.943	Fvb3	5559632	ACCCTAGACCTTTCAAAAAACTCAATCTCCGGTTCACCTCCCAGCATCAATAGGAAATCTTATCAACCTGGA
921	AX-89884876	LG3A	17.943	Fvb3	5781351	GCAAACCTGATAAAAGAATCACCATCAATCGACCCACAGCAAGAAAATGTTGATGCCAATTGAAAGTGCAGG
922	AX-89848203	LG3A	17.943	Fvb3	5734080	ATGCAGGAAGAAGAGCTTACCAAACTAGAATATGAAGAGGAAATCCAAATTACTGCAAAAACAAGAGGATGA
923	AX-89827760	LG3A	17.943	Fvb3	5792974	TCCTTTCTTTAGGCATTTCGCATACCATTGGGAGCCTGTTGGTTATTACATTGTTGCAAAATTCACTCCTAT
924	AX-89787509	LG3A	17.943	Fvb3	5753131	GCAGCTTTCCTTTACTAACTGCCTCCAAAAAGCTGACAAGAACCCACTAAATCTCTGCCAAAACTGACCTCA
925	AX-89827742	LG3A	18.553	Fvb3	5839999	CCATACTTTGCACACTCTGATGCAACTTCATCTTCCTAACTCGTCATCCACCTGACCAGGTCCCACCTTCAA
926	16772	LG3A	19.586	Fvb3	5918614	AATTCATTAATCAAACGAAATGGACATGTAACTATGATATGTGAAAAGCCAAAATATATATTGAACTAGCAGCCTGTCACATGTACAAACTAGACCATAAACCTATATGAGACAGGTGAAACTTGAAACAGAAGTTCCTAAAGTATATTTCACATGACGAGGGTTTTACCTCAGCTCCTAGACAAAAAGGACTTCGTAACTAAGATTATATGTCACCAAAACCAAGCTCACCATCTGCTT
927	11100	LG3A	20.144	Fvb3	6152157	AATTCAAAACAACACATCCATATATAAATACATATAATATATATACACATATAAGACCAACTTAATTTACATTTATCAAATTAATAGTATGCTTGCACAAACTTATTTTATGAAACAAGGATTGCAACAATGCATGGTATATAAATCATAAGGGACAAGCCAACCAACTATCGTCCATTACCATGTGGCATCAACATCTGGATTTGCATGCTGTCATACCCAGTTGTCGTACCAATAGTT
928	7028	LG3A	20.569	Fvb3	6328109	AATTCGCCTACGCCAAACGGGTATGGGATTATGAGATCACCGCACTTCTCTTGGCATTCTGGCTTGGCTTGAGGAAGCGCTGTGGACTCTGCAGCTAGAAGAATTGTGATCGTTGCAGCCGCTATGAAATAGAGCTGCATAATAGTAAGCATCTTCTCAGGTACTAATTAAGGCCATCATATATTTAGTATTGCTTGTGTTAGGACTTAGGAGGTAGCTCTAGGGTAAGTAGTGACTAGC
929	AX-89905042	LG3A	26.179	Fvb3	7190101	GCCAACCGCTGGAGGTTCCCATAGCAGTGGTAGCACTGCTACGAATAAGCGGATCCTGCGCGCCCATTAATT
930	AX-89826514	LG3b	0	Fvb3	34866223	TGTAAATTTGCCAAGGTGCCTACTAGAATTCGTTCAGGCATTGACCAGTAGGAGTTTGAAGGTTGATCCCCA
931	AX-89883646	LG3b	0	Fvb3	34866223	TGTAAATTTGCCAAGGTGCCTACTAGAATTCGTTCAGGCATTGACCAGTAGGAGTTTGAAGGTTGATCCCCA
932	AX-89904903	LG3b	0.067	Fvb3	37415583	ACGGTACTATGGAGCGCTTGGTGTTGGTGTATTTCACACTCCTTCCCCAGATCCCTGCAAAGTAAACAAAAT
933	AX-89786729	LG3b	0.456	Fvb3	36206275	GGCATTATAGTAACCCTCTTGGCATGAATAGCGCAGTAGATTCGTGTCCTCGAAAAGCCCCACCAGGTACGC
934	AX-89883834	LG3b	0.466	Fvb3	35858424	GTAACCTCACTAGGAGATAACTTCTTCCTTCTCATACTTCTTCAACAGTAAATAACCTTTTGCACTACTACT
935	AX-89883584	LG3b	1.457	Fvb3	34595494	ACTGTTTCCCTGTTTGAAACTAGCCTCATTAAGCACTCTGTTCTTTGCTCATAAACATACCATGATCAAGCT
936	15699	LG3b	1.681	Fvb3	29164874	AATTCCATCCAATTTATGTTACCAGCGAATAAGTCAAGTATTGCTGACCTCTTGCAATCTCTTCCATCCAATTTTGCAACCCTAGACCATGTCAATTATTGTTGACCACATGAGCAATCTCTTTTGCCCATTGATCTGAGTTGATTGGATTCATGTGTGGGTCGAAGGTGGAAATAAGCTTAAATAAGAGTAAGACCAAAAACACTACTCAGTAGCAAAATTATACTCTGTCGATCAAAA
937	AX-89786702	LG3b	1.98	Fvb3	35971789	AGCATCTTCAAATTGGGAGCCTCATTGAGAATTACAGAAAAGAGCACCTGTTCCGTTCCAAGATTAATAATT
938	AX-89786619	LG3b	1.98	Fvb3	35383545	GGAGACTTGTCATTGCAATTGACTGTTTCAGGAGACTGGAAAGTCCCTTGCTCTGTTCTTGAGGTATCATGA
939	AX-89786842	LG3b	1.98	Fvb3	37962013	ATTCAAGTTGTTGATAGCTCCAATAATCTCAAAGCCTCCCAAAGGGTTAGGCACCTTCACTGAGCAGTCAAA
940	18083	LG3b	2.254	Fvb3	35622732	AATTCAATTGAATTGATTTTTCGATTATATAGTTTATTTGAATTTTACAGATTGAGGAGCATTTCGCTGCGAAAGGAGTGAGCATTGTGGGGTACTTCCAAGCGAACGAGAGGTTTGATGATCAGGAGCTTGGGAGCCTGGCCAAGAATGTTGGTGATCACATTTATCGTTACCTTCCTCAAGCTGCGGTGCTCTTGGTACTGTGATTTGTATATCTATGAATGTTTTTCGGGGTTTTCG
941	AX-89826860	LG3b	2.378	Fvb3	38221343	CTTCTTGCTGCTTCAAACATTCATGGAAATGATGAAGCTTGGGGAGCATGCTTTACAGAATCTAATAAAGTT
942	AX-89786876	LG3b	2.438	Fvb3	36972898	TGAGTCACATTTCCTTGGCGTAAAGTTGAGTTGAAAGCCTGCATAACAATAACTGAAAATTCAGTCAAATCC
943	AX-89786675	LG3b	2.438	Fvb3	35891437	CAATGCTATAACATGTGATAACATACTCAAAGCACCTGGTATCCTTAGAAAAATCCAATGGACAAAGTTTGA
944	AX-89826643	LG3b	2.438	Fvb3	35419750	GAGAATATGAAGACGTTGACGACTCTAGAACCAGAAGTCATCAGGGAAGGGTACCAAAACAAGCTTGTAATC
945	AX-89883927	LG3b	2.438	Fvb3	36289257	AAGCAGACACGCGGAAAGTTCGGTCTAGGTGCAAAAGATGGTAAGCATTGTGATATCTGGCCTATTCTCAAG
946	AX-89883779	LG3b	2.438	Fvb3	35419750	GAGAATATGAAGACGTTGACGACTCTAGAACCAGAAGTCATCAGGGAAGGGTACCAAAACAAGCTTGTAATC
947	AX-89883884	LG3b	2.438	Fvb3	36033727	ACAAATAGAAAATCACCTCATCCACAACAGCATATAGGTGGCATATTGAGCTTGACAATCTCGAAGAAACCA
948	20124	LG3b	2.596	Fvb3	37568716	AATTCGTGTCGAAACCGAGGGAACGAGTTTCGATTTTTAGGTCTGTAGTGCATTGCTGTTTGTTTGCGATTTTGAGTTGGTTTTGATGATTATGTATTGATTATTCGGCTGTGTTTGCTTTGTTCAGGTTTTATTTTGATTTCTATTTCGTTTGGACTCGAGAGATTGAATTTTCGTTTTTGGTTGAATTTCGCAAGTGTTTGGAGTTGTGAGTGAGGATTTTTTCGGTTGTAGTTTGAA
949	AX-89815431	LG3b	3.033	Fvb3	35078776	TGGATACTCCAAGTGTGACCTGAGATCATAACCAACTCCTTTTTATAACAGTTGGCTCTCACATATTTGCTA
950	5054	LG3b	3.976	Fvb3	35004002	AATTCCTGTATCTAAAAGTGAAGGGAATACCTTAAGATTCTTGATATCTATTCACCAATCTACTAAAGTTCTAGATTTGGAAGTGGTAGACCTTTCAAATGCTGTGAATGTTTCAAATTGTTTGGTTCACCTTTATGGAGTCATTAGTGGTCTTGTGTTAATTCAAATACTGCACCTGTATGCATAAAAGTAGAAGGCCAGAACTGAAATTCATTATTTGATATGCAGGAACTTCTGAAG
951	AX-89786463	LG3b	4.225	Fvb3	34663054	AATGTTCTCAATACACAATTATATGCACTCGTTAAAGCAAACAGCAGTGCTCATAAACAGGTCTTTTGGGAC
952	AX-89786475	LG3b	4.225	Fvb3	34745133	CCCCATGCACATATTCATTAGCCCAATTAGAACCTAGCATTGTACTGCTGTTGATATTCTCCTGCCCAATCT
953	4525	LG3b	4.353	Fvb3	33269568	AATTCTAATAAGCTGTAAATGTAACGATGTTAAAATTTGAGCAACATGCTAACAACAAAGTGTTTTAGAATCTATGAACTCAAGAGGACAGGGATCTTCATCATGAAAGACTCATAGACTGATGGTATAAAGTAAAGATCAATGAGCGGAAGAATAAAGATTATAGCTGCTAGGCAAGTATTGACATTCTATGACTGTATGAAGGTCAAAACTACGGAGGGCTATTCATATTACATATTG
954	26422	LG3b	4.668	Fvb3	32526934	AATTCCTTAATGCGACATTCTGTCATACTAAGAATCTCAAGTTTCTTCAGATGGCCTAGTATAGATATGTCAATTATTCTCTTGTTGCAATAATCCAAATACAAAGCTTGGAGGTTGGTCAGGAGACTGAATGATAGAGGAAGTACTGAAATACTAGTACCTCTAAGATCTAGGACCCTTAATGCATTCAGACATAGGAAAAATGATTCTGGGATCTCTTCTAAGTAACTATTCCCTTTT
955	AX-89785529	LG3b	4.67	Fvb3	32284008	CTGTTCCTGCTTTCACTGTTATAAGTGGAGGCAAGCTGTGCTGGGAATAGTCTGGCCATTCAGGTATGCTCT
956	AX-89785545	LG3b	4.67	Fvb3	32476550	CATCAGTTCTACAAGCAACACACCAAAGGAGTAAACTATCACTCTTTTCGGTAAGCTGGTAAGTCTTGAGGT
957	14553	LG3b	4.847	Fvb3	33091440	AATTCTTCCACAAACACAAACTTTATTTCATGAAGATAGAGAATGACGGATAGATTGAGAGATGGATATGTGAATTGAATGAATGAAAATGAAAGAAAGGCTAAATGATAAATACTGATGAACAAGGAAGAGTAGAGGTCCCAATAGTAATATGCATGGACACAAAAACTTACACAGATAGGGATAGGTGAGTATGTGAAATGGGACCATGCACGACTACTACCTCTGCACCTCTGATCG
958	AX-89882512	LG3b	5.214	Fvb3	32878285	TATATAGTACTGTTAATCACCTCTTCTGAACCAAAACACTTGACGGTGTGTTTTCAACTGGAAGAAGATATA
959	AX-89882581	LG3b	5.214	Fvb3	33293955	TAACAAGAGGGGGCTAGAGGCAGCTGTGGAGGCAGCTAGCAGCTTTCCTAAACAAGGCAGTGAAGCCAGTCA
960	AX-89785186	LG3b	5.214	Fvb3	34280624	TCCATGTTGAGAGGAAGTTTAATTGAAGGATCACAAGTGGTGGTAATCATACAACAATTCCAACTCAAACTT
961	AX-89825448	LG3b	5.214	Fvb3	33352365	TTTTGTAGTCACCGAGACAGCGTTGCTACTCTTGCGTGAACGGATTAGAGTTTCTTGCTTTTAGATTGTCGA
962	AX-89882098	LG3b	5.214	Fvb3	33978503	ACTTCTTCTTTATATACACCCTCGACAAACACAACAGGGTTATAGTTCCTTGTCAAGCGAGAACATCCCGTA
963	AX-89786474	LG3b	5.214	Fvb3	34741334	CGAGAATCACAAGCTTCTAACATGTCACTCCTAGAAGGCACAACTGCAACATAGACAAATCACATGTAAAAT
964	AX-89785617	LG3b	5.214	Fvb3	32868266	CGCATACCTTTCTGTCTCAGAAATTGCAGAAGCCTCTTAAGAAGTCCAGATTTGGAAAGGCTGTGGATGACG
965	AX-89824939	LG3b	5.214	Fvb3	34081078	CCGAACGACAAACGACTCTACCGTTTAATCAAGCTCTGACAACGGCCTCACCGCATTGCTAGTTCACGATCC
966	AX-89824940	LG3b	5.214	Fvb3	34078455	AAAAAGAGCTTATCTGATGCCATGGAAAAAGGGATCTAATTTGCGGGAACAAATATTGAAATTGTACAGAGA
967	AX-89785273	LG3b	5.214	Fvb3	33831269	GTTTCTTATCCATCTTTGATTCTATTCTTACAAACCTGTGCCATCTAAAGCGGTAGTTGCAGAAACTTTCTT
968	AX-89882063	LG3b	5.214	Fvb3	34108457	CCCACACATTCCAACAATGAATCACGACACTCGTAGTATACGTAATGATTTTCTCTCTTCTTGGAGCTTCTC
969	AX-89785198	LG3b	5.214	Fvb3	34194744	AGGGACTTTTTTCAGCAGGAGAATGTGTCACATAGCTTCAGGAAAATGTAGAAATATATCAAAATCATCGAA
970	AX-89785335	LG3b	5.214	Fvb3	33562542	AATCACTTCACTGGTGTCATACCAAGAAGCCTTTACTTCATGCAAGTCACTGGGAGCGCTTCGACTGAGCTT
971	AX-89825072	LG3b	5.214	Fvb3	33498590	CACTGCAGTTCTCAGCTACTGATCCTGGCCATCTTCTATTTTGTTATGGCAGCATCCATACTCAGGGCAGAG
972	AX-89785638	LG3b	5.214	Fvb3	32983018	ATTGATCCCATGAAAGTCAGACGACTTAGCTTGAGCTGAGCAACAACTCGAACGTGCATCGAAAAATCGTGG
973	AX-89882594	LG3b	5.214	Fvb3	33352365	TTTTGTAGTCACCGAGACAGCGTTGCTACTCTTGCGTGAACGGATTAGAGTTTCTTGCTTTTAGATTGTCGA
974	AX-89825045	LG3b	5.214	Fvb3	33619896	GGTACTTGGTCCCAATATATAGGAAAGGTCAACATCTGGAAGACCAGCATAAACAGCCTCGGAGGTCGAATT
975	AX-89882540	LG3b	5.214	Fvb3	32985162	CTACTGCAAAATCCAGTTTCCCAGCTTTGCACAAACTCTTCAATGATAATAGTGTAAACTACAATATTTAGT
976	AX-89882543	LG3b	5.214	Fvb3	33028047	TGCTGGGTCTCATGGTGCATCTCCTGAGGGCTCTCAGCATTGCTGCAGATAGAAGAGAAAGCAGTGGTGAAG
977	22376	LG3b	5.324	Fvb3	34014934	AATTCATTCTTGAGGGATTGTGTGTCAGATATCTGTCCCCAGCCCAAATCAAATTCCTCATGCAAAAGTCTTTAGTCATCTACAATGGATGTGTCTAGTCCATTAAACAAAATAATCGGGCCACTTAGTTTCATCTGCAAGCCCAATTTTATTATATCATTTCCATCTTCAGGGTTTAGGGTTTAAGACCTGTGTCTGCAACTCTGCACCTACTCAACTGCTGCTGATTGCTGAAATAGT
978	AX-89785620	LG3b	5.685	Fvb3	32869651	CACATGTTCTTCACAGCACCAAGGAAAAACCAGACACGTGCTTCCACTTGATGACTCAGAAGGGAGTCCTGC
979	16117	LG3b	5.752	Fvb3	32673549	AATTCACAAATTTGCAGTGTAAATTTGGCCATTTCCTTCCCAATCTAATGACCAGGAGACAAGGAGATTTTAGTATAATTTTGTTTGTTAAAGATCTCGGATTGTATTGGCCTACCAAGAAAGAAAACCAGGTACTCAATTGACCTATTCGCTAAGTGGGCCACATCATTAATATGAAATGGGCCTGAGCCCACATATAAATAATTTCATCTCAATATCTCACGAAAAGAAGTAGATTTC
980	AX-89785312	LG3b	5.795	Fvb3	33680840	TTCTGTATTATTTTCAAATTCCTCCAGGAAGCTGCCTGATGCTGCCAAAGGTGCCATGGTCAGTGTCATAGG
981	AX-89785278	LG3b	5.795	Fvb3	33827883	TTGGGAGTTTCTGGAACTGACAATGATAGATGATGAGACCTGATGATAAATCAAAGGAAATATTGAAGGCCA
982	AX-89882066	LG3b	6.061	Fvb3	34098338	ATAGGCAGCTGGTCTGACCCTATGGAGGCACAGGGAGCTTGCACACTTCCTAGGTTTGTGGCACACATGCGC
983	AX-89825254	LG3b	6.164	Fvb3	32229912	CATCAGACCTTAATCTCCTGATTGTGAACATAGAAACAGAAGTCAAAGCGACAAGTTTACTTGAAATTTACA
984	AX-89785608	LG3b	6.688	Fvb3	32824990	CAAGCTTCCCAAATGGAAACAAAACAAGCAGAAGACTATCACTTCATCTTTTCTAAGAGAACCTAGCTCAAG
985	AX-89847879	LG3b	7.182	Fvb3	32775172	TTAAGAAAGAAGAATAACAGAGAAAATGTAGTGTAAGGTTATACACAGATATATCTTTGTGATTGCTTGTAC
986	AX-89825236	LG3b	7.293	Fvb3	32148178	GTAATCTGCTGAACCTGGGGCTGCTGATATTGAGTCTATTTGGGCTTGGAAATATGCTTGAGGCGGAAGTTG
987	AX-89882421	LG3b	7.293	Fvb3	32430785	TGAGCATGGAACTCAGCGAAACTTCTTTTCAGCATAGTCCTCCACCTGCGGTGATGGTCTCAATCAATATTA
988	AX-89905798	LG3b	7.293	Fvb3	31257279	TCTCTGAGGACTTCAAGGACACAAGACATAGGAATCTGTACAATATTTCCTCTTTTAGTAACTCTATAATTA
989	AX-89882425	LG3b	7.293	Fvb3	32434202	TAAAATAGGCAGTGCTCCAATGGGACTGGTCTTTTGTGTAGTCCTATAATAAAATTACACTCAAATATAAAA
990	AX-89793878	LG3b	7.913	Fvb3	31206857	ACAGATTTCTATAAACATCTTGCCGGACAGCGACACTAGAGAAGCTGCTGCATCGATGAGTAATGCAGCTGG
991	AX-89786172	LG3b	8.27	Fvb3	30997657	CAAGGCTCATAGATGAAGAGTGTACCTCCATAAATACATTCTGGTCGATGCAGCAACTTCAGCATCAACATT
992	AX-89785709	LG3b	8.27	Fvb3	31474982	TATATGGCTCACCTTCAGTCTCTTCTAATCAAAGTACTTGCAAATGGATTCCAAGTAAACCATGTATCCACA
993	AX-89868518	LG3b	8.27	Fvb3	31210334	TTAGAATTCGTAAATGCATAAAAGGCGCGGTTGGGCTTGACGTACCCATGGTGCCTGAGGCATCAGAGCCAC
994	AX-89825488	LG3b	8.27	Fvb3	31522750	TTTGCTCAATCTCTGAGACTGAACCTTTTATTGCAAGAGGGCAAAAGTGAAGCCTGAACCACCTTCTTTAGC
995	AX-89882635	LG3b	8.308	Fvb3	31522917	GTCACCAGTACCATTTTTGCTGCTTCTGGGCTCGTCTATCATCACACAGGGACACCCCAAAACATGGCTCTT
996	AX-89856296	LG3b	9.254	Fvb3	30816867	ATATCAGAAGCCACATCAGAATGTGATGGAGATGCACAGAGAGTAACCACTTCCTTTCAAGATGTTTGTCTC
997	AX-89826105	LG3b	9.254	Fvb3	30848747	AAACAGTCATATGCCTCTCTTCTCGGTAAAGATCTCTTCACCCATGATTAACTTTTCCATCGATGATCTCCC
998	AX-89912221	LG3b	9.257	Fvb3	30816867	ATATCAGAAGCCACATCAGAATGTGATGGAGATGCACAGAGAGTAACCACTTCCTTTCAAGATGTTTGTCTC
999	AX-89907980	LG3b	9.257	Fvb3	30816867	ATATCAGAAGCCACATCAGAATGTGATGGAGATGCCGAGAGAGTAACCACTTCCTTTCAAGATGTTTGTCTC
1000	AX-89912223	LG3b	9.257	Fvb3	30816867	ATATCAGAAGCCACATCAGAATGTGATGGAGATGCCTAGAGAGTAACCACTTCCTTTCAAGATGTTTGTCTC
1001	19027	LG3b	11.204	Fvb3	30526123	AATTCACACAGGGAACAGACAGCAATAGGTCAATAACCAGTCCAGAGTCCAGACCATCTCATCTTGAACCTATCGCATGCTATGTCTGCCGACTATTTGCTACTGAATTGTGAGCAGGTTGGATATATAATTGATACCCAAAGCAAAAAGAATGCCCAACGTACAAAACTCACATACACCATGAAATACTGATAACAAAATTATCTCTTAAAGAAAATAAAAGCCAGGGTACGTCGAGGT
1002	AX-89824791	LG3b	12.173	Fvb3	29244069	GGCTCCACACACTGGCACAATAGTCTTGAAAACTCAGCAAAGATGTCACAAGGGTTCTGGGAGAAACAAATA
1003	AX-89881916	LG3b	12.173	Fvb3	29244069	GGCTCCACACACTGGCACAATAGTCTTGAAAACTCAGCAAAGATGTCACAAGGGTTCTGGGAGAAACAAATA
1004	AX-89883404	LG3b	12.808	Fvb3	29816901	GATGATGCTGTGCAACCATATTACTTAGCATTGTGAGAGAAAGTATGGGCATCTCATTGACTATGTTAACTT
1005	AX-89826294	LG3b	12.958	Fvb3	29764311	TTGTCAATTGCCTCTCTTATTTTCTTCACAGTTGCCTGGATCAGTCTCTGGTCCTTGAAGGAATCTGCAAAA
1006	AX-89826272	LG3b	13.119	Fvb3	29807131	AATGGCAATTCAATGCTATGTCCCAATCAGAAATCACGCAAAATGGCTGCAACTCAAATTTTTCTAGGTCGA
1007	AX-89851852	LG3b	13.343	Fvb3	27471287	GCTTGCTTTTGACAAATTAGGGGAAGTATCTTTGAATGTCATAGCAGATGGAGGCTGTGGACTCGTAGGTCT
1008	AX-89904762	LG3b	13.835	Fvb3	28485304	GATTTGCTTATTTGGTTTGAATAAAATGTGATTCAGTTGGCTCCTTTATTGTTTTGCAGATAAACGAAGTCT
1009	AX-89826038	LG3b	14.283	Fvb3	27055250	AAACTATTCTTCCTCGGAGTTTTCATCTGGAGAGCCTAAGGATAAATTTTGGTGTGCATCAAAATGATGGGT
1010	AX-89872446	LG3b	15.707	Fvb3	27168943	ACCTATAGCCGTCAGACCAATTTCAGATTTGCAACCTCTAAGTTCACCAACCCCTTATTACTCCAAAACAGC
1011	AX-89826024	LG3b	16.018	Fvb3	26834805	TGGCCAACTTATTGATACCAACAAACCTGACCTTCCTTCTTGGGGTCCGAACTGTAGTACTCAGCTTTCACT
1012	AX-89904881	LG3b	16.018	Fvb3	27070554	ATCCTCCACCACCCTACAAAATAATGCACCATGATGTTTGTGACTCAATAATGATCCTATTTATTCTCTCAC
1013	AX-89784928	LG3b	16.518	Fvb3	23878822	GAATCCTCCAACAGTTTCAAATATAAGAGCAAGTTGTCTGCGCCTCTTCTTTTACCTGCACCAAAATGAAAT
1014	2491	LG3b	16.86	Fvb3	8879872	AATTCCATATTCTACTTATTAAGAAGCATGTCAAGCTTTGGGTTTGCTAGGAGACGATAAAGAATGGTGTGATGTCTTAACAAACTCTACACATTTTGCTACATCATCAGAATTACGTCAATTATTTGCAACAATTATTATATTTTGTGAAGTTGCTAACCCACAAAAACTATTCGACTCATATTGGCTCAACATGTGCGATGACATTATACATAAAGTTCGAACTGAAATGAAAAATCC
1015	2779	LG3b	17.147	Fvb3	23228479	AATTCTTTTAAGGTCTGGTTTATGATTCACGTCGAGTACTATCACCATCATCAAATAACTTCTCTCTCGTGGCTTGTCTAAAAACTTCTTTGGAAAGTGTAGTCTTCCCCACTCCACCAACACCGTACTCCCCAGTCATGTTGGTATCAGGATTTCTCAGTTCCTCCATGATTCTCTTCACAACTGAAATCCTTGATTCAAAGGCCAGGTACCTCTTGGGAAGGAATGCCACATAAATGG
1016	AX-89788005	LG3b	17.264	Fvb3	25825109	AACCTCACACAAATGTTACATGCTATTGAGAATGACTCCAGATAGTAATGAAGGCTTCAATCTAGAGATAGG
1017	2186	LG3b	17.93	Fvb3	22102925	AATTCTTAGCTCTGAATTGTTTTCTAGGTGTTTTAAGCTTCTTTCCAAGTCCGTATACCATTTATGTATGCTCCTTATAAAGTGGCTTCCACCAAAGTGCTGCTACCAAACAGCCCTTAATCAAATCAAGTGTCTCCCATGAATTAAATTATTATATCCCCAAATTGTTGTTTGAATTATTTGTATCTGTTTCTGCCAAGTCTTTGCATTTGGCTGAAATTTGTTTAGGGCCAGGTGTAT
1018	AX-89824725	LG3b	18.214	Fvb3	22523790	TTTTTTGCAGGTTGTGTTTTGGGAGATGTGGCAGGAGCCTCTGATTGTCTCATATTCCCTTTACAGGTCTTT
1019	AX-89822226	LG3b	18.235	Fvb3	21585551	CTGGAAAATAAAAACTTACTTTTCCGGAAGTTGCAAGATCAGGGTACAGCTCATGTAAAATTTGCACAACTT
1020	AX-89785022	LG3b	18.244	Fvb3	22594413	TTTGTTGTTCCATTTTAGGCAATTCAAGAAAAGACCTGTGACTGTTTGGAAGTGGCACCGTCGACAGACTCA
1021	AX-89884153	LG3b	18.442	Fvb3	5371184	TTCCTTTGCATCCACACCACGCACAACACCCCACCGTTTGGTTGCTGAGCAAGTTTGGATCATCGTAAGTTC
1022	AX-89881542	LG3b	19.316	Fvb3	19748532	AATGCGTCCAATACAAGTAGTGTATGGGAACTGTGACAACCCCATGTTTCCTTCCTAGTGAAACAAGTGCCA
1023	AX-89847760	LG3b	19.316	Fvb3	19230882	CGTAGGCCGCCGTGGACGCCGGAAATGTCGTTGGACGGAGCTCGATGACAACGAGAGGCAGGCCTTCCTTGT
1024	AX-89824482	LG3b	19.316	Fvb3	19194959	TCCCCCTTTATCTGCTTTAGTCCATGCTTGAGGGCAGGGCAACAAAGCCTCCATGCACTCAGCAACCGCATT
1025	AX-89824384	LG3b	19.316	Fvb3	19695500	ACAATCACGTTCAGGCATTTCAATGAACATATGGAAGAGCCCTTCTGACCCCATAAAGTTTTGAGCAACCAT
1026	AX-89881533	LG3b	19.451	Fvb3	19695500	ACAATCACGTTCAGGCATTTCAATGAACATATGGAAGAGCCCTTCTGACCCCATAAAGTTTTGAGCAACCAT
1027	AX-89784812	LG3b	19.451	Fvb3	19215025	TGGCCTTCTATAGGCCAATAAGACATTTGAATCATAGTAGGCCCTTATCCAATGACACATCAAGTTTCTCAC
1028	17009	LG3b	19.484	Fvb3	18647922	AATTCAAGGCTCACACTTTGAAATCAAACTTAGCCTTATGAAAAGCAATACCAACTGACCTCCTCCCCCTTCTTATCATCATCAATGCACTTCCACCATCTCCATCTTTCTTCCTCAAAATCTTGAAGATCCCCCAACTGGGTCGCCATCATTGCCCTCCAAGATCAAAACCCACATACCAATTCCTCTCCCATATGTCTTTGCAGACCCGCCACGATTTGATCGAGAGGCAATGCAAGA
1029	AX-89824337	LG3b	23.071	Fvb3	17175877	TGATGAAACAACCACTGTGGAAATTTCTCCAAGCCGTTAGGTGCATAAGGGGTCCGTATTTGTTGGCCAAGT
1030	187	LG3b	23.725	Fvb3	16782285	AATTCATTTATTATATTCCAGATTATATGGTTTAATGAAAGATGCTGCCTCGTCAATAACATTGGAAGAGGTTATAGAAAAGCACAAAGTTCCATCCACTCATAAGTCCTCAAACAGATATGCTGTAGAAAGGAACATTACACAGGGAAAGGTGGAAGGCTCAGTTGAGGTATTATTTTGAATTTCATTTATCAATTTGGGCATAAAGTATGATTTATTTTTAATAATTATTTCTCTTAT
1031	AX-89784515	LG3b	25.669	Fvb3	16039203	TGCAGGACCATGTGGAGGGTTACCTTGAATTATCAGTCAAAGACCAAGACATTCTTTGCTACTGCTGTTTCT
1032	AX-89881178	LG3b	26.037	Fvb3	15423272	AATCCTGCTTTTAGATCACAATTCCATGATATGTGCTACTAAGGTTGGAGTAGACCCCTTGGCCTCCAATAA
1033	6278	LG3b	26.141	Fvb3	15526236	AATTCTCAGTTTTCACACAAGCATGTTGCTGTAGATATCCATGATCTCTATCATGCAGATTCTAATGCCTTTCATTGCTTTAAACTTAGCAAACCCCTACATTGGTTTGTATCTTCGCTTATCAGTTGTCAGTATACTCCTGTAAGTTCAGACTTCAGATTATAACAACTGATATTATAATATTCTTGATGGAACAAACACATTATCCTTCATGATGCCTAATGACTAGTTGATTACATG
1034	18152	LG3b	26.263	Fvb3	15728918	AATTCCAGGTTGAAGTCCTTCTCCATCGATTAATCTAATGCAACATGCATTATTATGATGACTTGAACTTTGCCTTATCCTTAATATATGATTCTCTGTCTACAATACGGAAGAGAAAGAAGCTTCACTTCTTTATTTATGTTATCTAGGAATCTAGGATGGCTGCTATGATTATTGCTAATACACCACGTCTGATATTAGTATTCTGGTACTCAATGACAGATTCTAGGATCAGAAGAA
1035	AX-89784422	LG3b	26.753	Fvb3	15254326	AGTGTTTGGAACTCTAAAAGTCCTCTCATTTGGAAAGAGCCTGACTGGAGTCCTTGCTGTATCAGGAAATAA
1036	AX-89824016	LG3b	26.862	Fvb3	15314990	TTGGGCTTGGGAGAGGTTTCTGGAACTTAGGCCAAAGGCCAAAGGGTATTGGAAATGCTGAGCCGAGAATGG
1037	AX-89881167	LG3b	26.862	Fvb3	15314758	ATGAGGCCTTTCTAGTGTTCTGGTTGTCAAGGTATAGTATTTCACGATGGTCGGGATTGTGTAAACAAGGCA
1038	AX-89847701	LG3b	26.862	Fvb3	15036842	AAACATGGGTTACAGTAAGGCTAACAGAAAATCATGTAAGTCTTATACCTTCACCAAGTTATCTGTATCTCG
1039	27099	LG3b	27.076	Fvb3	15174028	AATTCACTCATGTCATACACTTCTTTGGATACTCGGGAAGAATGAATTTCATTGGCTTAGAGAGAGTGCAAGATTATCAAGGTCTTGGGAACTTTTTGTCAAGAAATTTACAATTGGTTCTTGTCTTCTAAGGTATATCTAGCTTTTAACTTTACACATTAGAGAAAACATGACAGATACCCATAGTTCATGTTATCAGATCATAATTAACTACTCATGAACACCAAATTACCATTGAGA
1040	AX-89882782	LG3b	28.102	Fvb3	11705624	TGAGAGAGCTCTCCAAGAGTCTTGAACCACCACTAGTCACTTCTCTTCTCAATGAATCCCAAATCAACGTTT
1041	8920	LG3b	28.574	Fvb3	3988805	AATTCATGAAAAGAAAATAGAAACAAAGAAATGGGTTGAGCTCAGAGAGAAAGAGAAAGAGAGAGAACATACACTGAGAAGGAGAATGGGAATGGGTTTGGCTTAATACTCCGTGTTTTGTATCTCAGAACTAAAGTTTTGTACATGTATATATCTGGGGATTGAAGTTCTTACCTTAATACTTCGTAGCCAAACGATGAGAGACGGATCAATTACAGATAAGAGTACTGGCTGCTACAC
1042	AX-89825750	LG3b	29.201	Fvb3	11279643	AACAAAGAGGAAAGTGCGTGATATTAATACCTGGAAGGCTGGCGATGCGAGAAAGGCCTTCTGATTGGGAAG
1043	AX-89908622	LG3b	29.201	Fvb3	10655298	CTTGGCCAGGGCACATATGGCGAAGTCAACAAAGCCGAAGGAAAAAAGGACCGGAGAGATTGTTGCTCTAAA
1044	16524	LG3b	29.481	Fvb3	11010999	AATTCAAACCCGAGTGGTCTTCCGAAGTCTCAGAGCAACATAAATAATGAAGTAGAACCCCTTCAGTTTGGCACAGATCCAGAACCTGCATAGGTAGAAAGTTCGCAATCATGGAAGCAAACAATAAATATCAGAAACGATGATTATACAGTTCTTTTGAAGCTCAATAACATGAAATCTAGATTCAAATTCAACTTGAGAGCTGTAACCATTCTAATAATTCCTTATAACTAATAGACC
1045	AX-89847527	LG3b	29.564	Fvb3	12500482	TAACATTACTGGTTTAGAAGCAAGCAAAACCGAGTACTAGCTATAATGGAGGTTATAGCAGCTATTCATCAA
1046	40808	LG3b	30.003	Fvb3	12093891	AATTCCTGCTTCAATGCACAGACAATTTCAAGTCAAGGTTCATTAGAGTTGGTCAAAAATAAAAATAGACATAATTAAACATATGTATACGTTGGAACTAATCAGGTTGATAAGGAAAGGAGAATGAAGTAAGTCACTTACTCTAGAATAAATTTTCTGCACTATAGCATCATATGTGCCATCAAATGGAAAGAAATCATATGGCAAATGATAAGGCAGCTCCATCAGGGTTTCTTCGAA
1047	24065	LG3b	30.848	Fvb3	10065476	AATTCCTCATCATATCAACAGAAAACAAATGGATAACAATAAAGAGGGAACAAAAGAGTGGAAATTTGAACATGAAGTAATGAAGAGAAACTAAGAGGAAGGGATCAACATACACTGGATAGCAGTTATTGGGTTGTGTTTGTTCAAAGAGTGATTGGTTGGTTCATCTTCCACAGCTTAAGAACCAGTTTGCTGGTTTTGGTTTTCTAGTTTGGTAATGGAAGAAATATTATAGATTTT
1048	18258	LG3b	30.945	Fvb3	10218754	AATTCAATGTGTCCATTAACTTCTTCTCTGGCCCATTTCCCAGTGGTCTTGCTAACTGTCATAATCTAGAGATTCTAGACCTTTGCACAAATAGGTTTCATGGGGAATTGATTACCCCATTCACCAAAATGGCCAACCTTAAGAAGTTGTATCTCTGTGAGAATTATGTTTTTGGTGAAATGCCTGACGAGATAGGGAACTTATCTCTTATTGAAGAGCTTGTGATTTATAGTAATAATC
1049	13071	LG3b	31.115	Fvb3	8092675	AATTCCTTTCATTTTTGGGGACACAGTGAAACATTAGCAGGTTGACTCTTCTTACTTCCATAAATCACAGAGTTTTTTTTTTAATGCCTAACCCAGTGCCTAATGGTAACATGACCTCCAATTTCTAGTTGGAATTGGATTATTTCTACTAAACAAGATAGGAAATAAGCCCTACTCAACGAAAAACAGGCCAAAAAAGTTGCAGGGAGATGCTGCTCTTGCAAACGGTCCTAGGCTCCT
1050	2038	LG3b	31.858	Fvb3	7705496	AATTCATAGAGCACAATTCTCTGGAGAGGGAATTATTACATAATCCTTCTTAATTAGGTGATTAGCAGCATACACTTGGAAGGCTCACCTTTCTCCCTCAGTCAATATTGTACGTCTACCAGGGTCCAGGGATATATGGACAAATCTCATTTGTCTCCTCCCTTAAACTAAGATTGGGCTTATCAGCCAAAAACTAAGATTGGGCTTGGTGGGGTGGTCTGCTTCTCTTGGAGTAGGCAC
1051	38306	LG3b	31.932	Fvb3	8045862	AATTCCCAATGAGGTTAGGAATAGGACCTTCAAATCTATTACTAGATAAGTCAAGGTCTTCCAGATCTTTGAAGCTTGCCGATTCCCAACTAATGGAGCCACCGAAAGAAGTCTGACTTAGATTCAGTTTTGTGAGGCTGGTTAGGTTAAACAACCAGCTGGGAATTGAAGATTGGATAGGGTTATTTGACATGTCAAGGATCAAAAGTGATGTGATGTTTGGTGAACTAGATGAGAAAG
1052	17370	LG3b	34.11	Fvb3	7589100	AATTCAAAACAATCTAAACACAGTAAATTATCATTCTTAAGAACCATAACAAGATATGGGCTAGCTTTCATAATCAACAACAAAACCAGGTCTTTCGACCTTAATCAAAATTCAAGCAATGTACAACTACACACACCTGATCAATGTCAATCTTAAATGTGGTCACATGTGGGTATTTCTCACTCAACTCCCCAATTACAGGAGCTATGAACCTGCCTGCAAACAACATAAAAACCACAT
1053	AX-89885077	LG3b	34.28	Fvb3	7583400	GCCTCTCTATTTGCCCACACTGCCTTCACTCTCATCTGCTCTCATCCTCTACTTCAGGTACACTAAATCATC
1054	AX-89902838	LG3b	34.945	Fvb3	8991865	ATTCGAACAATATTTGCAATCCAAGAGTTGCCATTAGCTGATGCAAACACAACAATTCCCTGCAGTGGATAG
1055	36789	LG3b	35.362	Fvb3	9101660	AATTCCTTAAAGAGCAAGGTACACCATGAAAAAATAGAGCCCAAAGAATCTAACTTTCTCCCTTGATTATGAACTCTACGAAATAAGGCCTCGGCCAAAATAGTGATAAACATACACATTATACCAATCCTATACTTCTGCAAAGAGGGTTCAACTTTCTAGGTCAAATAAGTTGGTACGAGTTTTCGACAGACACACAATATATAAACAGTATCAGATTAAACCCTTCTGCATGTTCTT
1056	AX-89845982	LG3b	36.962	Fvb3	9321732	CTCTGAACCTTATCGATTGACAATGTCATAACTAAGTGGAGACCTCCCAAAAAGTCCCAGAACCTCATCTTC
1057	4742	LG3b	37.568	Fvb3	9453030	AATTCTGGTTGGTTCTGAATATTATGGGATCTCCAAATTAGGTTCTTTTGGTGGTTTGGTGAGTGCACTTTATGTTTAGTGTGTGCACGTTATTTAGTTCTTCTGGATTTCTTTCAGGAACTGATCATGTTATGAACATTGTGTATTTAGTAGTTTCTATCAGTTATACCTGTTGTTCTTAATGTTGTTGACTTCTTGAATCAGGGGTGTGATGCTTCCGTTCTCTTGGATGACAGCAAT
1058	31528	LG3b	38.584	Fvb3	8447688	AATTCTAGCTAGTATAGTCGATCATTATGCTCTTACATTCTTTAGTAGAGTGAGTGGGGGGAAAGCTTGTGGCAATGTATGGGGTTTGACCTTACTACTCGAGTAGTTTTTGTTTGTTTCGATTTGGATTGGAGTACAAATGCATGGCAGAGCAGTCTTCAATTCCACAAAAGTGATAAGGGGATAGAGAGGCCCTAGCAAAGCTTTAGAGCGGACGAAGTAAGGCTAAGGTCCCCTACG
1059	AX-89885176	LG3b	40.636	Fvb3	7268521	TATCCACCACCCCCACCACTCCCATAAACACCCATAGCACAAATCTGCTATTTCAGTTGGTGCAGTTGGGTC
1060	AX-89787741	LG3b	40.636	Fvb3	7382392	TTTAAGGAAAAGCAAATCAAATCTTACACGTTCAAGTCTGTAACTTGCTATAATGCTCCGGGAACTTCTTTG
1061	AX-89787733	LG3b	40.636	Fvb3	7391921	CCACTGATTCACCAACATGGCCATTTGAGAGAGATGTGTCTTTGCTGATATTCACGTTCCACTCTAACAAAC
1062	AX-89828036	LG3b	40.636	Fvb3	7391353	GTGCACCTTCAAAAAGTACAGTGCCAGCAGCTTCAAGCTAGAGATCTGTCAAAAGCCAGGGCCAAGCCAGCT
1063	AX-89828010	LG3b	41.342	Fvb3	7510814	TGATTTATGCCAGCACTTCCGCAACCAATTGAGTGACTTCAAGCTGATGGGGAAACAATGAACCTCCCTTCA
1064	10289	LG3b	44.572	Fvb3	7099554	AATTCGTGTTAGCTGTGATTTGGTGTTATAGTTATGCATAGCACATTACTAATCAACCAAAGTTACGTTCACATATAAGTTTTTCGAATCTATACTGAGGCTTTTGCTCATTTCAGGTGTGGCCATGAGTTCTGTTATTCTTGTGGTGCCGAATACAGAGAAGGTCAACAGACGTGTCAATGTGCCTTCTGGGATGAAGATAACCAAGAAGATTTGGTCACTCAGTCTATGCAAGAATCT
1065	31748	LG3b	45.382	Fvb3	7023167	AATTCCGTCCCATCTAAACCATCTTCCTTGACCGTCTTTCCCTTTTTCTATATATGGTGTTTTTCCTTGTTTTCTTCTACCAACCTTTATGTTAGAGGGACATCCATTTGGTTTATCGTACAGCATAATATGTTTGGCTTTAATAAATTTCCATCTTTGTCCTTTCAGATGCTGCTGTACGGCAGGCTAATTGGGATACTTCAAGAGTTAGGGAAAAGCTCCGACGTGATTTAGATGCAC
1066	4451	LG3b	47.378	Fvb3	6536013	AATTCTTTTATCATCCATACTTTTACACCGACACATACCAAAGCATGTTTATGTACGCAGTAACGGATCCAGGAACTATCGTCCACCAAGGCAACTATGCATTTTGCGTCTAGTTTTTTTTTAAAATATTTTTTTCTTATGAAACGACGTCGGATCAGCGTCGTTTTGATATGTATTAAGAAAAAAAGGACGCCTGTAATTCACATCTTCTTCCCCAAATTCATCTGAGTTTCCCCATTT
1067	AX-89787369	LG3b	51.519	Fvb3	5329510	CGTGAAGATGAAGACCATGCCATGGCCGGGAAGTACTGTTCTTGGCTGGAGCGATGGAGAAGACGAAGGAGG
1068	AX-89827471	LG3b	54.957	Fvb3	4706896	GCTCGAGGAGTCGTACATGGGATTCCAAGAAGGGTACGAACACCCAATTGCCTTGGAACAGATTGCAGCTGG
1069	43012	LG3b	56.611	Fvb3	4699290	AATTCATACAAAGAGCTCGCAAAATACACGTAATATGCAAAACAAAATAGCCTTTGTAAATGAAACAATACAGAAGGCAACACCAGAAAGAAGTTTGATACTTCAAATCCTCACAAGTATCAGCTATTAGACATCATTACATAGAACTGCACTTACCTAATTATACAAAATATGGAAAAGACACAATCAGGCACGTTTTCCACTGTTGGGATTGGTCTTGGTGCAGAGGACCTTCCGTCC
1070	16364	LG3b	56.734	Fvb3	4834658	AATTCAATTTTTTGTTCCCAATTTCGCCTCAGCTTCTCCTCCGAGCCCTAACAATGGCGGCTGATTCCTCCGACGAGACCAAGCACATCGAGAATCTCTACGAGTTCGGCGAGCGCCTCAATGATTCCAAGGACAAGTCCCAGGTCCTCTTCAATTTTCGATTGGTTACCCTGAAATTTTCAGTTTCTAGGGTTAGGGTTTCGGGTTTTGGAGTAATGGGGGTTTTTATTGTGTGTGGTT
1071	34144	LG3b	60.564	Fvb3	3001637	AATTCATTATCTGGACATTCACACACACTGCAATCTCTCAGTCGACACATACCATCATCAGGCCAGAAAGGACAGTCGCACCACAACTTAACCTAACACAGTCATTTCGAAAAAAACAAATTCACCACATTCAGCAATGGCACATAACATCAAAATGCAGATGCATTGAAATATCAGTTATCCAAACAGATTCCTCTCCTGACTAGTTGAATCCAAGCATTCGAATCCAGCCTATTCATA
1072	AX-89907900	LG3b	64.097	Fvb3	2767350	GCATTTAGCTTTGGTTCCGGTGAGGATGCTGGTCTCGAGTCAGAAATCCTACATTTCTAAAAACTCTAAAAT
1073	AX-89824531	LG3X1	0	Fvb3	24553864	CAAAAATCTGTTCAGCTTTATTCAGCCACTCAACCAGGATCTCCTCCTCCAAAAGTACTCCATTCTAACTTC
1074	AX-89784501	LG3X1	1.738	Fvb3	15909864	TAAGGCTTTCGCTTCATGATCTTGAGCACCAATAGGTACTGTCTGAATGTCGACTGCTTCTAAAAGTATGAG
1075	6255	LG3X1	10.19	Fvb3	20866595	AATTCAGTATGATTATACATCATGAGTTTGGGTTCTAATTCTGCACATACTAAACGGCAATTGAATTTGGATAATGGCATACAAATCTAAGTGAAAGCGTACCAATTTCGTTTGAAGTTTTATATGCTTTGAACCAACAAAGTGAAAGCGTACAAATTTTGTTTGAAGTGTACACTCTCCTTTGTTGAAAACTTATTCTTATTCTCAATGTCACATAACGTAGTTGGACAGTTGTGTTCT
1076	AX-89826889	LG3X1	17.637	Fvb3	38029138	ATAAACTCAAGTCTCAAACTTACCATAGCTGCTAGAGCCAATACCAAATCCTATAATTCCCTGCGTGCAAAC
1077	AX-89791262	LG3X1	20.509	Fvb3	13022683	ATATTAGGTTTGAGTACAATCTTTTCTACAAGTCTAGCGGTCGATAAAGAAGTAGATATTTCAGCTGCGGCT
1078	AX-89791250	LG3X1	20.509	Fvb3	13068181	GAGGTCTAATAGTTCTAGAAATTTGAATGCTTCCAGTAGTCTCAAACCGGAATCCAAGGCTTAATTATGCTA
1079	AX-89785782	LG3X1	20.509	Fvb3	12430745	CGAGGCAAATGTGTTTTGCAACAAACTAGGGCGAGCTACCACCATGGTGTTTAACAGACAGCTCAGAATTCA
1080	AX-89791303	LG3X1	20.509	Fvb3	12857115	TTCCAAGCCTGTAATGCCATCAAGTTCAAGCAGTAAGATTTGGTCGTAACAGTATCCTCTTAGTAACACTCA
1081	AX-89788023	LG3X1	20.509	Fvb3	13408767	TACCTTTGGCCTTGAAATACAGATGTATCACCGCCAGCCACTGTCAAATGTGATGTTTTTGAAGTAACCTGA
1082	22748	LG3X1	20.951	Fvb3	25701717	AATTCTAGGCTACCGTTCTGGGATTAAATCATCTACTGAAGTCAATATTTAGCATAAGAGCATGATTTCCATTGGAGTTGGACAGCAAAATGGGAGGTAAGCTTAGAGAGCAAGCATACTGAAACTTTCAACACCCCTAAACACAACTAGCCCACATTTGTTTTTATTTGATTCTACACTATAAATACATTAGAGTTCAAATACTACTTGGATTTTTTTAATACCCAAACTCCAAACGTG
1083	24465	LG3X1	21.822	Fvb3	11798471	AATTCCTCCCACAAATTAGCTAGATATTCTATATTGATATATTATATATACATACATATGGAGCTTTTACATATGTATTCACTCATCGGTCTGCTCCTCGGGAAACAGTTCCTTGAGTACTTGCTCGCACTCAGGAACTGCTTCCTTCTTCATGAACCCAAGGGGATTGGCATAACGAGCCGTGGAAGCAACACCATTGTTATATGTGATCAAAACTCTAGCCTTCTCAAAGTCATCGAA
1084	AX-89784438	LG3X1	23.219	Fvb3	15399206	TGTGGCTTGGTGGAGGAGAATTCTGTAGATAGTGAACGCTTTTGCTGAATCCAAATTAAGAAGCTCACAGGG
1085	AX-89824022	LG3X1	23.219	Fvb3	15400600	CTGATCTTATCTGGACAGCTTTGCCCTCCTGGAATCTGAGGGAACTCTGTTTGCCCTTTTTATGTCAATAAA
1086	AX-89784283	LG3X1	23.219	Fvb3	14469601	AAATATGTTGGGAAAGTAGTAAAACAAGGTGTCGCGTGCACTTTTCGTTGATCCCTTGCCACTCGAATGAAC
1087	AX-89784257	LG3X1	23.219	Fvb3	13853930	GAGGAGTTGGAAACAAAGTCTTTGTAGTACGGCACAGCCCAAGTCACCAGTAATGGAGGAGAGGTCGAGACT
1088	AX-89784486	LG3X1	23.219	Fvb3	15734371	TTCATTACTGCTACAATGCATAGACACAAGCTAGAAGAGGGACGAACATCTTTACAAAGCCTTTCAATATTT
1089	AX-89784497	LG3X1	23.219	Fvb3	15811571	GACCATGAGAATCCATGAGAAAAGAATTACAAGGACTAGTCCTTCTCTGATTCTCCATAGAAGTGCAGGGTC
1090	AX-89867851	LG3X1	23.219	Fvb3	14713954	ATTATTACCATGTTTTACTTTTAACTAGTTCCTATCGTGCTGCAAACATGTCATTCTACAACTTCAAATTCC
1091	34496	LG3X1	23.632	Fvb3	16207687	AATTCGAGAGCGAATTGAAACCTTGCATGATTTGAGTGTGATCGGCTGCTTTACATAAATTATGTACTGTATTTTGTTTTAGGAAAATCGGATTATTTTGTTGAGCCTGTGCTGAATTTTACTGTAAGTTATATTTTATTTTATAAATTTTGATCTGAAATTGAAGGAAGAAGATGAAGATAAGTGTTAGGGATTTCTACTTTTGAATTTATATTAGTTATATTAGTCAGCGTTATGAAG
1092	AX-89908400	LG3X1	24.317	Fvb3	27714109	TCCTCCACCGTGGTCACGTTAGCGATACCAGGCCCCGGTCTTCTTCTTGATCCAGGTCACAATAGCCTCTCT
1093	AX-89824513	LG3X1	24.863	Fvb3	24777334	TTAACTTTGCTTTCATTTTGATGAAGGTGTCGACTCTGGTGAAGCCGGAGACAGGAGCCCACAAGCTGACTG
1094	AX-89785005	LG3X1	24.892	Fvb3	22655276	TGTGTCTGTGTTATAGAATGCCATTGAAATCAAAAACCCAAATGCACAACAAGTTTTCTGGACCTCCTGATG
1095	AX-89827052	LG3X1	24.892	Fvb3	23312434	TCAAGACAATGAGGGTTCTCCAGTATTTTCCCACCGTTTGAAGACCCAAATACTAGAAGATCATTGTTTGAG
1096	AX-89913061	LG3X1	24.892	Fvb3	27714109	TCCTCCACCGTGGTCACGTTAGCGATACCAGGCCCACGTCTTCTTCTTGATCCAGGTCACAATAGCCTCTCT
1097	AX-89784975	LG3X1	24.892	Fvb3	22881577	AATACAAGTAGCAGGACAAATGAACCTATTGTGTTAGGCAACCACAGGTGTTCTTCCAAGAGCTGCAATAAA
1098	AX-89783207	LG3X1	24.892	Fvb3	21134075	GTACTCTGGGAAGTACTCCAGGAAACTTTTGCTTCACTAGGTTAGCAATTCCATTGAACAGGAAGTTCACCA
1099	AX-89824662	LG3X1	24.892	Fvb3	22881496	GAGAGTGCCATCTGACTTATCCAAATATAAGCCAACTAACTGTTTGAAGAACCTGAACATATAGGACAGAGA
1100	AX-89783121	LG3X1	24.892	Fvb3	22001067	CTGATACATCAGTTAGGGTGACATCAGAAAGCCTCAGCTGTCAATGAAGTTAAAGTACGGCATAACTTGTCT
1101	AX-89824667	LG3X1	24.892	Fvb3	22813416	AAAGAATATTATAACATACGTACCGGTCTAGCAATGTAGGAAACCAGAGAACAGATTCCAGAAACTCATGAA
1102	AX-89847469	LG3X1	24.892	Fvb3	21322543	CTGTATTGATATAATTGACAAACCTCAGAATGGCTACTGAGAGAGCTTCTCGTAAATATTCAGCTGTACCAC
1103	AX-89822355	LG3X1	24.892	Fvb3	20973589	AGTTTGTTTGAGGCAATGACTAGCAGAAATATCAAAGCCTGACATTGTCACATACAACACATTGATTGATGG
1104	AX-89822239	LG3X1	24.892	Fvb3	21544909	ATCCAAAAAGAGGTATCCTCGAGTGACATTAGGCCGTCCACCATGCTTTAATGTAAGCTGTTTTGTGCCTCA
1105	AX-89881739	LG3X1	24.892	Fvb3	23849359	AACAGTGCAATGAACGTAAATGGATCGAGCAATGCCTGAGTCTTCAATGAAATTGCCAAGGAAATATTCATG
1106	AX-89784949	LG3X1	24.892	Fvb3	26650235	AGGCCTTTGGCATCACATACACATGTCCATTTGCTAGTCACCACTTCCATCATCTATAATAAAAACAAAGGA
1107	AX-89785004	LG3X1	24.892	Fvb3	22656563	CAGCTGTTGAATTGGTTAAATCTTTCCTTAATCAGAGATCCAACTTTGGTGCCTGATTCGGTTACCCCAAAT
1108	AX-89881525	LG3X1	24.892	Fvb3	19625694	AACTTAGTCTCTGGGTTTAGTGATGAGCAAAAGGCAGGCGTGTAAAGCATTTGGTTTTGGTGTTTTACTGGA
1109	AX-89785043	LG3X1	24.892	Fvb3	22529419	TTCTGGATGATGATTGGATAGAGGGAATGAACTGGCTTTCTGATTCACGACTTTTTTTCTGAGATCTCGTGT
1110	AX-89822154	LG3X1	24.892	Fvb3	22010714	TGGACACTTGAACCAAGTTCCTTTATCAATGAAAAAGGCAGATATTTTGACTGCCACGAAAATCAAATACCA
1111	AX-89847779	LG3X1	24.892	Fvb3	23739931	ATTCAGTTTTTATGCTTTAATTTATTTTCCCTCGAAGTCTCATTCAGTGTGCAATTTTAGTTTTTCCGGTTT
1112	AX-89786981	LG3X1	24.892	Fvb3	23495768	AAATGTGAGATTCTTCAATAGAGAACCATAAGTCTGTGTTTGTTGAAGGCTCAATCTCAGCTTCATCAAGAA
1113	AX-89881663	LG3X1	24.892	Fvb3	24565489	TTGGGGCTTTACCTTTCGCCTTGGGATCGGCACGAAGCAGTGTTATGGTAACACTCTGGAGTATAATGAGTT
1114	AX-89784836	LG3X1	24.892	Fvb3	24587707	TCAGTATGCACTCATTTAATTCAGTAGAAATACATCTACCTTCTCCTTATGGTCAGTCTTGTTTTCATCAAC
1115	AX-89904559	LG3X1	24.892	Fvb3	21342265	CCTTCTTGGACAAGTGCTCAGACGCTTTCTCACTTAGGAAAATTCCATGCTCGTATTCTTGCTCTAGGCCTC
1116	AX-89848135	LG3X1	24.892	Fvb3	23290786	TATGCAAATCCAGCTCTAGCCCTCTGTCAATCCGACGCTTCTAATTCCCTTATTGATCCAACACCCCTTATT
1117	AX-89784798	LG3X1	24.907	Fvb3	19021967	CACTGGATGGAGCTATTCATGAAACAAGTATTTCCAGAGGTTTTGCAATCCTGTCAACCCTAAAGAGCCAGC
1118	AX-89881768	LG3X1	24.907	Fvb3	26664179	ACACAAGTCGAAGATGACCTTGGTGAAAAACAATGCTTGTTCATTAAATGGTTCCTTCTGAATGATAATAAC
1119	AX-89913063	LG3X1	24.907	Fvb3	27714109	TCCTCCACCGTGGTCACGTTAGCGATACCAGGCCCCTGTCTTCTTCTTGATCCAGGTCACAATAGCCTCTCT
1120	AX-89822235	LG3X1	24.975	Fvb3	21545351	CGGTTAAACATTCGTGTAATGTCAAATCGCTAAACACAAGAATAGGAATATCTATCAATACAGTCGTCCAAC
1121	19791	LG3X1	25.241	Fvb3	23225605	AATTCTTCAATCTTGTGAACCTGGCATTGAGCAAAACTGGATGTTCAGTTCTCATCTACAGTAAATCACTAACATGGACTGAAACATTGCTTGAAATGAAGCGGAATTACCAGTTTTGTGAATACTATCTTCCATCTATCTCCCACTTGCTTCTTCAAATGTTCGGTTACCACTGGTGAATTACTGCAAAAAAAGGTTTGAGACATTATATTCAAGTATGGTAAGTCTTGATGTTTTGAC
1122	AX-89904824	LG3X1	25.286	Fvb3	32133457	CTCAAAGTTACTATCCAGCATAAGCAGCCACCCTGAGATAAAATCATCTTACATATGCATATCTGAAATCCT
1123	33032	LG3X1	25.303	Fvb3	20865583	AATTCAAATGGTAAAACACAAGAATGCCAAAGGGAAGATACGGCATAGTGAGAAAAGTGCAGGAGTAATTCCAATTTAGCTACGAATACAGAAAACCCTCAAGCTCTATTGATATCAGAGAAAAAGAAATGACAGCTGCATTCCACATTTCAACATGATATGACCAGTCCAAAGTCATAAAGAACAAACAAAAAAGTGAAACTAAAGGCAATATGATTAACATTCAACATAGGATGTGAT
1124	15426	LG3X1	25.33	Fvb3	21641133	AATTCTTATCCAGTTGGTCCAAGACTTTGTATCATCTCTTGTTGGTGTTGTACATGAATATGAGGGGTATAAGTTAGATCTAGTACATAACTAGAAGATATAATTCAAGATTGTGTTGTCATTTGATTGTCAACATTTCTATTTCTTTATAGTGATAGTCTCTGATGCTGGTTTGGCCAATATTCATAGTCATTCATTTGTATTCGGCACAATGTTTGACCATGTATATATTACAGGGTA
1125	21265	LG3X1	25.33	Fvb3	24019690	AATTCCCCCATCTGATTCCATTCACATTTGAGATAAACAGTGAATGCAGTTCCACCAGCTAGTGATATAAGATCGTATCTTCTATACACACTAAGCATTTCACTATCAAACCATGGATGGGATAGGCGCATCTGGAAATAACCACGATATAGGAGGTCACAGCATCATTAACGACTTTGAGTTACAAGACTTCATAGACGATGCAAACTTCGACCAGTTCCTCGATCTTATTCGAGGCGA
1126	2881	LG3X1	25.902	Fvb3	22750264	AATTCATGTGACAAATTTGTACAGCAACTTTGATAAAATTAGAGAATCAAATTCACATATTGACGATGCAGAATGAAAGGAAGGGGAAACGGTACATTTTTATTTGGATATACTCCTGATCAGTTTGGGAGGCTAGCTAAATTTTTTTCTGGGGCCAATTTTACTAGTAGGATGTGATGCACGCAACGATGTGAGGGGATGGATTTTCTAAGTTGAAGAAACGTATTGAAAGGTCTAGAA
1127	AX-89882502	LG3X1	26.754	Fvb3	32832872	TCTTTAATGCTGGCCCTCCTTTCGTAAATCGACATAGGTGGTCTTTCCATCAGGATAAGTCTGCCAATCCAC
1128	AX-89786180	LG3X1	28.335	Fvb3	30932054	AAGCATCACTTCCGAAACCAATTGTGTTGAACAACACCAGGAGCATAGAACATGATCACATTGATACCGGTG
1129	AX-89883200	LG3X1	28.335	Fvb3	31061459	AAATTCAAAACCATACATATACAAACGTACTCTGAGTTAACTCTTGCCGTGCCTCCTGTAGCTCATTGTTGC
1130	AX-89847821	LG3X1	29.131	Fvb3	34412819	AAATCCATGAAGCAACGTGCTTCGAAAACTCTAACACGTATCGAGCGCGATCGTTACATACGCAGAGAGATG
1131	AX-89847897	LG3X1	29.631	Fvb3	33383112	CTAAGCAAATCAGAAAATAAAACTACCAACCAGTACTAGAAGTAAGTGGAACTGTTAGGTTGTCATCAAGCT
1132	AX-89825426	LG3X1	29.672	Fvb3	33235083	CAAGAAGCAGTGGATATTCTTCGACCTTCATGCTTAGAGCATTGATCGCCAACAACCCCTATTGGCATGTAA
1133	AX-89825313	LG3X1	29.89	Fvb4	15651409	ATTGTGAGGAAAAATGGTGGCACCATACACATTGTGTGTTCCCATGAACCGCATCAATCCCATACACCATCG
1134	35401	LG3X1	31.328	Fvb6	24604820	AATTCAAAGTATAGGGGTATACCAGTTTTAAAAAAAAAGTGAAGGACAAAACTGATTTTAGGTGTAAACTACAGGGTGTCACAAGCATTTACTCCAAAAAGAAAAAAGAGAGGAAGAAAGCACGCGCCATTGGAGGAGCGTGGAACAAATTAAAACGTAACCTCCAATTTTGCTGTCGGATATGTTTATATTTCTGTTGGGTTCATTTCTGTAAAGACTTGTTGCAAAAGCCTTCTTAGT
1135	AX-89785172	LG3X1	32.314	Fvb3	34413568	CCTGTGCTTTGTTTTACAGGATTTTCTCTCAAGATACTCCCTGCAGATGTAGTAGTCGAAGTTGGCGAAGCC
1136	AX-89824888	LG3X1	32.314	Fvb3	34429878	CTAAGGAGACCAGATTCCTATGATGTAAGGGTGACAGATAGTTCTATTTCTGTTAGAAACTCCTTCTCACCC
1137	AX-89824916	LG3X1	32.314	Fvb3	34213090	CCGTTCCTCCGAGGGTACCTGAAGATCTGTAAGGAAGGTGAAGGAGAAGAGGATTCAGCTCTTCAAGGACTA
1138	AX-89882147	LG3X1	32.314	Fvb3	33766566	GGGAGTCTAGACACCTCAGCGAATTCCCACCCCAGACAACTTCACCTTCTCCACTCACCCCTTCATGAACAC
1139	AX-89882091	LG3X1	32.314	Fvb3	34012144	TTTTTTGCCGCTGCAAAAGTTTCATCATCATTTCCACCCTCCTGATCTTCCAGAGATTGCATTTGCAGGTTC
1140	37523	LG3X1	32.665	Fvb3	7247229	AATTCCCAAAACATGAAACAAACCAAGATCTATCAAAAACTAAAATACCCCCATCAAAAGTATGGACCAAATTACATAAAGCCAGATCTTCTGCTATTCGATCTCTTCGCCGTTCTAGCTTATATCTTAACCTGAAGCCACCAGACATAAGCTAGCACAAAATCAACACCAACTGGACCCTATTCTAAATTTCTAATACCTATTTCTATATCAAGCTGCATCTTTTGCCGATCTATTTGA
1141	AX-89787653	LG3X1	33.017	Fvb3	7802141	TGAAACAGGTTCACCAACTGGAGATGTCACCAGTACTAGGAGTCCCACACCACGGGTGATCACATCGACCCC
1142	AX-89802547	LG3X1	34.411	Fvb3	9313653	ATGGGGATAATGAGGGATGAGGAAAAAGACGAATAGTTAAGTCCTTTGGTGGGAACAAGAACAGGGTCCATA
1143	AX-89883653	LG3X1	36.419	Fvb3	34934955	TCACCAACTCACTATACCTGTTTCTCATCCTCTGTAGAGGTTGTTCCATAGATACCCAATTTGCTTGCTGAT
1144	AX-89786503	LG3X1	36.454	Fvb3	34960451	GTACATGTTTATCAGTGAACTATGAATGTAAGTATCTTGGTGCTATTCCGGCCTTAATTATCCTACCATGCA
1145	AX-89826593	LG3X1	36.684	Fvb3	35227869	TGGTTCTTCTGCAGTGTCTTAACAGTTCATATTCTCTGGAAAGGAGTTGGCTTCTGGTTCTATTCTAAGGGG
1146	AX-89787907	LG3X1	37	Fvb3	6585599	CATAATCATAATCATTATCATAGAAGAATTCATGCAGGACAGAGGAAAAGGACACAGGCATGTGCAATCAAG
1147	AX-89828281	LG3X1	37.651	Fvb3	6461478	GCAAATGAAAACGAGGCAAAGCACATAAATTGGATGTAGGAAGCTGTACACCTACATGGCACCTTATGTAAC
1148	AX-89883923	LG3X1	38.111	Fvb3	36262979	TCTCTGCTATAAAGAATTTGGTGACAGAGTTAGGTACTTGGATCACGTTAAATGAGCCATGGAGCTACACCA
1149	6488	LG3X1	38.625	Fvb3	5852548	AATTCAAGTTGATGAAACATGCATTCAAAAATAACCAATTCACAAAATCAGACCTGCATGTATAAGAGCTCAATTGTTCCACCATTCCCAGCAGGAATTATACTCAGTACATCAAGGCAACGGCAATCTCGAAACCACGATGGACGATCTTTAAGGATTTCCGCGACCTACAATAAGAAAATAAACAACAGAAGCATGAGAAAGTGTTTTAAGTGCTAAACATATGTACATGTACTGAGG
1150	15611	LG3X1	39.551	Fvb3	36942468	AATTCTATAGAAAACAAATTTAAAATTTCCATATATTCTGGAACTAATCAAAATAAAAGGTTGGTTTGTCCTACAAATTGCTTGAATGCAAGGAAACCTGGGTATAACTTTTATTGGTCTTGGTTTGAGTTGTGCAAGGACCTGTCTAGTTGCAGTGTTGCACTGTATTCTAGTTTTGGATTATTATCATATGTACATACTACATAGTACATGCCGCTGTACTGTGTTTTCTATGCTGTT
1151	AX-89827537	LG3X1	41.027	Fvb3	4409647	TTAGCGTCGATCAAGATGTTCTGTTCAAGCTCATAAGCGGCTGCAGACTATCTACAGATTAAGGAACTGGTG
1152	AX-89884659	LG3X1	41.027	Fvb3	4409647	TTAGCGTCGATCAAGATGTTCTGTTCAAGCTCATAAGCGGCTGCAGACTATCTACAGATTAAGGAACTGGTG
1153	AX-89884655	LG3X1	41.027	Fvb3	4427408	TTTCTATCGGGCTCCTGAACTAATTTTTGGTGCAACTGGATTATACAACTTCAATTGATATCTGGTCAGCTG
1154	AX-89856590	LG3X1	41.027	Fvb3	4434595	AAGATCCATCAGTGTTATTGTCGAAATGTTGAAGACTTGAGGATGGGATGAGGCCATCGAGATTATTAATTC
1155	AX-89852165	LG3X1	41.188	Fvb3	4434595	AAGATCCATCAGTGTTATTGTCGAAATGTTGAAGACGTGAGGATGGGATGAGGCCATCGAGATTATTAATTC
1156	AX-89787349	LG3X1	43.52	Fvb3	4283529	GGGATTCCATGGAATTGGTCAAGGATCCACCATAGACGGAAAATCATTCCTTGACATAGCTGGAAGGAGTTT
1157	AX-89884741	LG3X1	43.677	Fvb6	11727380	CTTCATTGTACTCCGATACTCCTTCACACTTCTTCAGAAGAGCTTGGTACCTATCTTCTTCATCTGCATCTG
1158	13006	LG3X1	44.715	Fvb3	4334042	AATTCTGTGGAGAAAATAATCCCACGAGGTGCCATGACTTGGGCTTTCATCGATGCCATTTATCGAGGGTGTGGAAATACATATGGAAACTTGTTGCTTGCAATGCGATCTACCGTGCTTAAGGATTGTATTGATGCAGCCTCACCCATACAAGAACCACAGCTAACTTCAAGTGTCGTGTTTGATGTATTCACAAGGCCTTTCTCCCTATAGAAAGCTAAGCCAAGATCCGATAGATCT
1159	AX-89787118	LG3X1	45.378	Fvb3	3806735	CTGTGTTCTGGTAATTCCTTACCTGACCACTAAACAGTGATCCGACCTCCCTACAATATTCGTAACAGAATC
1160	AX-89848160	LG3X1	45.378	Fvb3	4027352	CTTCCGTTATCTATGTAAATTACTTTTTTGTGCGTGTTCAACGTACTCCATCTTTATTTTCATTCGCTTTGG
1161	AX-89827308	LG3X1	46.944	Fvb3	3625011	TTAAGGAATGTAACATGGACCCTAATGAAGCCGTCACATCGTCTTCTTGCTCAAGGTCCCCTCTCAATTCTC
1162	AX-89872481	LG3X1	48.708	Fvb3	3932840	CAACATCCAAACCTTGTTAGATTGTATGGATGTTGCGATCGAAGGAAATCAGTTGTTGGTATATGAATATAT
1163	AX-89827312	LG3X1	48.708	Fvb3	3619801	CCAGCCAGCAATTATTACAGTTTCCAGGGGCAGAACTCAACAGCATGCTGGTTTCCGCCAAACCCAGCAACC
1164	AX-89827281	LG3X1	48.708	Fvb3	3767343	AGCTATTGCATCAGCATTCCTGATTGTTGTTAAGCAGATGTGCAACAACTATAGTCGTCCTATCTGACATCA
1165	11679	LG3X1	49.583	Fvb3	34505561	AATTCGGTGACTGCTTCAAGAATTTTGGGGTTTTGGAGAAATGAGTTTTTCTGGGTTTTTGCTTCTTGTTGGGAAATCAATGTTCTTTTTCGTTTTTATTTTCAGGGAGTTTTTCTGACACCTGAGTTAATTTCTATATATAAGTTTCGAGAGATTGGAAATTATTGGATTATTTATAGAAATTGGCCGTCTAATCTTCACCGTTCCTGCATCTGTGGTTTATCTTAATTAATAGTGCTG
1166	36793	LG3X1	50.25	Fvb3	3480572	AATTCGTTATTATCTTCAAAATTTGGTTATGATTGCCCTAAATCATAGAATGCTTGGTTTCAATGTTATTCCAGAAAAAAGTTCATTGCTTTGTGTGTTCCCTCTTGTTTTTTTCTTCATCAACACATACCCTTATGGAGTTTAAAGTAGATATGACCTTGTTTAGATGCTCAAGTGATGTAAAGGTGTGATCTTTAAAGAAAGTTGAGTGCTTTGTTTAGTTGGGTTTTGAATTTTGTA
1167	AX-89785489	LG3X1	51.835	Fvb3	2880239	GTCAAGTTCTCAGAATCGTCTACAGCCTCATCCAAACGACATGGGACCTCCCTTTTTTGGTTTCTCCTGAAA
1168	AX-89785381	LG3X1	51.835	Fvb3	2953949	ATGGGTGTTAGTAGTACAAATGATGGGGAAGAGATCTTTCAATGCTGAAACTATGACTGCTCAGGCTCGGGA
1169	AX-89883302	LG3X1	51.835	Fvb3	2319399	AATATTTGAGTACCTTTTTCATAAACTTTGAATGCAGTCTTCAAAGTATTTATGTTCCTGCAGCAGTCAACT
1170	AX-89786109	LG3X1	51.835	Fvb3	2476412	ACCTTATTGAGTACCATAAGAAATCACTAGTATCTCTTCGTGGTACTAATCTGCTCCAGTAAGCCTGGGCTA
1171	AX-89825992	LG3X1	51.835	Fvb3	2474227	CTAGAAGGCCAGCTTCTTGCACTGTCTTCACAAATCTTCACCAAATCAAACCTGCCTTCAAAGTAGTACTAC
1172	AX-89786114	LG3X1	51.835	Fvb3	2474002	TAGTTCCAGAAAACATAAGTCTCTATCACATCAAGCTCCTCCTTCCTTGGCCTTATTAATAATCTCCGGCCA
1173	AX-89882336	LG3X1	51.835	Fvb3	2897268	TTAGGCCACCGAGCAGCATCTAGGTCACTTATGCCAGGTTATGGTTCCCATGTAGCTGATAAAAAAAATGTC
1174	AX-89826003	LG3X1	51.835	Fvb3	2469076	ATCAGTCCTGTGCTTTCACCTCCATCATGGACAATAGTCCACCCCCCTTGAAACCTTCAAACACCTCAAAGC
1175	AX-89825990	LG3X1	51.835	Fvb3	2474304	ATCACAGCAAGAACATGAAATAGAAACAAACCCATAGGTTCCATTCAGCACAAGCATAAGGGCCAATCCTCA
1176	AX-89825156	LG3X1	51.835	Fvb3	2917267	TTTGTTTATTGACTGCAGGTTGTTTTGACTCATGAACCATGCTGATGCAGTTCTTGGTCTGGATGATATACG
1177	AX-89785789	LG3X1	51.835	Fvb3	2669365	AGGGTACCTTTGAAAAGTGGGCTTGGTGAACCAATAGAGCATCTCTAGTAGGGGGGCGAAGAGTAATGGAAT
1178	AX-89785878	LG3X1	51.835	Fvb3	2621281	CTAATTTTCCAAATGGCTGAGTAGGTACATCATAACTCTGCGAGCTTTGGTTCCTTATCAAAATAACTACCA
1179	AX-89883129	LG3X1	51.835	Fvb3	2474304	ATCACAGCAAGAACATGAAATAGAAACAAACCCATAGGTTCCATTCAGCACAAGCATAAGGGCCAATCCTCA
1180	AX-89882468	LG3X1	51.835	Fvb3	2812952	CACCTGAGAAACTGGCAAGGGATGTGCCAGAGTTGACTGTTCTTTTGCAAAGATCCATAAGGATGAGAAAAA
1181	AX-89785991	LG3X1	51.835	Fvb3	2550081	GTGTGCTTTTGGAACAGTGGTATTCTGGCTGCAATCTGATGTTCTGAGCGATCATGCTTTGGTTGGGGTAAG
1182	AX-89883289	LG3X1	51.835	Fvb3	2330727	AGAGACGGGGATGGAAGTCCAGGAACCAATGGGTGAGTCGACACGTCGTGTACCAGGTTCTAGGTTAGGGAT
1183	AX-89882168	LG3X1	51.835	Fvb3	2977929	GCAAGTGAAGAAAATGGCAAATGCACGCCTAGCAAAGGTTCATTACAGAAGTTGCACCACCACAGATTGTTA
1184	AX-89883184	LG3X1	51.838	Fvb3	2370195	CGCGGGCAGTTGACCCTGCTAGGATCAGCTGGTTGCTGTGATGCTCACAATGCATTTCACAGTCCAGTTATT
1185	AX-89785968	LG3X1	52.357	Fvb3	2567646	GCAGGTGGTGAGGCATTTTTGGGAACGGAATGATACTTAAAGGTGCTGTCACTGCTATCAGAAAGCTTCCAG
1186	AX-89893467	LG3X1	52.776	Fvb3	1585356	ATATTTTTGGCAGAGAAAGAATCTGCTTCTGGTCGAGTACATATGCTGTGCTGAAAATAGTAGTGTTCCTGA
1187	AX-89836237	LG3X1	52.777	Fvb3	1585356	ATATTTTTGGCAGAGAAAGAATCTGCTTCTGGTCGAGTACATATGCTGTGCTGAAAATAGTAGTGTTCCTGA
1188	AX-89835591	LG3X1	53.905	Fvb3	1555556	ATATGATCGTCCTTCTTTGCCAGAGCACTTATCACAGTCGCTTAAGGATGACAGACTTTTATTAATAGCCTG
1189	25097	LG3X1	54.274	Fvb3	2040964	AATTCATCTCTTCATTTCTTTTGTGAGATAAATATTACTTCAAGAGCCTAGGAAATCAATTATGACATCCTGCATTATCAATGGGACGATTTGCCTCAAATTTTGATGGTAATGTCAATGGTGTTGCTTCAACCAGCTTGGCCCATGAACTAATTGACATGGAACTGTGGAAGTCATCCACGATCTACCTACATAAGTACATATACCTCATTTGAGGTCTCACTCTCAGGCCTGTTATAT
1190	AX-89826178	LG3X1	55.237	Fvb3	2318475	TTCGTTTGACCTCAACAGATGGCTCTGCTGTAGCTCTTACTCATCAGTTCCAGGGCCCGTTTAAAATTCTTA
1191	AX-89883303	LG3X1	55.237	Fvb3	2318475	TTCGTTTGACCTCAACAGATGGCTCTGCTGTAGCTCTTACTCATCAGTTCCAGGGCCCGTTTAAAATTCTTA
1192	AX-89827783	LG3X1	55.774	Fvb3	890906	AAACATGAAACGTTTGATTAATGATGATAAAATGGCTGCCCATGGTTCCTTGGTATAGAGGCTTTACCGGAA
1193	AX-89786627	LG3X1	55.94	Fvb3	2087853	CGGGTAATCCAGGCAATCCCGGGTTGCAATATATCACAGGACCCGAACTATCCGGGTCATGTTGTGCGATCA
1194	AX-89883887	LG3X1	55.94	Fvb6	32446218	CCTGCAGTGCATTTCATGTTTGCGTTGTGGATCACCTGAAATCAAGGCTGCTAATATGCAACAGCCCAGTAT
1195	AX-89892947	LG3X1	55.94	Fvb3	1562412	GTCATCTCTGCCAAGCCCAAGGAAGAGAAGGAGTCAGCTCAAGACTCTCACCGGAAAGCTCTTCCAGGACCT
1196	AX-89787198	LG3X1	56	Fvb3	1066894	TGCAGAGAATACTAATGCTTGAAGCTCAGTTACAGAGAAAAGGAGAATGAACCTCCTCGAACAAATGGACAG
1197	AX-89883911	LG3X1	56.047	Fvb3	2025382	TTGCAGAGCTCCTTCATGAATCCTTCCGCTCCCAACTTTGTCCACCATGGCCGGGAAGAAATCTTCAAACAC
1198	AX-89884576	LG3X1	56.47	Fvb3	1036043	TCCTTAGAGTTGGGTTTATCAAATCAAGGAATGGACTGATGTTAGTAATTCCTCATGGTTAAGTCTGGATAC
1199	AX-89881578	LG3X1	56.862	Fvb3	1366547	GCACAATGTCAGCCTTGTGCAAGTTCTGGGGCAATAGCCCCATCATCCTGCTTGATAGTAAACTCAATTGCC
1200	AX-89883182	LG3X1	56.862	Fvb3	1256294	GGAGCGAGGTCGGTAATCGGCATGGGCTTGGTGGCCTGGAAAAGCGAGAGGTCTAGGGTTTTCACGAGAGAG
1201	7450	LG3X1	56.87	Fvb3	534254	AATTCCAGTATTCTCACTATTATGCTCTTTAGTCCTACCCAATACCAAACATGGGTTAGGTATTAGTATTACATAAACCAGGTTTGAGGAGTCCTAGACTACCATAGAAATTAAGGTGAGCTACAATAGTCTATGAAACAAACATGCTGTTAGTGTTTTGTATCGTACTATCTGAAGTCTGAAATGATGAGCACAGTATCACTTTACTTATTGAATATCCTCACCTAGTCTCATTATGTA
1202	36857	LG3X1	56.975	Fvb1	17905755	AATTCAAATGACGAAATTAAAGAAAAGAATCTCCCTTAATTTCTGATTTATATTAGCAAACTCAAATCCTTGATTAATGCAGAATTCGTTCTCCCCCCTTTTATACACATTCACAGATTCCTATTTCATGTTGGATTAGGTTCCCTGACTTCAAATGGATTCCATGTCTCATAAGAAAAGAAAGTTTCCTAAATATTTTAGGAAAGTCATAATATGAAAGATTCAGAAATAGTAAGTTTC
1203	AX-89787805	LG3X1	57.822	Fvb3	730076	AAACAGAAAACTCACACAGCAACTCTATCCGGAGTAGAAAGCCCCAGTAGCAGCCTTGTACTCAAACCTACA
1204	AX-89787275	LG3X1	57.822	Fvb3	1031047	CTTTGCAAGCTCATAGGCCACTCAGTTGCAGAACTAGTGTTCCAAGACAGAAGAACCAATCTCAAGCTCAAA
1205	37808	LG3X2	0	Fvb3	11499672	AATTCGTTTGGCTTGGTTAACGATTTAACTTTCTGCCATCTTCATGATTCCATAGTAGTCCGTGAACGTTCAATCGATTTCGGGATCGAAAAATCCAACTATTGTGTCATGGGTTCTTGTGACGGTTTGGTATGTGTAAAAGATTGTAGCCATGGCATGATCATTCTCTGGAATCCAAGTACGAGAGGCTCCAAAATATTACCTTGTATTTCTGAAGTGGAAGAAGGCAAAGTATGGCGA
1206	AX-89828285	LG3X2	2.024	Fvb3	6439036	AAGGGAATCTGTACAACATACAGTACCTAGTGAAGCTGGGATGTGAATGAGGTTAGTGAAGCCAACAAACAT
1207	AX-89787500	LG3X2	2.195	Fvb3	5789281	ACTAATGAAGGAACTATCAGTCTTATAAATGGGGCACAACTCTCGAACTTATGAAGTCACCGATGCAGACTA
1208	AX-89884861	LG3X2	2.305	Fvb3	5820493	CTTACCTCCTCATCCTCTACCAATGTTTTGAGTATGTATATCAACTTCACAAGTAAAGATCTCACATGCGAT
1209	AX-89827714	LG3X2	2.712	Fvb3	5975216	AAGTCATACTTGATACAGGTTGCAAAACAGGTCTTAGCCACTGCATCTCGTTGGGGCATCCTCCAATCTCCG
1210	AX-89852188	LG3X2	3.223	Fvb3	5753088	CACTAAATCTCTGCCAAAACTGACCTCAAACGTTAATCTATAGATATAAATACAACAAACTCAATTCCTGAA
1211	AX-89787918	LG3X2	3.421	Fvb3	6539518	AGAATCCTTCCTGGAATCTCTTTTCATGAGTGAATAGATAGAACTCAACTACTTGTGGGGCTCTTTGCACCG
1212	AX-89885178	LG3X2	5.076	Fvb3	7232069	TATATGGACTCACTGGTTGTATTATGTTTCCACCCAGTATCATGACATCCAATGCAAGTAGTACGAAACAAT
1213	AX-89828189	LG3X2	5.076	Fvb3	6800658	ACCTCCCATCCCAACTACAGATATAACAGTTTGGTAGTTGCTCTTCATCCATGAGCCGTTCCATTAGTATTT
1214	AX-89787738	LG3X2	5.305	Fvb3	7385468	GTACGTCCAGATTTTGCCATCTTCTTTGATTCTATAGATTCGTGGCAGGACAAATAGCTGATACTCTTCATG
1215	AX-89823643	LG3X2	5.594	Fvb7	8313069	CAAACCTCCATCTTATAGACAACCACTCAAGACCACTGGTTTCATAATGTGTCAGCAATGGAGTGGCTTTCT
1216	AX-89828094	LG3X2	5.594	Fvb3	7227516	ACACAAACCACTTCTGGAAATGTGGAGAGAAAGGCGTTCATGCTGATGGGAACTCTCAAATGATCCTGGAGT
1217	AX-89828032	LG3X2	6.079	Fvb3	7444567	AAAGTAGAACGACTATATGTTGTTAGCTCTTCATCAGGTCCGGTGCTGATTGGGAATAGTTTTTATTTTGGC
1218	AX-89787555	LG3X2	7.54	Fvb3	8300201	ATATCACAAAAGGCTAGTGTTGAGCGTCACAACCTAGGAGAGGCTGTTAAGGGATAGACAGATTGAGGTGGA
1219	AX-89884936	LG3X2	7.54	Fvb3	8354254	AAGAGATCAGGCAATGACCCTAATGGCTTGAACTCACAGTTCTGAGAAAGTTGTGACTCCAGGAGGTACCAC
1220	4324	LG3X2	7.712	Fvb3	8228085	AATTCTATAAATACATGCCTCCTCTATTCTCATTTCCCAAACCATTTCGCAATACAAGTGTGCTTGAGTAAACCCGTTTCCAGTGTTTCCAATACCCACAAATCTTTCAAAAGTAATTCATTTCATTTGGTAATGATGAAGATGATCGAGACTGTTGGTTCTGCAACTGCAATGGAAGAGAGCAACAAGAACCCCTTCTACGGGCCATATGAGCACGCTCTTACCCAAAAAGTGATCAAG
1221	AX-89882968	LG3X2	9.291	Fvb3	9492925	CCAAAGGTCTATCACATGACATATTTCCTGTAGTTACAACCTCAGTATCACTCGTGGCTTAAGATATATGGT
1222	AX-89792167	LG3X2	11.196	Fvb3	10653899	AAGGTCATCTTCAACAGAAGAAGAGCTCTCTAGCAACCGCAAACTTTCCTTCCACATCATCCATAGTTAACT
1223	AX-89883124	LG3X2	11.92	Fvb3	10170922	ATTGTGAGGATTATGGTGTCCAGAAATCCTGAGATAGATTAAAAACGTCGATGCACTTGGCTGGACTCCCTT
1224	AX-89912105	LG3X2	12.109	Fvb3	11344192	ATTCATCGTCCATTTCAACTTGCAGGAGAATTACTACACTTGGATGGACCTGAAGCACCTATTCCTTCACTT
1225	AX-89786112	LG3X2	12.109	Fvb3	10185975	TACTTCTGTTACTTATATGTTAGACAGATCTGGAACTGTCCGCTCTCCATGTTGCGGCCTATGCAGGCCAAA
1226	AX-89882841	LG3X2	12.109	Fvb3	11501040	GAAGGCATTGCAGCCAGAAGAGAAATTACTTGCAGAGAAAAGGAAGATATGATCCTCCACCATCATATCCAA
1227	AX-89890222	LG3X2	12.109	Fvb3	10692923	GCAGCAATACGACACATTCGTGGCATACCTTCCAACTGAAGATTTTCAGAAACATGGCAATTTCATTGATTT
1228	AX-89882801	LG3X2	12.109	Fvb3	11665446	CTTCCCATCAGCTCGCTCACGCCGTCTTGCCATTCCTGATAACTCCTCCGATATCGCATTCTCCTCCTTCAC
1229	AX-89825536	LG3X2	12.109	Fvb3	12273070	TTTGATTTTTCAGTCTCATGCAATTAAAGGGTTTCCTGAGATGACCCTCTTCGAAATATGATCGTTGGATTG
1230	AX-89792202	LG3X2	12.109	Fvb3	10881326	GCATAACAATTTGTCTTAATAATGATCAGGGGTGAAGGATAGGATCACTCAGTTACCGGATTTTGTTCTTGG
1231	AX-89785863	LG3X2	12.109	Fvb3	11652913	ACGAGCAGCAGTACGATAAATTGACATTGCTTGATACTCCCTCATCTTGAGCAGAATAAGCATTCCCATATC
1232	AX-89882774	LG3X2	12.109	Fvb3	11739052	GCCTAAGGTACGTTAAGGTGCCATTGAATTTAGGGACTACCAACATAGGCATTTCCAGCCGATGACTGTAAT
1233	AX-89825703	LG3X2	12.109	Fvb3	11501040	GAAGGCATTGCAGCCAGAAGAGAAATTACTTGCAGAGAAAAGGAAGATATGATCCTCCACCATCATATCCAA
1234	AX-89890285	LG3X2	12.109	Fvb3	10869867	GACGAGTTCTCCTCATCTGCTGATTTTATAGCATTCTGTTGATCGTGTACTTCTTGTTCGCGACTTATCCGC
1235	AX-89912107	LG3X2	12.109	Fvb3	11344192	ATTCATCGTCCATTTCAACTTGCAGGAGAATTACTCTACTTGGATGGACCTGAAGCACCTATTCCTTCACTT
1236	AX-89825771	LG3X2	12.109	Fvb3	11180979	GATCTGATGGTTCATGCCACCTGCTATGGTAATCCCTCTTGTGAAGGGTATTCCAGAGGGAGATTGGTTCTG
1237	AX-89792166	LG3X2	12.109	Fvb3	10652082	TGTATGAGTTCTTGAGGAAAATCTTTGATCAAATTACTTGAAGGCCAAAGAAAGCTTAGAGATGGAGGCAGG
1238	AX-89825602	LG3X2	12.109	Fvb3	11890597	AGTGTCTAGCTTGTCTTCAACAGAGGCCACTACAACTGGTTGCTTTGGCTCTTCGTAGAATATCAATGATCA
1239	AX-89825638	LG3X2	12.109	Fvb3	11739052	GCCTAAGGTACGTTAAGGTGCCATTGAATTTAGGGACTACCAACATAGGCATTTCCAGCCGATGACTGTAAT
1240	AX-89883102	LG3X2	12.109	Fvb3	10108206	GCAAGAATGCCGAAGAGGGTCACAGCCCAGATAGCCTAAGCCAGTGGCACCTGCAATTTCATGCATACATAT
1241	AX-89882681	LG3X2	12.109	Fvb3	12273070	TTTGATTTTTCAGTCTCATGCAATTAAAGGGTTTCCTGAGATGACCCTCTTCGAAATATGATCGTTGGATTG
1242	AX-89825634	LG3X2	12.109	Fvb3	11739290	AAACTCTTTGCATTACAAGAAGTAAGCTTCTCCGGCTGCACAAGTCTCACTCCAACCCAGCAGTCCTTTAGA
1243	AX-89832980	LG3X2	12.109	Fvb3	10692923	GCAGCAATACGACACATTCGTGGCATACCTTCCAACTGAAGATTTTCAGAAACATGGCAATTTCATTGATTT
1244	AX-89785767	LG3X2	12.109	Fvb3	12353869	GCAAAGGATAGAGGTCAGTCCCTAACAGTAATATCCTAGCACTATATCAGCAGCAAATTTCTTGGCTTCAAC
1245	AX-89833002	LG3X2	12.13	Fvb3	10709260	GTGGAATACCGAACGGATCTTGTTTAGACCCTTCCAGAACTGTTTTCATCTTGCCTTTCTCCTCGTGATTCT
1246	AX-89792168	LG3X2	12.13	Fvb3	10655535	GACATCTATATGGTGTTCGAATACATGGACCATGACTTTGACCGGTCTGGCTAAGCGGGCTAGATTTACAGT
1247	AX-89825629	LG3X2	12.93	Fvb3	11782544	ATCTGCAAGCTTCTCAAACAGTGGAACGACTCTTAAGTGGGGTCTTCACATGACATTCACGTTGCAGGAGCT
1248	AX-89848731	LG3X2	13.278	Fvb3	12920658	TTGTTTTGTCAAAGGTAGTGACTGACGCTATAACAAGTATACAGATAAAAGTAATTTAGAACATCACTTATT
1249	AX-89881245	LG3X2	13.391	Fvb3	15717313	AGCGCATTGAAGATCTAATTTCCCGTGATTACCTGAGAGAGGGACCAGGAAGACTCTAATACGTTCAAGTAT
1250	AX-89784246	LG3X2	13.427	Fvb3	13943346	TGGGAAGATTGTGGGAGTTTTCTTAGAGGGAGGCACTAGCTCAAGAAAACAAAGCTATTGCACAAATTGCAA
1251	AX-89890232	LG3X2	13.482	Fvb3	10702350	TGAAGGTTATGATGCTGTTGAAAGTAGAAATCATCACACTATCTGCTCAGCTAGATGCATTAGCAGACATGA
1252	AX-89785934	LG3X2	13.54	Fvb3	11237098	GATAATAATAGTGAAAAAGAAGAGGAAAGCTCAAGAGAATTCTTATTTCGAAAAATACTTGGATGGGGCTGC
1253	AX-89825919	LG3X2	13.549	Fvb3	9972573	AGCTCCTTTTTCCAGGTGGTGAGCTCATGCGAATAAGTCTGTATGGCCATCTTCCGCCATCTAAGGTTCTTG
1254	AX-89904684	LG3X2	13.799	Fvb3	14060624	GCATTATAGATTTTTATTTCGAGGCTAAAACCTTCATTCGTCTGATCATACAGAAAATGGAGATCCTTCCTG
1255	AX-89828433	LG3X2	13.799	Fvb3	13792638	GTGCCACTGGATGTCTCATCACTAATTACATTCTCCTGGTAATCCTGGGCCTCCATTAGAATTATGTGATGG
1256	42004	LG3X2	13.897	Fvb3	13260024	AATTCCTAGATGGAGCATATATGGAAACTGCGGATTGGCCTTGCCTGACCTGTATCAAAAGGTGAACAATTGGTCATGTCTTGCTACGTAGCAGATAACATGCATGTAGTATATCCCAAAAAGTCTTCTATGCCACCTAATAAATGATCTCTAAAATGAAAAAGAAGAAGAAACAAAAACAAAAACATGTTAGAACTCACTTGTTAAATGGGATCAGCCCCCTTGAAAAATAGATGGCAT
1257	AX-89885540	LG3X2	14.056	Fvb3	13709080	ATTGGTTTTTTTGCAGGAATTTGGCAGATGTTGTGAGCCAGTGCTGCAGATTGTGTAATCAACAGCCTGATA
1258	AX-89881047	LG3X2	14.228	Fvb3	14673623	TATGAAAGCAAGTCATCACTTTCAGGTTCCCTGCACTCTGAGGGCACGGTATATATTGGAGCCCGAAGCCTC
1259	AX-89786082	LG3X2	14.23	Fvb3	10060637	GCAAACTTACTATGTTCCAACCACTCTTTTTGTACCTGTCTTCACTTTGGTCACCCCCAAATGTTTTAGCCA
1260	AX-89881340	LG3X2	14.735	Fvb3	16311260	AATGGTCCCTGAAAAGTTGTTATGACCAATGTCTAAGGATCTGAAGCATTTGAAGACTGCACAATTGTTTGG
1261	21190	LG3X2	14.736	Fvb3	15543979	AATTCAAGAATAATAGCTGTAAACAAGGTATGGTTTCGTCTACATAAAACAAGCAGTGGGATAAACTATCTGCCAGTATAATCAGTTGTCATAACGAGCAAAGATTGAGGAAACTGCATGGTCATTCCAAATAGCAATCTAAACTTCATGATCCTCGACAAAATCTATTCAATGCAGATATAGGTACATACAAGTCCAAGAGAATACCTTCCACCTTTCTTCTTATTTATGTTCGACTCA
1262	19286	LG3X2	14.786	Fvb3	14856391	AATTCTTCCGAGCAAAAAGCAGCTTTGATCTTGGATTTTGATTCTTTCTTTCTTCTCTCGGTTGCAAACTTGCAATCCCAAATCTCAACCAACCCCTTCTGTTTTGTCAAAAAATTCACATAAAATTCGAGCGCTGTGATGGGGCGTAGCCTCGGTGTGGTGCAGTCGGCCGCGACGGCGATAGCATACAATCTCAGAGACTCATCGAGCTGGTGGCACGACATCAATGACTCGCCGCTC
1263	AX-89824048	LG3X2	14.919	Fvb3	15530227	GAACTTCCCTAAGATCAATTCCTAAATCTTTTCCAAGAGTCAAAACCATCCTGCTGAACCTTGAAAAGGAGT
1264	AX-89847715	LG3X2	15.058	Fvb3	16023924	ACTATTGCTTTAAGAAACAGTTGAGTCAGCTCCTTATTCATATCTTCTCTTTCTCCTATCTTTAACATTGCT
1265	AX-89784615	LG3X2	15.35	Fvb3	16737413	AGGTGTTCAACCTGCAATTCCAGAAAATGCTCCAGGTTGAAGGTATCCTTACTGAACTTAGGTTCAAGGTTT
1266	AX-89824104	LG3X2	16.081	Fvb3	15745269	ATCTATTTTGGTCTGCAGAGAATGCTTTTGCCCTGCTGGTCCTCCCCCAGAAAGAGAAGATGATTGAGAATG
1267	16259	LG3X2	16.197	Fvb3	16154915	AATTCTGCCGATCACCGCTGGACCAAGCAAGAATCCTGCCTGCACCAGACATATTATTCATGAATTTGGAAAAATATATAGAAGTGCAGGTAAGATGATTAAGAACATATATGTATTGTGTACTATATCGTCGTCATGTGTTAACATACTGTAGAGTCTCCCTATGGTTTTTCAACATAAGAAATATACATACTAGCATTTGAGAGACAAATAATGGGAGACCAAATGAACCAAGAATGA
1268	AX-89907584	LG3X2	16.638	Fvb3	21418912	TCATTGGGAGGAATGGTCGACTGTATCAGTACAACCGAAGTGACTGAACTATGGCATGAGCATTACCAGTCT
1269	AX-89907596	LG3X2	16.638	Fvb3	21221247	GTAAAAGCAGCTCTGACAAAAGCATACAAAGAAGGCGAGCAAATCAAGGGTACGAGTTGCAGAGTTTGTCAC
1270	AX-89851606	LG3X2	16.662	Fvb3	21622308	GACATACTTTTATGCTCAAACACTAGACCACTTCAATCTACGAGCCAGCGAGTTATACCACCTTTCTGCAGC
1271	24361	LG3X2	16.948	Fvb3	27489244	AATTCAATGCTACCTGACCGTAAATAAGTTCCAGTTGCATTCTTAAAGACTCGTAAGGCTCTTCTGTGCAGCTGATGCATACCAGGTAGATTGGTCCCTTGACAAGAAAAACCACCTGAACACACAAATATTCCATGCCCTTTAATACTCCAGAATAATTTTTGTGACGCTGATAAAAAATTTACTGGAAATGTGTAAAACACAAGAAAAGTATGACACATAGATTCACACAAGATTTGA
1272	AX-89855475	LG3X2	17.279	Fvb3	21622308	GACATACTTTTATGCTCAAACACTAGACCACTTCAGTCTACGAGCCAGCGAGTTATACCACCTTTCTGCAGC
1273	AX-89881613	LG3X2	17.288	Fvb3	19081400	CAATGCCAGACGAACACGCCTTGCTCTCACACGAGACCTGAACTCTAACTAAAGCTTGCATACAGCGAAGTG
1274	AX-89827018	LG3X2	17.288	Fvb3	23096191	AACACTGATGACTTCGTGACAATTATCCTGAACGACTGCCAGATTCATTATTGGGGTCTTACTGAGGTATCG
1275	AX-89784818	LG3X2	17.288	Fvb3	19276345	ACCCGATAAAGATGGGATAGGAGGAGGAAATGATCGTAGCCACCGCAGCTGATTTATTAGCAGGAGCAACAG
1276	AX-89823240	LG3X2	17.288	Fvb5	19483603	TCTCATCAGCAGAGTTGCAAATGGGACAAACTGCAGTAGGTAGTAAATCTTCTTCTAACTCTCTGAACATTA
1277	AX-89879555	LG3X2	17.288	Fvb3	20747829	AAGTGGATCGATGCTCAAAAGTCCTATTTGCAGTCGTATAAATGGATGGCTTTTGAAATGTGTATCCATTGC
1278	AX-89783160	LG3X2	17.288	Fvb3	21484702	TTCCTAAAACAGTTTCTCAGCTACGAAAAATACCAAGGAATCGGAGACTATACGGCTGGAGCAATTGCCTCA
1279	AX-89822386	LG3X2	17.288	Fvb3	20729766	AGTCCCTGGTCTAGTGGGAGCTAAAGTGTTTGCATCTAATCCAGCCTTTGAAGACCCACCCGAACCCTCCCT
1280	AX-89879515	LG3X2	17.288	Fvb3	21051734	ACAAGTACTCGAGCCATTTGGGAAGCTGGAAACTCCTTGTGCGCAAGGTGTCTGTGGAAACCCAAAGTGACT
1281	AX-89881596	LG3X2	17.288	Fvb3	18918726	TCTTAATTCAGACTCAGCAACTTTACCAGTTCCAGAGCAAACTTGAAACCTGAGGATCCAACTCAGAGGACA
1282	AX-89907590	LG3X2	17.288	Fvb3	21295662	TTGTCTTCTTGAACTTTATTCTTTTCATCCAACTCCGGAGAACTTTTCGGTCTGAAGTATCCTAACCAGCAC
1283	AX-89911427	LG3X2	17.288	Fvb3	21622308	GACATACTTTTATGCTCAAACACTAGACCACTTCACTCTACGAGCCAGCGAGTTATACCACCTTTCTGCAGC
1284	AX-89822236	LG3X2	17.288	Fvb3	21542514	CGAAAAATCGGAATTAGACTTGACAAACTCCGATCGTTGTGCCAATGTAATGGTACTTAGTATGGTCATACT
1285	AX-89822193	LG3X2	17.288	Fvb3	21742473	AACAACATTGCCAAGCTTATCCTTGAACTGAACAACTCAGCTTTGTAATATCACCTTCCATCACCTCACACA
1286	AX-89822277	LG3X2	17.288	Fvb3	21322879	GGTACTCCTAGGATCTCGTGAGTACTTCTTACCTCGTGGCAAATTCCTGAAAGAATTAAGATCATGCTCAGT
1287	AX-89824692	LG3X2	17.288	Fvb3	22658508	GTGGATCAGAGAGTAGATTCCATGATAGATGCTGGAGCTCCTTGATGAAGTGTATGAAATTTATACTCGGAA
1288	AX-89879279	LG3X2	17.288	Fvb3	22290253	ACTAAGCATGTATTCAGATTACCTATACTCAAGGCCTTGAGTTAGAATGATCTGAAAAAGATCTATCCGAAC
1289	AX-89822339	LG3X2	17.288	Fvb3	21071790	TGATGATGTACCAAGTGAAGTCAATCTGCCACCATGTCAAGGCCTTGTCGAGCCGAGTATTCGAATGCGTGG
1290	AX-89783252	LG3X2	17.288	Fvb3	20733255	CAGGGCATGTATTTGAACCTAGTTATCTTGCGAGACTGGTTTGAATGCTTAACCCCATGATGGTCTATTTTA
1291	AX-89879402	LG3X2	17.288	Fvb3	21542514	CGAAAAATCGGAATTAGACTTGACAAACTCCGATCGTTGTGCCAATGTAATGGTACTTAGTATGGTCATACT
1292	AX-89879403	LG3X2	17.288	Fvb3	21545181	GATCGTGTGCCAATGTAATGGTACTTAGTATGGTCAGTACTTTGCTAGAACTTCCACCAAATTATCAACCAC
1293	AX-89783077	LG3X2	17.288	Fvb3	22401634	AGTCCGTCTTCGTCGAGCATTCCTTCTTCTGCAAGCTCCGTCGGATTCGCCCATGTTCCCGTCGAGCAGTAG
1294	AX-89855474	LG3X2	17.288	Fvb3	21622308	GACATACTTTTATGCTCAAACACTAGACCACTTCACTCTACGAGCCAGCGAGTTATACCACCTTTCTGCAGC
1295	AX-89822343	LG3X2	17.288	Fvb3	21051734	ACAAGTACTCGAGCCATTTGGGAAGCTGGAAACTCCTTGTGCGCAAGGTGTCTGTGGAAACCCAAAGTGACT
1296	AX-89911432	LG3X2	17.288	Fvb3	21418912	TCATTGGGAGGAATGGTCGACTGTATCAGTACAACGTAAGTGACTGAACTATGGCATGAGCATTACCAGTCT
1297	AX-89911430	LG3X2	17.288	Fvb3	21418912	TCATTGGGAGGAATGGTCGACTGTATCAGTACAACAGAAGTGACTGAACTATGGCATGAGCATTACCAGTCT
1298	AX-89824380	LG3X2	17.288	Fvb3	19687730	ATGTAAGGAGAGATTGGGCCTCTCTTTAGAATAGAGTACCATGTTCTTGACTCTATCAGAGTTCTCTGGGTG
1299	14732	LG3X2	17.589	Fvb3	18547244	AATTCTTAGAAATGGACCGTCAAGTGTAAACCATGTCATCTAGTACGACTAGTGCTAATGACTTGTCAGTTTTCACTTTTCAATTGATCCTATTACTTCACACAACGTACCTTTTTCTCCATCACACCATTTTAAAGATCGAATAAGGGGTCTAGGCGCCAAGGGGTGTCCAAAGGTCTCGGTTAATTAAAAGTTATTAGCAAAAATGGGTCAAGAATTTGAGCGAAGTGAAGCAGCCGC
1300	23603	LG3X2	17.59	Fvb3	18513712	AATTCCTGGGATCCTTTAATTAGTAACCCCCAAAGTGAACTATGCACCACCTTCTTTCTTGCCCAACCTTATTACTTATATTTTATCAAAATTTGTCTCAACCCATAGACTAATGAACACACCATTTCCATAACCTTGGTTCTACTCAAAATTAACTTCCTATTATTCACCAACTGATCTGGAAGCAGTGATAAACAAACTTGGAAGGTAAGAGACAAGGGAAGAATGAGGAGAAGAAAT
1301	43350	LG3X2	17.592	Fvb4	11903806	AATTCTCCATAAATACTTATAAATAAAAATGATGAACCAATCTCATTGGTTCTCATTAATTAATAAAAATTAGGGAAGATGTTTCACCATAACGATGATCCTCCCAGGCTATAATAGCGTCCCACACTAAGCACCCTACTCATTTATAGTGAGTATCCGCTAATAATAATGGCTAGCTAACATATATATAAATACCGATCGGTTGCCTCCCAAGCTATAATAGCGTCCCACGTTAGGCGC
1302	22013	LG3X2	17.662	Fvb3	22498434	AATTCAAGTCTACACTAAGTACCGACCAAGATTTTTAAATAAGAGTGCATGAGTGTGACACTTTTGGTATGATGAATTTGAGACAATTTTTTGTGGTTACACTTAAAGAATGAGTGAGATTGGCTTTTGCACCCTCTTATCAGTCTTATGTCCCTTCTTCGGTGCCTATTTTTGAGTTCCTAAAACTATTGTAGCTTTTGTAAGGCTCAAAGTATAAATTTACTACCTCAAGCGTCTAAA
1303	AX-89826040	LG3X2	18.661	Fvb3	27076428	TCTTATTCTTCTACTTGTAATACAGAGCAGAGCTAACCCAGTTTCAGATTCCAAGCCCAATAATGATGATCT
1304	AX-89838013	LG3X2	18.661	Fvb3	28756966	CTTATATGGGTTTTGTGTTGAACAGTTGTGGTGACAGGCAGTCACAGAGCTGGGCAATGGGAAGCCAAAGTT
1305	AX-89883171	LG3X2	18.661	Fvb3	26963201	GACCAAGCTTGCAATCATACCATTTACTGTGTTAGCTAGAGACTATTTTCCTTAAAAAGCAATTCAGGTAAT
1306	AX-89824798	LG3X2	18.661	Fvb3	29272425	AGGAATAACGGATGATGAAGCACGTAGAAGTTTGTCTCGTCACCTTCTCCAAAGGCCACCCTGTTTCAAAAG
1307	AX-89800585	LG3X2	18.661	Fvb3	25698205	AGGAAAGTGACAATCTCAAAGGACTCCACTACCATCTATTGCTGATCAAGCTTCAAAGGATGAGTTGCAAAC
1308	AX-89830372	LG3X2	18.661	Fvb3	27864921	CATACCAGGTTGTGATACTCGGCAAGCTTAGCCATAGGTGGTGCTCTCTCCTCCAGGGATTATGAGTGAGGC
1309	AX-89784896	LG3X2	18.661	Fvb3	28397688	CTTTGGCCTTCCTCTCTGCGTTTCAGGGATAACTCAGTCATCATCCTCCTCATCTCACCCACGAGTATGTTC
1310	AX-89824801	LG3X2	18.661	Fvb3	29280787	GGATTCCTATTGGGGTGCCTAAGAATATGCTTGTCAGACCATAATGGCATTATTCTTACAAGGGTCTTGAAA
1311	AX-89824815	LG3X2	18.661	Fvb3	29442942	GAAAACTGAATGAAATTCTTCCGAATTTGAACCGGAGGAAGACAACAGAGACATCACCGTCAGGCTTCTCAC
1312	AX-89881944	LG3X2	18.661	Fvb3	29442942	GAAAACTGAATGAAATTCTTCCGAATTTGAACCGGAGGAAGACAACAGAGACATCACCGTCAGGCTTCTCAC
1313	AX-89881871	LG3X2	18.661	Fvb3	28735879	AAATCATGGGCGACAAAGAACATGAGAAACAGAGAGTATCCGAGTCCTCCCAAGAATCCTCATGATGAAGAC
1314	AX-89826022	LG3X2	18.661	Fvb3	26777145	CGGTTATGGGCTGCATGTTTCATACAGGCTGCTTGGTCGTCGGTATAAGAAGCGCAGGGAAGCAGCGGCGCT
1315	AX-89843616	LG3X2	18.661	Fvb3	25607919	CAATAATTGTTTGAACCACAGATGGGGCTTATGAAGTAAACACCCTTCCATCATACCATTCATGATATATAT
1316	AX-89881927	LG3X2	18.661	Fvb3	29280787	GGATTCCTATTGGGGTGCCTAAGAATATGCTTGTCAGACCATAATGGCATTATTCTTACAAGGGTCTTGAAA
1317	AX-89786152	LG3X2	18.661	Fvb3	27169322	GATTCTCCTCCACTTGAAGGCAAACTAGTATCAGGCTATCACTAGCTCAGGTTGAGTGGAAGATTTCACATC
1318	AX-89824709	LG3X2	19.063	Fvb3	22596853	GTGCTTGATTCTGATATGTAATCAAGCAACTCACTAGTCTGCAATATCCTTTCCTTGATTCTGAAAGATGGA
1319	AX-89825366	LG3X2	20.062	Fvb3	32876661	GCAGCAATAATAATGTAGCAGAGGAAAAGAATGACCTCCTTTCAAATAATGTGAAGTTCCATCCTGAAACAT
1320	AX-89785606	LG3X2	20.173	Fvb3	32824722	CAGGCTAATGGAACTGAGGATCACATAAATCTGTCACGTTTATCCATACGAACGATTAACTGTCAATTCTAA
1321	AX-89785616	LG3X2	20.173	Fvb3	32867512	CATTCATGAAGGCATCATCTGTTGGTGGTAAGCACACGTATCACAACAGATTATGTTCTCAAAGTGCTCGGT
1322	AX-89882369	LG3X2	20.173	Fvb3	32084748	GTTTGTTGGTAGTCAAGGCCTCATTTGCACAACAGCTCATACTTCCTAGTGGTGCCCATAGTCTTCCGAGTA
1323	AX-89785625	LG3X2	20.173	Fvb3	32877003	CATTTTACTTGAATCTTGATTCTTACCACAAACATAGGAGATTTGAGATGCAGAACCTAAAGAAACACCCAA
1324	AX-89882532	LG3X2	20.173	Fvb3	32949291	GCGAAAATGGGGAGTTACCGGATGTGCGTGTGCTTCTACTCGCAAGTTCAGGATCACAGAGGCTGAGCCACC
1325	AX-89785503	LG3X2	20.173	Fvb3	32096860	ATGCTATGCAAGCCCTAGTAATAAACCCTGAATGGCTCGACTGCCTTCTACCTTCAAGCGGCTGCCTTAAAG
1326	AX-89882374	LG3X2	20.173	Fvb3	32137692	ATGTTCTTGGAATCCCACATTTGCTGTGTGAGTTCGTGGAACAGTCAAAGCTCTGTACTGCTGAGACCCTCT
1327	18124	LG3X2	20.892	Fvb3	32087293	AATTCCTGAAAATTTTAATTCCCATTATTTACTGTAGTGGAAGTGTTTGAGCAAAGCCGTCAATAAAATGGTTTGCTTGATGTGTGAAGAAAATGCCTTGGCGGTCTTTTTTGCCTTTCTTCATTTATATCCTTTTATTCATTTGTTTATATATTACTAGATTGGCCTTCTATGGTATTTGCTAGAAGGCTAAGACATATACATTTGTGATTCCTTATATACTTATCCACTCTGTATCAA
1328	AX-89882169	LG3X2	21.191	Fvb3	33662207	GGCTATAATCGCCGTCACCGGAGGCTGAGTTCGACCTCATTAACTCTTCAAATGGAGCTTCCATTTTCGTCA
1329	22042	LG3X2	22.355	Fvb3	34053394	AATTCCTGCTCTTCAATCCTGATAATAAACAGAAAGGGAGGCTTAGCCTTAATAGAAAATCAATTACACATGTCTTTATACACGGTGGCCAATTTTGAACAAAAGTTCACTTACCTCTTTTCATCGACTCCTGATAACTGTAAACTGTCCAGTTCTGGCATGGGTACTTCTTCCCATGATGGAGGAGAGGAGGATCTAGACTCAGGTTTGTCGGCAGAGTTGGAGAAACCATTTTCATGG
1330	AX-89824529	LG3X2	22.906	Fvb3	24586268	ATGTTTGGCCTCAGATAGTTAAGCCATCTCAATCTAGCAGCTCTTTCCACATCTTTTCAAACCTGATCCATA
1331	AX-89799208	LG3X2	23.095	Fvb3	26509645	CAGACTCAGGAGGAAGCTGCAGTTGTACTAAAGCTAGCATTGGTTGGCACTGCTTGATCAGATTCTACAATG
1332	AX-89786140	LG3X2	23.166	Fvb3	26935991	TTGGTTTTTACAGTGGAGTTAAAAAATCAAATGACAGGTGCCAGGGCTATTTTCTATACAACTGTGGGAGTT
1333	AX-89884888	LG3X2	23.166	Fvb3	24974149	TTGTCATAATGCTTGATGCTCGAAACTCATGGATTAGTTCTTCCAAGCATTCTGCTTGCTAGTGTACCAGTA
1334	AX-89785240	LG3X2	24.456	Fvb3	34017272	GATCTTTCCGGGTTGTTCGAGTCGACTAACCCGATCTCAGGACTCGGAGCGGATCGTGTCGTCGGAGACGGT
1335	AX-89786238	LG3X2	28.524	Fvb3	30478532	GGAAACAATATATTCCTAGACATGAGATTCAGAAACTTGGAACACTGTGCCGCAACTCTCCTAATGGGATGT
1336	26663	LG3X2	31.105	Fvb3	32561453	AATTCAGGTTTGCTTCTGAACAGAAAAAGCTTAAGATTATTTACTCGAGTTACAAGATTGGATTGCAGTTTTAGTCTCATTGTTTTTGGTTGTGTAATGACCTGTATTTTATTGTTCAGCTTCTTTGACAAAGCAGCTGTTGTGGAACCAACAGACCATATAAAGGACTCGAAAGACCCATGGAGACTTGCTACAGTTACCCAAGTGGAGGAGCTAAAGTCAATCATAAGGTTACTTCCC
1337	19647	LG3X2	32.956	Fvb3	34163148	AATTCCTAAATCTGTATAAGGCTTTCTATGCCTTACCCCCAAATTGGTTGTTGATGCTTTTCCTTTTGGACCATGCATATGAACGTTCTGTTATTAGATCCAATACTTTTTATAACCATGCCAAGCTTCAGTGACTAAGAAGATCGATTAAGAACAGGATTGAAGAGAAACATACCAGGATTCAGTTATAAAACTTTATCGACAATCCAACTTTAAACAAAAGAAGACACAAAACCATTA
1338	6339	LG3X2	33.251	Fvb3	34719484	AATTCACCAACAAAATCTGCACGGCCTCTATTTTCAACATAGAGAGTTCTCAACAACATAGTGGCTTACTGATATATCTAGGAATGGTGTGATACCTGTGGATCTGTATCCAAACCAAAACCTCCAGATTCTCTTCTGTCTGGCAGTGAACTTGTAAATTGTGTTTATTGCAGAAACAAAATTTGGAGGGTACACAAGTATCATTTCAGATATTTTTCCAGAGTGAAATGGAATGAAAGC
1339	AX-89826503	LG3X2	34.619	Fvb3	34782833	ATAGGGTCTGCTAGAGGTTTAGCATTCCTTCATCACTAGCTGCATACCTCATATTATCCACCGCGACATGAA
1340	AX-89883599	LG3X2	34.694	Fvb3	34655980	TCAAGCTTCTGCTTTAATTCCTTCTCCTTTTCATCAGAGCTATACCATTTATGGCATATGATTAGTATATAC
1341	AX-89882096	LG3X2	35.017	Fvb3	33979140	TCCACAAAGTCTTTGGTGCAAGCAATGTCTCCAAGGTTGCTAATGGTACAGTAATAGTAATTGATTTCTGCC
1342	AX-89785329	LG3X2	35.082	Fvb3	33597341	GAGTGTGCAGCATTTGGATCTTCATATGCTAAACAAGGCATCACCTTTGTTCTTTCCCGAATCATCTGTGTA
1343	AX-89825089	LG3X2	35.15	Fvb3	30473705	GGCCGGAACTGTCAGAGTTTGTGAGAATGGCAGCTACGATTTGGAGCGAAAATCGTACCTTTTGGTGCAGTT
1344	AX-89847876	LG3X2	35.699	Fvb3	32648738	TTCTTCATCCAGAAGAACAATGCCATACGTGGCTGCTAGGTGATTGTCAAAGAGAAGAAGCCATAGAAGACT
1345	AX-89882563	LG3X2	35.944	Fvb3	33180898	GAGCGCATATCAGTTTGCTACTTTGTGTTTCCTGGCTGAAGGCAGTGTGATTCGAAGCTCGAACTACAAGCC
1346	AX-89907884	LG3X2	35.944	Fvb3	32582471	AATTCGGAGCTTACTTGATTTGGTGTTATGAAGTTCGGAAATGGGAATTCTCTCCCCTTCATCTTACTTCTC
1347	AX-89826633	LG3X2	39.677	Fvb3	35380413	TGATGCTGTGGCTCTCAGTCCCAACTTGAAATCGCAGATATGCTTCAGCACAGATGGTTAGTGCTTAGACAT
1348	AX-89826648	LG3X2	39.677	Fvb3	35444958	CAGATCATACGGGATCATGAAACCAACCGTTCTCGAGGGCTTTGGATTTGTAATTTTTGACAGTGAGGAAGT
1349	AX-89883767	LG3X2	39.677	Fvb3	35380413	TGATGCTGTGGCTCTCAGTCCCAACTTGAAATCGCAGATATGCTTCAGCACAGATGGTTAGTGCTTAGACAT
1350	AX-89883783	LG3X2	39.677	Fvb3	35444958	CAGATCATACGGGATCATGAAACCAACCGTTCTCGAGGGCTTTGGATTTGTAATTTTTGACAGTGAGGAAGT
1351	AX-89826623	LG3X2	39.677	Fvb3	35324051	CAAACCATGCAGCAATTGCATATAGTTCATGTAACCTCCTCCAGGCCTGCGAAGGGGAGATGCCTCTTCAAC
1352	AX-89883793	LG3X2	41.404	Fvb3	35624966	GATGGAAATCAGTTGACAATGAAGGAGCCCTCAGCCTAATGTTGTTCTATTGGATCACATTTCAACTGAAAA
1353	AX-89904928	LG3X2	41.404	Fvb3	35635907	CATTCACAAATTGCAGATTAGAAACACACAAAATTGTCTCCATCTTAGGTAGAAGTGTCCTAAAATTGACCA
1354	AX-89786628	LG3X2	42.074	Fvb3	35626768	CGAAAGAATGACTGCAGATTATGGAATAGTTCCGAGTAATTGAGCATTATGGTTGTATGGTTGATCTTTTAA
1355	7259	LG3X2	44.264	Fvb3	37652134	AATTCCCCCTCCAAATTTGAGTAGTTCTAGCTCTCAGATCTTAATTTATGCTTATTATTGTAATACTCAAACATTCTGTCTCACTAGTGTCTAGCATTACTCGATAAGAATGGATGTAACTTGTCTTGAATTAGAATGAATACATAACATGATCTTTGGAGAGAATTTCAGAGACTAAATTCCTCATTCACATGATCATTCTCTTACAACCATATATAAACTTGTATTCAACCAAGTTTG
1356	17826	LG4A	0	Fvb4	34854	AATTCAACACTTTGAACTCCATTGGTGCAGCCTCATGCCCTGCTTCACTCTTATCCCCGCCCAAATAGGTTTTGATGAAACTAACCACAGCTCCTCCAACAAATTCCCATTTTTGCACAAACAATATATAGCCTTCCCTCTAACCCCTTTTGTCTCATTTTCAAGCATATCAACATGCATGTAGTCCTAGTCCACAAAGTAAGAATAAAATACCAAGCTAGTCTTTAGGATTAAGTTCCA
1357	10693	LG4A	0.157	Fvb4	2051264	AATTCTTGAGATTTGTCCCTTAGTATCTGATTCAGCTCATAGATTGCTACAAAAAGTTGAATACTAAATTATACATTACAAGTGATTTTGATTTATTGCTGAAATCTCTCTATTTCAGGAACCTTTTGGGGATCAATAGCAGAAGACGTTGAAGGAGTAGGACCCCCTACAGGTTTTCAGGGTATAAATTCTTACTAATTTACTAAGGAGCTTTGGTAATTTACTAATTGATCTGCATGA
1358	AX-89886125	LG4A	0.536	Fvb4	179761	GGAGAGGTTGGGTTTTGGGGACGGGGAGGTGGGCAAGAGGCAGTTCGATTTCTTTACTATAGTTCCTGGGCT
1359	AX-89872555	LG4A	0.938	Fvb4	640262	AGCAGAACAGCACAAATTTTTCTCTGTAACAAAGGCTTTCAATTGTTCAACTTCTTCTATTGTGATTTATTT
1360	AX-89848443	LG4A	0.978	Fvb4	632005	TTCATATAATGAATCGTAATGAACCTCAGACTAGAATACTCAACCGCACCTCTGCATAATTGAAAGAAAAAT
1361	AX-89791011	LG4A	1.27	Fvb4	2823910	GGTGCAGCTATACACCGCCCACGAACTTTAACCTTAGCCAGATTGTACAAGTGGAACAACACTTTTTGCCCA
1362	AX-89848705	LG4A	1.27	Fvb4	2837495	TCTCTCCAGTCCTTCAAGATCAGTTTGGAGTTTGGAGCAGCCGCAATGAGCTTCAGACGCATCATAGGATAG
1363	AX-89790811	LG4A	1.27	Fvb4	2540820	GTGTAGGTTAATGACTTTCTAGTGTAATCGTCTACCTTTTATGGACGACATTTGTGGTTTTTTTCCTTTTCA
1364	AX-89790609	LG4A	1.27	Fvb4	2451711	CCACAAATGTCATGCCTAACACTGAACCTGCATTTAGCACCTGCACCTGAATCACTGTTCAGACTGCTCTGA
1365	AX-89831431	LG4A	1.27	Fvb4	2675958	CCAAACATCCCAGATTCATAACCCGATCTTAGCTCCTAGAAGGCGGCCATTGTCCTTCTAGACACGTCTAGA
1366	AX-89888511	LG4A	2.143	Fvb4	32622115	AGGAACCGAGGACCACAACAACTATGGAAGGCTTTAGTTGAAATGGGAGAGTACAACGATCCCCAATATGTT
1367	AX-89888614	LG4A	2.586	Fvb4	3185181	AATGTCAGACTCTGGAAAGTATTTACAGATTGCTTCTAACTGCCTTCCTGTGGCAGCTCTCATTGATGAAAA
1368	AX-89831784	LG4A	4.384	Fvb4	1268233	GGCAATATCTTTAAGCACAAGGAATTCAACCTTGAACGCACTTGGCATTGGTGGCTTAGGTGCTGAGTTTGC
1369	AX-89886423	LG4A	4.711	Fvb4	32929498	ATCAAGTATGGTGCAGGTGTGGAAGCTCAGTGCTTACTGACCTCTGCGAGATTGCTATAAATTCGGTATATC
1370	AX-89811866	LG4A	4.919	Fvb4	32789203	TAGTGATTGTGCAAATATGTTTCAGCCGATGATAGCGTAGGTTCAATAACAATAATTGTCATTTGATACAAA
1371	AX-89886157	LG4A	6.43	Fvb4	33835403	TATAAGGTAATTACCTGCTCAGAAATGCCAAGACCACGTTCCTTCTTTCCAACCATGTTTCTTCAATAGCTG
1372	AX-89829081	LG4A	6.43	Fvb4	33623774	TCTCTCTTATCCAAAACAGACCATGATATCAACGGACTTCCGCGCGCGGGTGATTTTGAGCTTCCATGTCAG
1373	AX-89886162	LG4A	6.43	Fvb4	33827129	CTAGTCAATGTAACTAACTATCTAGAATGGGCTGGCTGACCAGGCTTTGGCTTATGTCACAATGGATGCCAC
1374	AX-89886211	LG4A	6.43	Fvb4	33686285	CTTCTTCATCACAAAGAGCTCTTGTAGCTACCATAAGCAAGGGTCTTCAAAACAGGAACATCTGATCCGCTA
1375	AX-89829056	LG4A	6.43	Fvb4	33710104	TTCAGATCATTCTGAAATAAGAAGAGCATATCGGAACACTCCAGAAGAAATGTCACCCGGACATCGCTGGCG
1376	AX-89886242	LG4A	6.991	Fvb4	33611429	ATCAGCTGCCAAAACGAAAGGTATTTCGGAAATTGACAGATTTCAAAGAATTATCCTCTTCAACTAAAACCT
1377	AX-89788667	LG4A	6.993	Fvb4	33618304	TTTGCAGCAGGTATAAATGGTACTCTTTGCAAGTCCTGTTATATCTGCATAGAAAAATATATTATGAGGAAT
1378	AX-89829071	LG4A	6.994	Fvb4	33651632	CTCATGAAAATGTCACCATGTCCATGCTCTACTTGCTCTAGCTGAACTATATCCAGAAGGTTCTCGAGGACC
1379	AX-89829076	LG4A	6.994	Fvb4	33646860	AACCCTCAAATCATTTGAGTTCTTTTTCTGCAACTCTATCAAATGCTTCACATATTTCCTTCACCGCTTGGG
1380	AX-89905125	LG4A	7.156	Fvb4	33752344	ACACCCATTTCAGAAACAGAGACGATACAACAGTACTTGGAAAGACAAGATCACTTGAGCAGATGCAGAATT
1381	AX-89829265	LG4A	7.313	Fvb4	32960036	CATCTTGTTTGGATGTTAAACCAGGCGACCTCCCAGTTAAATTCAAAAATCTCTCCTCTCTATTGTCGCACC
1382	AX-89831288	LG4A	8.073	Fvb4	32374952	AATGGCTGTGGTCACTGAAAGCAACAACCAAGACAAGGTACTGGATCCATCTGTCATGATGATGCTACCTGC
1383	AX-89790696	LG4A	8.933	Fvb4	32316456	ATGGAGTATATCAAGCCGGAAGAGAGCATTATTCTGTAATGTCCTGTCTGCAAGTGTTGATTTTACTACTTG
1384	34109	LG4A	9.677	Fvb4	5597124	AATTCATTGACTCTTGTCAATCTCTGCTACCTTCTTTTTTAAGGTAAATTTCTATAACTCAAATTGTTCTTCCGCATAACTAATTAGCTAAACTTGTATATGATCGTGTATGATTGTTGTTGCAGATTGTCTTTCCATTTTGATTGCCATTGTAGGAATCTGGGTTTGTCAATGGTTATAACATTTTGGGTCTGTCTCTGTTTTTGGATATGATGTTTGAATTATAAAGTCAATAATTAG
1385	AX-89848635	LG4A	9.697	Fvb4	32196217	GAATGTCGGATTAGCCTAGGTTACCCTTGAAAGTCCTAGTCCAAGTCTCATACATGCAATATAAACTGGATT
1386	AX-89793602	LG4A	11.131	Fvb4	5743709	AACCAGGTGATCATGGATGTTGTTTTCAATCACACAGGCTGAAGGGAATGAAAATGGTCCGATTTTGTCTTT
1387	AX-89831712	LG4A	13.161	Fvb4	7206713	CCGCACCGCAAACCCTATCTTGATCCCAAACAAATACTAAACATCTGATTATCGCTTGTATACTACCCCGCG
1388	AX-89888895	LG4A	13.161	Fvb4	7206713	CCGCACCGCAAACCCTATCTTGATCCCAAACAAATACTAAACATCTGATTATCGCTTGTATACTACCCCGCG
1389	AX-89857362	LG4A	13.61	Fvb4	8536740	TAGCTCTCAGACCATCCTTTAACGCCGAACATTCAAGCCACATGAACAGAAGTACTACGAAGCTTCACGCCC
1390	15569	LG4A	14.342	Fvb4	31188447	AATTCCACACTATTCATTGTCTTGTTTCTCAATGCTTTTTCTGCTGATAAGCTGTCAGCCTCGTAACTTATTCAATTCTCTGAACTATTTTCTTTTTGATAGCTTCAAAGTCATGGTGTGCAACTAATTACTAAAATTGTTATCTGCTTTATGCCGAAAAAAAAATATATTGTTATCTGCAGTGCCTTATTTAAGTAAGAATGACTACTTGTACTCCCTCTGAAGTGGTCGCCTGACCGA
1391	AX-89831607	LG4A	14.892	Fvb4	8973241	ACGCTGGCACATTACTCGTCAGAATTACAGAACTTAGATATATGATCTTGCTAAGGAGCATATGGTCAATGA
1392	13543	LG4A	15.007	Fvb4	10208754	AATTCATAGTGGCATCAAAAGAGAAAAATGTTCAACACTAGGCATCAATCCTTTATTTATATTTATTTCGGCAATTACTTCCACATATTCTTATTGGAAGGCAAAAAATTACACCCACCCAAGACAGAATAGAAACTTGAGAAACATGATGTGCTTAATTCAACAAGACAAAGGTCGGATGCAGAGACAAATGTGCGATATCTGAAGCAACTCGGCAAACCCTGATGATATAAACAATAA
1393	949	LG4A	15.876	Fvb4	18574869	AATTCTTTCTGAGATGGTACGAAGATCAAATCCAGGTTGCCCATATTTGTTTAATTCACTTGTTCTGGGTCTGTTGGATGACAAAATTTTCTAGAGTTCTAAAAACTTTGGATTTTCTTGACCACAAGAGTTTGACAAAAACAAATTTAATTATGATTTGCTTGTGCATGTAACCTGATACATTGGAGACCATGGCAGAGTTCTAATTGAGAATTGCTTGTTGAGATTGCATTTTGCCTT
1394	23152	LG4A	16.324	Fvb4	22338735	AATTCAAGTTAGGGTTTAGAGATGACTCAGGTAAGTACACAACTATATATAAGATCAATCTTAGGATCATTGACCTGAAGGGTAAGGAAGTTAGGAGGTGACTATAGTGATGCTAATGCTAGTGAAAGAGCAACTTACACAGGGTCAAATTAAAACAAGGCGGGCGGGATAGGGAGAGAGAAATCGATCTAGCTCTAGCATCTAGGTGGAAGACCACCCACAGAGGCAGCGTGCATGCTT
1395	18162	LG4A	16.57	Fvb1	12584069	AATTCCTGAAGTACTGCGACTAGACGTAAATTAGCAAGACTAGTAAATTAGCATATTTCCATGGCAAGACCAGATAACCATGACGTCGACCATTTCTTATTTCAAACATAAGGACTACTATACTCGTGCGTCAATTACACAAGAAAGAAATAACAACAATATTGGATCAAATTATACGTGCATCAAATTAACTATATATGATCATGACGCAGCGATAGACAAATGATGTTGCACTACCAG
1396	12223	LG4A	16.662	Fvb4	20726185	AATTCCAATAAGCTTGAACTCAATCGAGGGGACTGCTTTGTAATCAATGGCTAATACCCTTTTACATTATACAAATGACCTCAACCCAATCCAGTTCTACTTGACCAAGGGCCATTAACTCTTTTGTTCTATAAAAAAGAACCAATTCAATTAAACTAATATCATGCTCCATCATACTATGCTGGCAGCAATGATGATCGATTTCATACCACAGATTGACCACTGATTAGATCATTGGCA
1397	AX-89829802	LG4A	16.704	Fvb4	20874868	ACTGGATTTTTCTATGTCAAGAAGAAGCCCTCTAGAGATGGTGGAGAAGCTTGAGTTCCGAAAATATGACCC
1398	4007	LG4A	16.889	Fvb4	16491433	AATTCAATTGATCTTATTGATATCGACTATCGAGTATTACCAAAACCGCATCACTCGTTTATCACTGAATCCAACTTGGAAACACGCACACATCAATCATCACTCATATTTTAGCAACTAAATACTGACCTTGACCAAGAATGAACTTGAAAGGCGTCCCCCGATCACGGCTGGAATCAAGCTTGGTGCCATCAAGCAGAGTCCCAGTATAATGAACTGTCCAAAAACAACACCAAACCC
1399	AX-89886616	LG4A	17.385	Fvb4	17673933	TCATCTCAAACCATAGCTTCCTAGCTTCTCCTATTAGAACCCATGGTACAAAGACCATGAATCATGGTTGTG
1400	30312	LG4A	17.711	Fvb4	17500283	AATTCAGATTTTCCATCGCTCGATTTCTTGTCCTTCTTCGTTTTCTGATCAGTGTTTTCGCTCCGCAGAGATCAGCTGACGAAGGATGACATCAAGGTGTACGCGGCGGTGTCGGAGAAGCCAGGGAGTTCCTTCCCCAATGTAGGCAGGTGGTACGACAGCGTTTCGTCCCATCTCGCCAAAAGGTTAGTTGGATTTTCTATTTGTTTAATGTCTAAAGATTGTAAATTTGATTGTTTT
1401	AX-89788918	LG4A	17.722	Fvb4	18504951	AGCATTAAGAATAAGAAGAATGGTCATGTTTGTAAAGTCTCTGCTTACTGCCGATGTAGCTGGTGAGTCCAA
1402	AX-89829281	LG4A	17.828	Fvb4	19308474	GATATATAGACGGAGCACAAAATCAACTTACCACAACTGTCTACTGAAACACCCAAGACTTTTGTGTTGAGT
1403	AX-89886714	LG4A	17.936	Fvb4	17124497	GGGATAGAAAGTCTGGTGAGTGAGTTTCATATCCCGTGTGTCTCTGGAGGTGTTGCAGATTTATAAATTCCA
1404	AX-89789517	LG4A	18.19	Fvb4	21956684	GATGGTTTCGGTTGTACTTCACCATCTTCCTAGTCACAATCACTGCTCCAAAGCTCCTGATCCGTTGCCAAC
1405	AX-89887061	LG4A	18.19	Fvb4	21281372	AGAAATAAAGAGGAAAGGAACAAAGGGTAATACCCAGTAACCCATCTTCCCAAAACTTCGACGTTCATTGCC
1406	AX-89789470	LG4A	18.19	Fvb4	21688400	TGTGCCAGAATCTGTTGAAGTACATAGCCATGAGCACTAGGCTTGAAAGGTGACATCTTTGAGAAGATGTTT
1407	AX-89788887	LG4A	18.235	Fvb4	18624446	AGAGGAAAGGTATTGGTTTGGTAAACGCGGGAAAACTAAGGGCCGGGTCAGCGCCGGTGGGTGGGCTGCGGG
1408	AX-89789261	LG4A	18.26	Fvb4	16253675	CAACCGAAAACATATCCTTCCACTGAGATATGCGAAGATTTTGGAGGCAACAACGACAATCTCCTCTAGTGA
1409	AX-89829516	LG4A	18.26	Fvb4	17224812	GTGGCTTTAACTTCAATGAACTCTAGCCTATCTTCCTTTGGCACCTACAACTATGTCATAGGGTAGCCCAGT
1410	AX-89829850	LG4A	18.284	Fvb4	21005073	TCCTCCCGCACCTGAAGTTTACAAAAACAAGGCCGACACGGATAGCAGTAGGATTCATCTGCGATCATCCCT
1411	AX-89789332	LG4A	18.284	Fvb4	20581499	CCAAAAGAACATTTTCCTACATGAGAACACTAGCAAGCAAAAGACCCACACTTCATATGTAGATTCACTACA
1412	AX-89829861	LG4A	18.284	Fvb4	26947588	GGCAAATGGTTACACTACATCAAATAAGTAACTAAAGGGACTCCATCAGACACAATTTCAATTTCATCATCA
1413	AX-89887201	LG4A	18.284	Fvb4	22307260	TGGCCGTGCCAGTGTCGGGACCAACGACACCATTCGTTGCACCAGCATTTGCAAGTAAGCTGATCAGTGATA
1414	AX-89830020	LG4A	18.284	Fvb4	22307677	TCCTTCTTTACAGAACGTCAAATTATTGATGGGATGTCCGTGTTGTGGTTACAACACCACTTGGCAGTTGCA
1415	AX-89789567	LG4A	18.284	Fvb4	22285778	ACTATATTTGAATCGTTTAGCAGAACGAGATAATGAGTCCGCGGAGGATATGTGAGTGCATTAAGGACTATT
1416	AX-89829563	LG4A	18.287	Fvb3	5833856	TAAGTATTCACAACCGCCTAGATTTATTGATGTCAGTATTTATCAAACGCTGCGAGACAGAGATGAAAGCTT
1417	AX-89789179	LG4A	18.316	Fvb4	16671001	GCAGTGGATCATGGGAATGCAGAAGCAGATCAACAAGAATCTGCTATGTAAAGCTAGTGGATTGAATCAAGG
1418	AX-89789158	LG4A	18.316	Fvb4	16766936	GCAACAACAGGAGAAGTCTCGGTTAAACCATACCCAGTTCAGCAAGTTGATGCCAATTGCCTGCAAGTATAC
1419	AX-89886691	LG4A	18.316	Fvb4	17224812	GTGGCTTTAACTTCAATGAACTCTAGCCTATCTTCCTTTGGCACCTACAACTATGTCATAGGGTAGCCCAGT
1420	AX-89886863	LG4A	18.316	Fvb4	16485432	CTTCTTCCAAGGTTGATGAGAATGATTTGCCTGGTGTTGGTTTGTAATGATCTTTGTAATGGGAAAGAAAAC
1421	AX-89789187	LG4A	18.316	Fvb4	16646790	CAGTATCCAGTCACTCTGAAAGTACCCTTAAGGATCTTGGTACAAAGGCAACCCTTGACTCCCTCTCAGCTA
1422	AX-89829634	LG4A	18.316	Fvb4	16673554	ATGAATTCTTCCATTGACGCTTCATGTCTCTATGTGTCCAAGCTTTGTTTCGCTGAAAGTTGTCTTTGGGGA
1423	AX-89848414	LG4A	18.316	Fvb4	16662361	GTCGTTAATCCAATGAGATGAAACCTTTCGACCAACTGTAACCACAGAACATGCAGGAAACCTTTCAACCTA
1424	AX-89829682	LG4A	18.335	Fvb4	16485432	CTTCTTCCAAGGTTGATGAGAATGATTTGCCTGGTGTTGGTTTGTAATGATCTTTGTAATGGGAAAGAAAAC
1425	AX-89886472	LG4A	18.395	Fvb7	4146820	ACATTCATGCATGTTCAAGGAATGTTTGCCCACGTCTGAGTAACAATTGGACTAATGTGCATCTCATTGCTT
1426	AX-89857091	LG4A	18.599	Fvb4	22275665	TGTCTATACTAACTACTATTGTTGCAGCTAATAAGCTCAGCTATTGAAGACATAAAGAAGAAAGGTCTGCAG
1427	1660	LG4A	18.691	Fvb4	22563181	AATTCACTGAAGCTATATTTTTAAGTGAACGTGTTGAACTCGAGGTCAAATTGTTGAGGTGAGCAAGGTCCATAGCAAACCACACACTGAAAAGGAACAACTGAACAAGCAGGGTCGGCAAGATTAAGGCTCAGGTTATGCTTGAAACCATTTACAAACCTACTGCTCAGAGTGCTCGCAGTGTTGCCTGAGACCACGACGCGACGCTTTATATAGCCTCGAACAAATTGAGAGTCACGT
1428	23989	LG4A	18.695	Fvb4	15492800	AATTCTTTGGCTAACACTGGTCTTTTTAATTTGTTTTTGTCGCAAGCTCTATGATGAACTCAGGTCTTTTTCTTGTCAGCTTATCTTCGTAGTGGTTATAATTCATGAATAATGAATTATTCATCAGCATTAAAACTGTTATCTAGAGTTGGATTTATTTATTGTTTATTTTTTAGTTCCCTGTATAGACTACAAGGCTAAGTGCATTGTGCCTGTATAGACTACAAGGCTAAGTGTATA
1429	AX-89824422	LG4A	18.749	Fvb4	19898497	ACCGGAACTGGTGTACCAATAGATTCACAATAGGAGTCTTACAGTCCCAACATTCCGATAACAAGTACTACA
1430	AX-89829431	LG4A	19.125	Fvb4	17822832	CACTGGGTTTCCAATGCTTCTATTATTGATGAGGCAGGTACTCCTTCATTGGTTATTTTCCTTGTGGAAGTC
1431	AX-89886597	LG4A	19.125	Fvb4	17822832	CACTGGGTTTCCAATGCTTCTATTATTGATGAGGCAGGTACTCCTTCATTGGTTATTTTCCTTGTGGAAGTC
1432	AX-89868170	LG4A	19.139	Fvb4	16905879	AGGTGCGAAGATGGGACGACAACTCCGGTCCTCCCACCCTAACCTAACGCTTGCGGTTACATGTTACAACTC
1433	AX-89886713	LG4A	19.139	Fvb6	36332155	ACAAAAGTAGAGGTGTTCCCTTGCTTGGAGAAGTTAGAAGATATTCCATTGTCCAAGTATTGAGTTCATTCC
1434	AX-89829635	LG4A	19.139	Fvb4	16672213	AATTTACTTGTCCAAAGTCGGTTAAGGAAAATTGTAGCATCAATCTTGTTGTGCATTTGGTGGTGGACCTCC
1435	AX-89829637	LG4A	19.139	Fvb4	16667536	TAAAATTTCCATTGCTCTCACAAAGCTTGTGGGCTCTGGCTGCTACTGAGGCTATTGCAAATTTCTCTCTTC
1436	AX-89886816	LG4A	19.139	Fvb4	16672213	AATTTACTTGTCCAAAGTCGGTTAAGGAAAATTGTAGCATCAATCTTGTTGTGCATTTGGTGGTGGACCTCC
1437	AX-89886818	LG4A	19.139	Fvb4	16667536	TAAAATTTCCATTGCTCTCACAAAGCTTGTGGGCTCTGGCTGCTACTGAGGCTATTGCAAATTTCTCTCTTC
1438	31703	LG4A	19.215	Fvb4	22300573	AATTCAAACAGAGGCGTACCCTGAGAATACTTCCACCAGCTACACCACCTCGTATCTCATCAACCTCAAATCCAGGTTTGTTGACATCGAAAGACCGAATAACAATCATATTTGGAGGCGAGATGAAGTTCCTTTCAGGAATTGGGATCTTTTTCACGATGTACTCACACACGACATCAATATTGTATTTCAACTGAGCAGAAATTGGCACAACTGGTGCACCATCAGCTACAGTACCCT
1439	AX-89886740	LG4A	19.377	Fvb4	17037813	ACACGATCAAAATCTCTAAGGAGGTGAGACACCCAAGTTGATAATGGCAATTCTTTAATGGGAGTTTCAGAC
1440	8526	LG4A	21.013	Fvb4	15363591	AATTCCCGATTTGGATGATGAGTATAGTAAGAGCATGTGGAAGATGAGGTTGCTGGTCATGGCTGATGTTTCTGCCAGACCCTTGTTCTTCACCGTCGACAACAATGGACTTGGATTGGAAGCTTGGTGTCTCTGCTTTCGGCTCATGGAGCCTTCCTTTATTCTGCTGCTTAAATTAAAACCTGCAATTACATTGTTAATTAGTAAGTTTAGATTAAAATGTTACATTGGTAATTAATA
1441	AX-89829403	LG4A	21.048	Fvb4	18152717	ACTAATGCCTTCTTGTCAACATAGTCTGGCACATACTTCATCAGCCATGGAATATATAACCTGCAAAGATTT
1442	AX-89887081	LG4A	21.323	Fvb4	21483441	GTGGCCCTCACTGTTGGACCTTTCTCAGTACTGCAGTCTTATGGAAAGCGAAACAAGGTTCCGCAGGTTTGT
1443	42423	LG4A	21.76	Fvb4	23408894	AATTCGAGTCTGTCATTTGCAGGCTGTACAAACTTTTGCTGCTGAGTATCTGAAAACTCCACTTGGCGAGCCAGTGAAGGGTAAAAAGAACAAAACCACCACTCAGCTATGGGTGGAGAAGTTTTACAAGAAAACCACTAACTTGCCTGAACCATTCCCACATGAATTAGTTGACAGATTGGAGAACTTCTTAAATGTAAGTGACACCCCCCTCCCCTTTCTTAATTTTAGATTTTCATT
1444	AX-89885933	LG4A	26.274	Fvb4	19630818	TGGTCCAGACAAGACACCTAATTACATGAGGAGGAAGTTCCATGTCTGCAGTTGATTATGAAAGATGGAAAA
1445	41461	LG4A	27.555	Fvb4	25827799	AATTCATGATGGACTAGGGACATCGTGTATGAATAAGAGCGCTGTTAAATATGAATCCATCTTTTGTTATAAAGATCTGTTGTGCTTTGTACTTGTCTACCTTATATTATATCTCATGTAATCTCAGAGCAAGAGCTTCCAAATTCCAGACAATATTGAGCTGCCAAATATCAGAAAACAAACGCCCAAATCAGTTGCACAGTTGCAGGTCCCTTTTCAGTTTCAGAGGAGTGGGTCGAC
1446	37541	LG4A	29.857	Fvb4	25674172	AATTCATTAAGATATTTGTAAGTACATATATGCCTTCTCTTCATTTCAAGTTCGGCTTTGCTTATGTATATTTTTTGTTTCCGAATAATTAACTGTACGTTATTCTTCTACTTGCAGGAGGGTCTTTCACAATAATCTAACTGGGGCTATTCCTTCATCTCTTGGCAATTTGACTAGTTTACAAATTCTGTGGGTTACCCTATACAAAATTTGCGGATTCTATGCTGCATTACTCTTTGA
1447	37028	LG4A	31.12	Fvb4	26552132	AATTCTAGATAACTAGAATATTGATTGGACATTGCAGGATGAAAGATGTGTTGTACATCAAGATTCATAAACCTCAGTCTCATTGAGTCATTGGTTCAAGGGTACGATGAACTCAAAGAAGTAGCCAGGCCGAAGTCCAAGCAGTCTCAGCTCATAATGCAGAAGAAACCATGTATATATCCTCCTCAAGTAGCATTGCCTAACACTACCAAAGAGTGCTAGCAAGGAACCAGTTCAATT
1448	37601	LG4A	32.273	Fvb4	26920037	AATTCTTTATCAAGCCACCATCTTCAGTTCCCTAATTCTCTCAACTGTGATGTCTGTGCAATACTCCACCGTCAGCTTCTTTAAGAGGGTAGCTGTGGATAGTAATCAGGTTGGATGTGACTTGCTTAGGGCTGGTATTGTAGAAGCTCTCGGTTGGTAAAACCGTAAAAGCCATAGTACATAAACGGTGAACCTCGATCTTCCTGCATTAATAGTATTTTGATACTTCAGGTTTCATTT
1449	AX-89830842	LG4A	37.769	Fvb4	27723443	AATATAGCATCTTCATTGGCATCCAAAGACATGATACGGCCTAGCCAGAGTTGGGAGGGCAGATTCAATCTA
1450	AX-89889351	LG4A	39.843	Fvb4	4463726	AAACCGAATGTTTTGGAGCGAATGGTTTCGGCATTGTGAATCCCAGCGGCGGTAGCAAGTAGTGTAAGAGCG
1451	38330	LG4b	0	Fvb4	33035126	AATTCTGCACGTTACTCAATCATCAGTTACAAACAGTTGATGGATCATCTTACAGTTTATGTTCAACACCAGAATTGATTACAACACTTAAGTCGCCCCATTCTTCATGACACTAGATGTCATTTACTCTCTATATGTACAAGCATTGTTCATAACTTAACATGACACCACTATTGCGGTATTGCCCCTTATCACTTCATCAACCCCCAATACAAAGAACCAAAATACTCCATTTTTCAA
1452	AX-89886402	LG4b	2.349	Fvb4	33017727	ATTCACTGTCTCTCTCCTTTGTGCATTTCCAGCACACGTGTTCATTTTTATGCTTGCACTGGTCGGTGTGTT
1453	AX-89831391	LG4b	2.993	Fvb4	32775429	TACAGGCCGAAGAAGGATGTTGATGCTGATACCTACTGGAGGTGCTGATGAGCAGTTGGATAAGATCATGAA
1454	41415	LG4b	5.646	Fvb4	33890656	AATTCTGGTCTCCAATCCTGGATATCATCAAAATAAATTCCTCAAACTCATTGGCGCCGAGCGTGAGGGACCTGTTTTTTCATCAATTAGCCCCAAATTTGCCTCTTATCTCTGAAAAAATTATTTAGTAATGAGCTTCAATTACACACACCACACCCACAATGCAACAAAACCAAAACAAACATCTAGTTATTTCAAAAAAAGCATATTACATATTGAAAAAATGGAACATGTCACTCT
1455	41890	LG4b	6.397	Fvb4	32396000	AATTCTGAGATCCCGCAGCTAGCTCTCAATTGATGAACATTACCAGTTGGATTTAATTTAACAACGATCGACCTTACATATCATATATTAATAGCCCTATATATTGCAGGAAATCGGGAAAAAAAGAAAAGAAGAAGTTGCAATTTAGTAATTTATCATCACATGAAACGAGATGGAGACTAATTAATTAACATGCGCATGTTGATTAACTAACACGCACTAATTTCACAGCTTGTAAAT
1456	AX-89790749	LG4b	6.879	Fvb4	32564329	TCTTACTAAAATTATTTAACTCGAATTAACCAAATAGAGGGACCTGTATCTGCCACACCTTCGTGTCACAGT
1457	AX-89868274	LG4b	6.879	Fvb4	32564744	AAAACCAAGGCGTTCACCGCCGACTTGTGCTTCTCCGAGTAGTGTCTCAACAAGTGTGTGATACTTCTCTCC
1458	17297	LG4b	7.188	Fvb4	32538635	AATTCTCAGCCACCGATCCATATATACACGTCTCTTTGATAATCTGAATATATGTCCACTACCCCCAACTGGTCAATTCCACCATTCCACCACGTTGTTCTTTCCATCTCCTAGTCAATAGTCCCTGCTCAACTACAATGCATCCGATTTCTCTTTTACTTGTTGGTTTTTACACTCGAAATGTGATTTCTTGAATTTTACCACGCTCGGAAGTTTCACGATTTGTTGGACTCAACTAAA
1459	AX-89888447	LG4b	7.493	Fvb4	32361723	TGTTCACATTGTTTGCAGATTGCTTTCACCTCTTTAGGTATATCCAGCTTTGGTTCTAGCATACATGGGACA
1460	AX-89790806	LG4b	7.97	Fvb4	32772239	TTCGACTCACCTGGATATGAATCATTCTTTGCCAGAGCAGGTAGGTGTATATGCCCCTCAAAAGGCATGGGA
1461	AX-89888455	LG4b	7.97	Fvb4	32370874	GGCCTGGACTATGAATCTAAGCGAGGACACATTGGAGCTTGATTATTATGGCCGCACAGTTTACATTAAAAT
1462	AX-89905142	LG4b	7.97	Fvb4	32917939	AGGACATGCCAGTCTACGTAAGGGTAGGTGGATTCGTAGAAGACTTTTTGGTATGTGATTGAGGAGAAGTCG
1463	AX-89829039	LG4b	7.97	Fvb4	33742733	ACAATATGGGGCCCAAGTCGAAAGAACTCTCTTTCAGATCACATTTGGCAACTATTGGAGCCCTGTTCAGTT
1464	AX-89829054	LG4b	7.97	Fvb4	33715756	TTAAAACAGTGAGAAGAGTGAATCAACAAAAGATGAGGAGCTTGGAAGAGAAGAAGCGGATATCATTGCTCT
1465	AX-89829184	LG4b	7.97	Fvb4	33332044	CAATCTTTGCAAATTTAAGCAACTGTTTGATCTGCCTCAACACTGAAATTGCTGACCCCAATGGCTCTAACC
1466	AX-89790772	LG4b	7.97	Fvb4	32636396	CTTGCAGTATAAAGATTCAGAAGGAGTTCAACACTCTTATCCCAGCTGTTTATTTGGGGAAGGTTGAGTCAC
1467	AX-89829263	LG4b	7.97	Fvb4	32976013	GAGACCACAAGTGGAAGCAGTCCAAAACTGCACCACTAGGAATCCCAAGCTCTCGGGCAACTTTGATTCCGA
1468	AX-89831250	LG4b	8.017	Fvb4	32240950	CCTTGATCGTTTCTAGCTGTAAAGATTATCATTCCACGTTTCGTCACCAACCAAGCATTCAGCAATTCGCAT
1469	AX-89788788	LG4b	8.026	Fvb4	33215066	AAGCATGGTTGTTATGTATGGGAAGACAGGAAGGCACAAGAGAGGCAATGAGGCTTGTCGCCAAGATGAAAG
1470	AX-89831385	LG4b	8.036	Fvb4	32765812	GAGGACTCCTCATACAGCTCATTTAACCCTGATAACTCGTTTTGTGGTAAACATATGGAATGATTGCTGTAG
1471	AX-89888529	LG4b	8.101	Fvb4	32657578	TCATTGGAAACTCTCAGAGTGGGCTGAATTCTCTCAGAGACACGGGTACATGGCCTTGAGATGGCGCTGGAT
1472	AX-89886158	LG4b	8.13	Fvb4	33835241	AAGCCTATATTGGATGAGTTAATGGTTGTTGATGAAGCTTGAAGCCGTCATTTCTTCATCCTGAACCCAATT
1473	10825	LG4b	8.2	Fvb4	32104035	AATTCGAAGTCCTAAAACATAGACCAAGGGAAAAGTTATACTTCCTTTTGCCAAAGAGGTAAAAATATCATGTATATATAGGTATGTGGTTTCTGTGTACTCTGGGGACCAAGAAAATGAAGGCCAAGCAACCCAAAAAAGAGCAAAGGAGATGATTAGTTCTGATCACACCAACTTTTAGGACTATTACAAGAAATATCTCAAGATAATTAATATTTCAAGCAGCAGTGGGTGCAGGAA
1474	24541	LG4b	9.802	Fvb4	31846254	AATTCATTAGTAGGGTTTGTTGATCGGAGCTCTTGAACTTGATTGACTACGAATTGGAGCTTGGGATTGGGAGCTAGGGTTTGGCTGGAGATGTGAAATTGTGAAATGGGTATCAGAAATGTGGGGTTTTTGAGGAGGATGGGATATGTTTTGAAAAGCTTGTGCATTTTGATTCAGCTGCGCGGTTTTTGGCGGAAAATACCACCCGCCTCACTGTGACCTCTCGCTGACTGGAGAATG
1475	21306	LG4b	10.45	Fvb4	31850083	AATTCTCCAGCATTGTCTACTGTCTAGTCGTTTTCCTTAGTGGCATGGTTTAAGTCTCATCTAGCAACTCTATCAACCTCTACCGTGTTTTCTTTCAAATCATATATTCTCCTCCCCAGGTTTTACCAGTTCAGGTGATACACGCAATTACAAATAATTTCAATACAAACATTTGCTTCTTAATCACTCCAACCATTCTTGTCCTTGTTAGTCTCACTCTCAACCCTCGTAAATAGAGAG
1476	13568	LG4b	10.789	Fvb4	31816557	AATTCTGAACTGGATAGCCAACTCGGTAGAATCTGAAACGCCCTTTTGCAACATGGATTCATCCTCCATGAGTTTGGTTGGGAAGTGTCCAAGTGCAATCACACATAGTGCAATAATGGTCCGAAAAGCAGCTACCTCATTTGCAATACCAAGGGGAGCTTCAACTGATATAGATTTAAGAGTATTTAAATCATGCTTCTGCACTGTTTCTACATCACTGGCAAGAACAACTCTTAAGGC
1477	AX-89809799	LG4b	10.944	Fvb3	7261784	TACGAGAGTAACAAGTATGCTCTTCTTTCGGATTTAGACTGAGAGAATCTCTAAAGGAATTGGCTAGCAGCT
1478	6785	LG4b	10.981	Fvb4	30578338	AATTCTTGAATAGATATGGTTGGTTCTAGCGTTTCAATTACCACATCTAAACAACTACCCCATTACAGAAACTCGCTGATTACAGATGCAAAAAGGATGATTACACACCATTGCAGTCATATTCATAAAGTAGTTGGCGTTAAGTGTAAATCTCCTAGAAAAACAGCTACAGTAATCACATTCAACACAGCAAAAGCATGAGGCCTAGTATAGTCTTTAGGCATAACGCACGTGAAAAAC
1479	23286	LG4b	11.78	Fvb4	30630393	AATTCTCTGATTGATATTTATATAGCTAATTCTCGAAAGATTTCTAATCTGTTAGACTAACTAAGTTCTGCTTATGTTTACTATCTACGTCTCAAACAGTTGAAGGAGAAGGCTGAAAGAATGCCAGAAGGACATGCGACAGGTTCAACTGCTTGTTCCATCACTTCTGTAAACCAGTTGCCCAAAGATAGCCCCCAGACAAATATGATTACTCCTCAAATGGGGCCCAATGGGAATTTA
1480	13134	LG4b	12.882	Fvb4	30950286	AATTCTTTATTTTCTTGGTGATGAGTTGCTGTTTCCTAATAGCTATATCCATTTTTCTGAGTGAACTTGGAACTAAAGTCTAGCTTGATTAATTCCATCTCACCCGCCCATGTCTTGATTCCCTAAAACTAAACGAATTGTTGTGGATTCCAAATGATTTGTATAATATTATGAATCGCCGTCCAAGTCTACCCGATTCAGAAACCCCAATAATTTACATAAACAAACAAAAGTCTGCGC
1481	AX-89790552	LG4b	12.949	Fvb4	29232738	TCATCAAACCTTTGACCATTAGAATATCCAGTGAGACCGGGTTGTACTTTTGTCTCTTTGGTTTGTATATGA
1482	AX-89888329	LG4b	13.415	Fvb4	29357462	CTAACAATATTAACCTCATTAATCAAAAGCCTAGCAGTGCAATGTATTTGGATTAATGGCTGGATCTTTCTC
1483	AX-89888339	LG4b	13.415	Fvb4	29387067	AAATCCAAAGTAGGTCCACTTCCAACTGACTGTCCAGTACAATATGACATCTTCCTCCTTTACACCATAGGT
1484	37980	LG4b	16.834	Fvb4	28599605	AATTCGGGATCCCACCTATGAATTAATAACGGGTCTTCTGCATAACAAATATAGATAGATGTAACAGCACTTTCCACAACCACCATTGCTATCCCCACCTGAAACATTTCATGATCCATGGTATATTTTGTCTATCAGATAATAGTACTCCAAACAAAGCTCTATTTAGTGGTTTAGGATAGACAACCAAGAAGATAAACTAGTCAACATGTTATCTAATACACTTGAGGCCAACCCCAG
1485	AX-89848582	LG4b	20.334	Fvb4	28415992	GGCGTTAATTTTTGCAAAAGATGCACAATGTTCTGCTGTTTGGGGTTACATGTCTGGGTAGAGTGAAAATGG
1486	AX-89830872	LG4b	20.543	Fvb4	27824808	TTTGAACTTACTGGAACATGAATTATCTGAGCCCTGTCCAAAGTAGGATGAGAAAAGCTCAGCATCTAGGGT
1487	AX-89790239	LG4b	21.58	Fvb4	27594483	TCTCCTCACCATTGCGGGTTGAATGCTACTACTGCACAATGGCACTGAAGTATTTGGTGGCTCCTGTAGCAA
1488	27408	LG4b	22.138	Fvb7	7518945	AATTCTAGGATCCAATCTATGCTGTTGCTTCCATAGATGCAAATATTTCTGTCTTCTTCTACCTGAAACCAGTGCAATCTTTGCAGCTTAAGAACACCCCCAAAAGAAGAAGATATTAACCGAGTATATATGAAAGAACAATGAGTCTTCATAGTTAAGAATCTTACCCACTTGGTCAAAATAGGGTCAATTGCATCAACCATAAATTTCAAGGTCCAGTTCTGTTCTTGCCGAAGTTCT
1489	8681	LG4b	23.106	Fvb4	18293535	AATTCTATCCCTTTATATTATCGTTTGTAATTTCTTCTGATTAATAGTGTGGAGAAATATGATGTTTATGTCAAGCACTGTCAATTAGTTGCATAGAATGCTTGAAGTGTCAGGTAATCTATTAACCCCTCGTCTTCACTATATCAGAAGAACAAGTAAGACCAAAATCACTCAAGTCTATCTAAGAAAACAAAACTCGCAGGCTGTTGACAGAGACAAAAGTCCTAATAAGATTATTGA
1490	3901	LG4b	23.615	Fvb4	25827799	AATTCATGATGGACTAGGACTTCGTGTATGAATAAGAGCGCTGTTAAATATGAATCCATCTTTTGCTATAAAGATCTGTTATACTTGTCTACCTTATATTATTTCTCATGTAATCTCAGAGCAAGAGCTTCCAAATTCCAGACAATATTGAGCTGCCAAATATCAGAAAACAAACGCCCAAATCAGTTGCACAGTTGCAGGTCCCTTTTCAGTTTCAGAGGAGTGGGTCGACTTCTGAAA
1491	20304	LG4b	24.149	Fvb4	27111313	AATTCTGAGCCCAGTTTTAACTCGTTTGTTAGTTGCAACTTGCAACAAACAAGCACCACTTGGAAGGGACAATGCAAGTTTGAATAATTTATACAAGAAATGAAGACGTGCTGCGGTTTATCTACGTTTTCAAATTCTCAGTTTTGAATCTCATCGTTTATGTATATATAGCCAAAGAGAACATCATTGATCGAGCATGAATCTGAAAAGGAATTTAGTCGTTGTTTCTAATGCATGCCA
1492	AX-89789718	LG4b	24.813	Fvb4	24555056	CACTACAATTTGCGCCTTAGAGAACTACAAGTAAGAGAGGGGAAACAGTTCAGTCTCCCTTGAAAATATTCT
1493	7001	LG4b	24.925	Fvb4	25818727	AATTCCTTCCCACAATGCTCGTCATCCTCATGTTCCTAACCAATTTCATGTTTCACATTTGGATGCAATTGAAGGACACTGGCCGGAGAAGAATGATCAGCTTGAGAATGACTGGATGGACGCTCGGTTTCAGCAGCTGCATATAAATGCTGAGAGGCAGAAAAGGGAATCAGAGATCAAGAATACTTCTCAGGATCAGAATTTATGGATGTCAGATGGATTTAATGATGAGAACTCAAA
1494	AX-89830205	LG4b	25	Fvb4	24542994	CCATAGAGATTATTTGCAGATCTCCTCCAAAATATCTTTGCATACAAGCGGCTTATAGGAAGCCCGTACCCA
1495	AX-89830614	LG4b	25.056	Fvb4	25277548	AGGATGATGTAATGTATCCAAGCTACATGGTTCTCAGTGACAACATTTGTGGGTTTAGCTTTAGTGAGAAGA
1496	AX-89830135	LG4b	25.056	Fvb4	24780803	GGTAGAAAATTAAATCTGTTTGCTCATGATGGTTACTGATGCTTTGATCACATCTCTGAGCCTCATGTTCAA
1497	AX-89830112	LG4b	25.056	Fvb4	24916268	AACTGAAAATTGGGGGTCAGTGGAGGAAACTGTGTCTCCAGGTGAAAGCAATGGATAAGGTGACCGTGGAGA
1498	1899	LG4b	25.357	Fvb4	26737728	AATTCATCGACTGCGACGACGAGGGAGTTTTGTTCTTAGAAGCAAAGGTCAAAGTGAAGATGTCTGAAATTCTTGATGATCCGAGACATGAAATCTTGGACCTTTTGTTTGCAGACAATTTGCAGTGGAACGATGCGAGTTTGAGTACTTTACTTGCAGTACAAGTCAGCTACTTTGATTGTGGAGGAATGGCATTAAGTGTGTGCATGGCACACAAAATTGGCGATGCAGCAACTTTGG
1499	AX-89789660	LG4b	25.387	Fvb4	24800628	TTCTCAAGGGCTGGTAAAAATGGTTTGTTCATAAACTTCATGTTTTTCGCATTGCCAAACCGAGAGACAGGA
1500	AX-89830178	LG4b	25.42	Fvb4	24597496	TTCCAGCTGCGTTGCTACCATTAGAGCTTTCTCCAACATAGCGCTGAATGGTAGGTGGTGAACTCTGATATT
1501	AX-89887344	LG4b	25.42	Fvb4	24674099	ACAAGCATTACAAGAGAAAGTTGCCAGTTTGCACCAGAAAGCAATAATCATCCCCGCAATTGCAGTTGCTGT
1502	AX-89789659	LG4b	25.42	Fvb4	24802331	ATGGAAAGCTGCTATGGAAGATCTGATGTCCAAGGAGAATGCGCTATGCTAATCAGGTTATTGTTATTGATT
1503	AX-89830612	LG4b	25.42	Fvb4	25266422	CTTGGTCACTACTATGAACTTGTTGTCACAACTTTCTACAGGTATTTTACTTCCATCTTCAGATCTGACCCA
1504	AX-89887362	LG4b	25.42	Fvb4	24597496	TTCCAGCTGCGTTGCTACCATTAGAGCTTTCTCCAACATAGCGCTGAATGGTAGGTGGTGAACTCTGATATT
1505	AX-89887321	LG4b	25.439	Fvb4	24721623	TGTTCTGGAGTGAGGGTGAAGGTTTTGTTTCCAATACACGAAGGAAACATCTGGCATGGCTGCAAGGTTATC
1506	43006	LG4b	25.526	Fvb4	24759699	AATTCCTCCCTACACACAGCTACATCTAAACGGAATGCGCAGCATTCTGATTTCTGACTTAACAATATTATACCTCACCTAAAACCTCTTGACCACTACTCTTCAAGGTACTGGATTGCAATTATAGTATCGAGCTTCAATTTCTTGGAGTGAAAATGTCCAAATATCAATCAAAAGGGTTTGGTACGTACGACTATTATGAGTCTAGTATTGATCATCCCACCACAAGGCAGCCATGAG
1507	AX-89830161	LG4b	26.207	Fvb4	24655326	GCCCAAAATTTTGAGTGCTTGCGGAGTTCATGAGGCTGGTTCAAAGAAGGTTTTGATTACACTTGACAACAA
1508	AX-89887346	LG4b	26.207	Fvb4	24655326	GCCCAAAATTTTGAGTGCTTGCGGAGTTCATGAGGCTGGTTCAAAGAAGGTTTTGATTACACTTGACAACAA
1509	15320	LG4b	26.23	Fvb4	25008511	AATTCAAATCAGGAATGTCCATAAATCTTGAAAGCTCTAGCTAGCTAGGCTCACACAAATGAAACATTTAGCCTTAAGACAGTTGCATCCTACTCATGATCATAGAGTAACAACTTTGCATGCTTATAAACGTGGGCATCATTTTCGTATACCACTTCTTGTTTAAATCGTTCAAAAAGCACATGTTATGTAATGGAACTCGATCACTGCTCTAGTGCTCTTTCAAGGCTTCATGCATGA
1510	AX-89789818	LG4b	26.365	Fvb4	24172769	GATAAGATAAACAGTCCTCATCCAAGTGAGCTGAGAGGTTGGGGAAAGTCCTCGGACCAGTGGAAAAGGGGA
1511	AX-89887579	LG4b	26.821	Fvb4	23924823	TGAGATTGACGAGGTTGGCATAGTCTTTGATGAGTCTGGTCAATCTCAGACTCAGAGACTCCTTCTTTGAAC
1512	6325	LG4b	27.009	Fvb4	25625560	AATTCAATAAACTTACTTTTTAGTAGGATCTATAAACATAAACTTATATGCGAGCACACAAAACTGAATAGAATTAATGAAAATGACTACATGAGGCAAAATGACATGAACCAAATAGAAAAGAATGGGAGAAAATGTTTTTCTTTATTGTATGCATGTTCTCTATGCCTCTAGACCAATTGGTTCTAAGCTTATTGTACACATGTTTTAATTGTCACTCGATAATGTCAGTATCTTGAA
1513	AX-89789959	LG4b	27.274	Fvb4	23368263	GAATCCCCAAACACAAAATTAGCAGGACAATCTATGTGCGGAACACATTCTCCACAGTGCAAAAATAATGCC
1514	19980	LG4b	27.593	Fvb4	23061587	AATTCTTAGCCTCAGAATCAAGTTCTTCTGATAGACGCCAAGGAGCAGATGGATCAGAGACAGAACTAGAATTTGAATTGGAATTTACAGGAGTTGCTGAACCCTGCACCTGTATCATAAATTAAAAACATACCAGCGTAAGGTAATAAATTAAATGATTACTGAAAAGAATGGCCCAAAGCATTTGATTAGAGATTGCTAGGTTCTACCGCTTACACATAAAGGTGCACTATGTTCTCA
1515	AX-89887275	LG4b	27.639	Fvb4	22719286	TAGACATCTGGGTTTTGGAGGAGGTAGGCTTCCACAGACTTTGTACATCCCCAAGGCCTTTTCTCTGCCAGA
1516	13059	LG4b	27.91	Fvb4	23331925	AATTCCTAACTGGCTGAGTAACTTGATAGTGTTTATATCTAACCTATCTGCCTAAACAAGATAATTGGTTATAGAAGCGCTTCACTACTGTTCTTTTAACAAAGCGTTTCGATTACTTTTGCAGAAAACATTTGTGATTGGAAAAAGAAAAGTATGTACTTCCAATGAAAATGATTTGCAGGAAAACTACTCCCTACAAAACAGTTAAGCTATAAACAGACGTGTGATCCATGAATATCT
1517	AX-89865926	LG4b	28.41	Fvb4	24332054	CATTGGTGCTATCACCCGGCTTCCGTATTGCACCTCTGACGCATAGGATGAGGTTCAGTAAAAAGCTGACGG
1518	43592	LG4b	28.678	Fvb4	22932265	AATTCATCAAATGTCGGTAAACCTATGTTCCCAATGGGGGCAAGCACTGATCAGGGGCACATGCAAAATACTAGTCAACACCTAAGCAACAATGTTATTGTTGACAATACAGTTCGGATTAAATCTGAAGGGCTTTCTGATGCATCTCAAAATAGCTTCTTTCATGATCAATATGGTCAGGACGATCTAATGAGTGCACTTCTCAAACAGGTCTGTTTATCTTCCTCTATTACTTTTGCC
1519	AX-89887578	LG4b	29.18	Fvb4	23939540	GTTCTGTGGAGCAGGCGGGAAATGAAAATGTTGCAAGCCCATATCCCATATTATTTCGTCATTGGTTGTGGA
1520	AX-89887475	LG4b	29.18	Fvb4	24164203	ATTTATTAGAACTATTACCCTGTGAGGCTTGCAAGGTCAGATCCCACCATTTTTGGCCATTCCCTTCGATGG
1521	AX-89848524	LG4b	29.572	Fvb4	22829835	ATAGATTACTGATGACTGAAGGTTTACCAATAGCTCTAATGTGAACTAATGATTGCCTCTGTAGATGCAAGC
1522	AX-89830502	LG4b	29.913	Fvb4	23290014	ATTTCCAAAGCTTCATATGAAGTGGGAACAACAGCCTCCAGCATCCCTCAGGGCTTGGTTCTTTGCTTGTGC
1523	18280	LG4b	30.005	Fvb4	12243720	AATTCAAAAATACTGACTGCCACTAGAACAACAGTTTGAAGAACTACTGATGAAGAAAGATATGGAACTTACCACTGAAAGAGCTGAAATTGCAGCTTTGCGAATGCTAACAAGTGGATCAGAACAAGCCATGCCCATAGTCTTGATCAAGGCTCTATCAAAACCACTACCAAGAATAGCCATCAACTTGGTAACCAAAAGAAGTGCAGCTTTCCTTACAGCTACCTTCTCATCCATACA
1524	26357	LG4b	30.908	Fvb4	20841384	AATTCAAGGGTGTCTATAACTTGGTTTCATGAAATAATTTGTTTGGGACAAAGCCAATGCATGACACCAAATGTTGAGCCAATTCCATTCTACACAGAACCAAGACGAGATAATTCATAATCACCCAGCCAAGACAAGACATTTCATCTTGATTATAAGAAAAGATAATATTGTAGGTTGTCACAAGTCACAACAAAGGAAGAGATATTTTATCATATTGGCCAAACTTAATCATTATCA
1525	AX-89831570	LG4X1	0	Fvb4	3893821	CAATAGAATGCAGACATTCTCATCCACAATCCAGGCTCAACAATGCATATGGTTTCTCATGCGCTATCATCC
1526	AX-89830756	LG4X1	0.94	Fvb4	5120712	ATCAATTTGGGGATTCATTTTCCGACACAGGAAACCTTGGCTCTCGTGGCTCCGAAAGTACCCTGCAATCAA
1527	AX-89790186	LG4X1	1.392	Fvb4	5273682	GGGTGAGATGGTTGACGAGATTAACAAAATGGCTGCTATATGTCAATATCAGCACACCTCACCATTTCAAGG
1528	AX-89834891	LG4X1	1.568	Fvb4	5430436	CTGGTACTGAGAAAAGTAATGCAAGCCTTTTAGAGCTTCAAGCACTTGTCTAAGCTAAGCACTTTGCATATA
1529	AX-89887933	LG4X1	1.568	Fvb4	5273118	GATCCCACAAAAATGTATTTTTCTATCCCCTCCACCTATCTCCTGTTCAACTTCAACATAGGGAGCCCAAAA
1530	AX-89892144	LG4X1	2.534	Fvb4	5609372	CGATATAGGGTTTCATGTTTCAGTTTACTGGAAGGAGTGCAATGTACTGGTACAATGAGAAGAATCAGTCTT
1531	AX-89791055	LG4X1	5.221	Fvb4	8298435	ATAGGTGCCATGGGGTAACAAGTCAGCTCCAAATCAGTCAACCTTTGGTTCCGTCAGCGATTTCCTCAAAGC
1532	AX-89832092	LG4X1	5.221	Fvb4	12320019	TCTTGATACCTTGCATTTTCGCTTACGCAGTCCAACTAATGTCATTCTAGATTCTTGCAAACTCAAAACAAT
1533	AX-89889289	LG4X1	5.221	Fvb4	12320019	TCTTGATACCTTGCATTTTCGCTTACGCAGTCCAACTAATGTCATTCTAGATTCTTGCAAACTCAAAACAAT
1534	10200	LG4X1	6.686	Fvb4	14642377	AATTCATAATGAAATGTTTACATGATCAGTTATCCACATTATTTCAGAAAATACGTTTCATAAACTTTATTGTATGAGTTATGATAATTCAAAGTACAGTAAAATATATGGACATAACAAAGATATGAAATTTTACCAGTCAAACCACAAAATTACTTTATTAATAGAGACAAATGTTTCATACTAAGGAGATTAGATATAAGGACAGAGCCACAAAGCAAAGAGAGCAATACATTAATG
1535	36034	LG4X1	6.983	Fvb4	7473340	AATTCCGTTAAGCTGTGTTTGGAGGCTGGGATTGTACTATCACTCTATCGGGCAGTGTAGGAAAAATAACGTGAAAGCTGGGATTTTGTTAAATTTTACTCCTTTTTGATTCCTCTTCTTCAATAGCTGAACTCAAAAGTTCCATCTGGGGCAACAAATTCTTCATCTTAATTGAGTTGGTGCATTTGTTTAACTAAGCTTCATATTCCGTTTCGTTTCATTATATCATCTGCTTGTAAA
1536	AX-89852583	LG4X1	7.131	Fvb4	13179089	TCTTTATTGGAATTAATTCAAATGAAGCTTGCTCACGGGGGTTCCTCCTACAGCTGGAGCTGTACAAAGAGA
1537	11773	LG4X1	7.491	Fvb4	11395607	AATTCGGGTAGGGTATCAAGAATCTTGTTGGGCAGGTGGCACATATTACTCTTGCAGACAATGGCCTCCAACTGTTTACGTGAGCTTGTTTACATTAGACATTAATGTCCAGTCCGTCCAAACGCCTATCTTTGCATTCGATAATTGACTCCTCTTCAATGCAACAGCCTGTAATCACAAGGAAGGAGTGAGGGATTTGGAGTATTCCTTTTCAATTTGAATTGAATCTCCATTTTGCAT
1538	AX-89791184	LG4X1	7.832	Fvb4	6874302	GGGAAAGACAACCCAGGTAACACAATATCTTGCAGAGAGCAGGTTACACGACAATGGGTAAGATCGGGTGTA
1539	AX-89889126	LG4X1	8.087	Fvb4	14539881	GATGGTGTACAAAGCTATATGGGAGGAGCTTCAAAAGCACAGTGCATGCAGTAGATCAGATGACTACTAAAA
1540	AX-89831683	LG4X1	8.572	Fvb4	7487122	AATTCAGCATACCTTTCTTAGAAACTGAACACTCTAGGTCCACGGCATCTTCGTCATCGATATAGTAACCTT
1541	AX-89912732	LG4X1	8.572	Fvb4	16039149	AGCCTAAGGGTGAATGAGAAATGCGATGTGTATGGGTTTTGGCGTGTTGATCCTTGAGCTTGTGACTGGTAG
1542	AX-89888832	LG4X1	8.572	Fvb4	7965588	CCAAAAATCAAGACTTGATGGCAGAGAATGCTGATCTTGAAGGCCTTATTACGATCAATGCAGGTAACTCCA
1543	AX-89788241	LG4X1	8.572	Fvb4	16012693	AAGCTACACTGATATTGGACAGAATGCTTTTGGAACTCAAAGGAAAACTCCTAGCAGCAACCTTCATCTACT
1544	AX-89831657	LG4X1	8.572	Fvb4	7965588	CCAAAAATCAAGACTTGATGGCAGAGAATGCTGATCTTGAAGGCCTTATTACGATCAATGCAGGTAACTCCA
1545	AX-89908234	LG4X1	8.572	Fvb4	16039149	AGCCTAAGGGTGAATGAGAAATGCGATGTGTATGGCGTTTGGCGTGTTGATCCTTGAGCTTGTGACTGGTAG
1546	AX-89791364	LG4X1	8.572	Fvb4	14438564	AGTCCTTATGACAAATTCTTGAAAGCTGCTGGATGCTTAATGGCACTATCTGTACCATACATTTGTACGTAA
1547	AX-89828778	LG4X1	8.704	Fvb4	15071285	TAATTATTAGAAACTGATTACATACCAGCTCATCAACTGGAGACAGCTCGGATAGAATGATGTTCCTTGATC
1548	AX-89848685	LG4X1	8.704	Fvb4	14967772	CTAAAGAAAACTAGAAATTGAAGCATACCTGAAGCAGTAAGACTATATGGTATTTTATTTCAATGAAAACAA
1549	AX-89889166	LG4X1	8.745	Fvb4	14390977	CGTCTCCACCCAAGAGATACAATGATGGGGTCACTAGGTCTTTAGCACTTTCTTGTGCCATCTGTGCCGCTT
1550	AX-89888866	LG4X1	8.961	Fvb4	7475931	GGCACTAGTGGTATATGCTGCCATGATAGGAGTGCACTGGCATCAAGTGCTGAAATGGGTTAATTGAAGGTC
1551	AX-89852265	LG4X1	8.962	Fvb4	16039149	AGCCTAAGGGTGAATGAGAAATGCGATGTGTATGGCGTTTGGCGTGTTGATCCTTGAGCTTGTGACTGGTAG
1552	AX-89822949	LG4X1	8.969	Fvb4	9320505	CTTTTTTATGCCATAACCTCACAATGTAAATGCAGAGTCCATAACATTGTACAACAACACGGATCCTTTGGA
1553	AX-89791076	LG4X1	9.008	Fvb4	7988683	CCATACCAAATCAACAACTTTGAATGTGACCTTATCTGTAGCGAGCTTTCGCCTCTTCAGCCAAAGCCTACA
1554	AX-89889097	LG4X1	9.008	Fvb4	13753570	CAGTAAAGGATATAAACTCATCTTGACAATGCCAGCTTTCAATGAGCTTGGAAAGAAGGGTTCTTTTAAAGG
1555	AX-89848313	LG4X1	9.393	Fvb4	15110953	CCAATCTGTATAACAAATGCTTCTTCTGCTAAAAAATTTTTCCATATTGACAAAGTCAAGTACTCAACTCCT
1556	AX-89912730	LG4X1	9.81	Fvb4	16039149	AGCCTAAGGGTGAATGAGAAATGCGATGTGTATGGAGTTTGGCGTGTTGATCCTTGAGCTTGTGACTGGTAG
1557	AX-89886760	LG4X1	11.043	Fvb4	16878136	AAAACAGCATTCTTGTTGACAGTAATGTTTGCTAGAGTCACAAAGCTTCTCAACCTTGTTGCCTGAAGAACA
1558	AX-89885886	LG4X1	11.419	Fvb4	15253185	TGAAGGTTACAACCGAGAGTTCATAGCCTCACTTGAGGCTTTTAAGTGAGATAAGTGAGTGTGATTCGTTGC
1559	AX-89828750	LG4X1	11.43	Fvb4	15253185	TGAAGGTTACAACCGAGAGTTCATAGCCTCACTTGAGGCTTTTAAGTGAGATAAGTGAGTGTGATTCGTTGC
1560	AX-89789082	LG4X1	11.856	Fvb4	17213370	AACTTAGCTTCCAGATTGCAGTAAAGAATCTCACCAGTCAACCACAGCACTGACTTTCTCCTCTACCTCTAA
1561	AX-89905193	LG4X1	12.382	Fvb4	21189963	ACTGTATAGTACGTGATCGGTTCATAGGTACAATGAGAGCATTCTTCAGTAAGTTTAATACAGGCTAGTATA
1562	AX-89886986	LG4X1	12.566	Fvb4	20883150	TTTAGAACCTTAATGTTAATCTGTTGATTTCAGGAAGCTTAAACAATTAGCTGATGAGCTGAGGTCTGATGT
1563	AX-89829799	LG4X1	12.969	Fvb4	20862854	GTGCAGGTCAGATGATCTTAGGATCCCTTTTGAGCAGCTTTGGTCCAGTGAAGGATGTGTATCTTCCTAAGA
1564	AX-89887000	LG4X1	12.969	Fvb4	20918385	CCTGAGAATCATCACCCACTTTAGCATCAGCTTCTAGACTCCTGTGCTCCTGAAGATAGCTGCAAATCCATG
1565	AX-89829818	LG4X1	12.969	Fvb4	20918385	CCTGAGAATCATCACCCACTTTAGCATCAGCTTCTAGACTCCTGTGCTCCTGAAGATAGCTGCAAATCCATG
1566	AX-89788865	LG4X1	13.101	Fvb4	18800175	TGAGGGTGATGATTCAAATAGAAAATATGTAAACTAGACTCTTCCATGATTTCAAGTCGCCCAGTCCGCATC
1567	AX-89789342	LG4X1	13.217	Fvb4	20613895	AGATACTAAATTGGGGCATCAGATATAAAGTAGCTCTTAGGGACTGCTAAGGGCCTTGTGTATCTTCATGAG
1568	AX-89887158	LG4X1	13.452	Fvb4	22192056	TTTTAATGGTGTGCCAAAACAGGTGCAGATGTATGCTCGATTCTCGTGAAAAGGTTACTGCCCGCTACCAGG
1569	AX-89789476	LG4X1	14.039	Fvb4	21755389	ATTACCATAAGACCATGGAAGCTGTTTTTAAGAAGAGCATATGAAGACTGTCGAGCAGTGCTAAAGGAATAT
1570	18086	LG4X1	14.249	Fvb4	22202311	AATTCTCTTATTCTATGTCTACCATGATTAGATGATTCTATTATCCCTGTCTACTACTATAGCCTGTAGTTTTGTTCTGAAGACTGTGATTTCATTTGTTTGTTAAAGGAAACTTTGTATGAGAGAAGATGGACGGCAACAAGTTTGCATTGTTGGACTGCAAGAGTTTGAGGTGTCAGACGTACAGATTGTTAAAGAATATATTGAGAGGGGGAACGCTGCTAGAAGTACTGGGTCAAC
1571	AX-89886600	LG4X1	14.388	Fvb4	17803368	GCTTTTATCAGCTTCAGCTTGTATTTCTCTTTCATGTGATGAAGCTCATCAAGCACAATTATGGTGATGTGG
1572	AX-89830584	LG4X1	14.94	Fvb4	22964831	GATTTATGCGCAGACATTTTGGTGGTTCATGAAAGAGAAAGACTCCACAAACAATATTAACTGACCATAACA
1573	30019	LG4X1	15.066	Fvb4	18037330	AATTCACCATTTTCATGTCCACCTAGGAGGCTAGGAGTAAATGTAATCAAGTGAAGTCTAGAGTTGATAATTTCGATTGAGTTGCTATATCTTAACTATAACAAAATAAGACTACAATCCAGATGGTAGAAAAAATATCTGTTACTTGAGTGTAGTTAGTTAGTAGTTTTATTGGAGGGATTTTAGCACTTTGAGGGCCAGGTTATGCAGCCATGATGCATATGGTATTCACACTTTGGA
1574	AX-89829928	LG4X1	15.903	Fvb4	21671869	GACTTAGATAGAGATAAGATGAAGATCTTGGATCCAGGTGAATGAGTACTCTAAAAAGAGTCAAAGATATGC
1575	AX-89789606	LG4X1	15.903	Fvb4	22583376	ATGTGCATTACATCAACGTTAAGGGAACAACATCACTCGGATATTGCAGTGGACCTGATCTGCAGCAGCCAC
1576	AX-89887113	LG4X1	15.903	Fvb4	21688492	AGGATGAACTACTACCCTCCATGTTCAAGACCTGACTCTTGTTTTGGGTCTAAGCCCTCATTCAGATGGGAG
1577	AX-89829974	LG4X1	15.903	Fvb4	22185350	TTCCTTCAAATATAGAACATGCTTCATCAAGTTTCCTGTGCTTTACAGAGTCGGTCAATCATTATGTTTGCA
1578	AX-89830013	LG4X1	15.903	Fvb4	22285884	ATTCAACAGCTGTTTCCAATTTGCGAGATCCATAACTAAGTTTCCCATTTCTGATAGCATGGACTGCTCCAA
1579	AX-89789553	LG4X1	15.903	Fvb4	22254615	AGAAAATTTGCACAAACTTGGGAAAGAAGAATCGACTTGAAGCACAAATATGCTACTGCACTTCAGAGTATT
1580	AX-89887109	LG4X1	15.903	Fvb4	21671869	GACTTAGATAGAGATAAGATGAAGATCTTGGATCCAGGTGAATGAGTACTCTAAAAAGAGTCAAAGATATGC
1581	AX-89789467	LG4X1	15.903	Fvb4	21671445	TTCTTCATCTCCTCTAAGGACTTCTAACTCAGACAGTGCTGACTTTGGCGAAGGGAGATGGTTTTGTGAATG
1582	AX-89887157	LG4X1	15.903	Fvb4	22185350	TTCCTTCAAATATAGAACATGCTTCATCAAGTTTCCTGTGCTTTACAGAGTCGGTCAATCATTATGTTTGCA
1583	AX-89887195	LG4X1	15.903	Fvb4	22285884	ATTCAACAGCTGTTTCCAATTTGCGAGATCCATAACTAAGTTTCCCATTTCTGATAGCATGGACTGCTCCAA
1584	AX-89789468	LG4X1	15.903	Fvb4	21671708	TAGGACAACATGGCCAGTTCCTCAGTGATCAGCATGTACCTGCTTCATTGCCATCATGATATTAGAGAGAAC
1585	AX-89789486	LG4X1	15.903	Fvb4	21841151	ATCTCAACCAGTGTTGGTGACAATCCAGCATATAACTCCTCGAAACCCACGAGTTTTAACTATTTCTACAAA
1586	31700	LG4X1	16.035	Fvb4	22300573	AATTCAAACAGAGGCGTACCCTGAGAATACTTCCACCAGCTACACCGCCTCGTATCTCATCAACCTCAAATCCAGGTTTGTTGACATCGAAAGACCGAATAACAATCATATTTGGAGGCGAGATGAAGTTCCTTTCTGGAATTGGGATCTTTTTGACTATGTACTCACACACTACATCAATATTGTATTTCAACTGAGCAGAAATTGGCACAATTGGTGCACCATCAGCTACAGTACCCT
1587	AX-89887108	LG4X1	16.24	Fvb4	21669831	CATATGTAATAGAAGAAGATTGGGTTTGTTGTGATACGTTGTCAGAAGTGGAGACTTCTCCCCTTTGGCAAA
1588	AX-89830340	LG4X1	16.955	Fvb4	24070830	TTTAGCGAATATGTAATCCGCTTTCCTGAAAAAGAAGGGATCCATCAGTGATTCATCTCCTAGTTCTCTTCA
1589	36357	LG4X1	17.574	Fvb4	25913880	AATTCAGAGGATTTAATGTTGTAGTTGTTTATCTTTTCTTCTCCGAAAATGGTAAACCGTTGGATCTATTGAATAAAATGGACAGACAAGATAGGGAGAGAATCCAACCCTAACCCACCTCACCTCACTCAATTGACGCCTCCCCAGTCTTTTTGGTCGGTTGACAACTTGTCCTTATCCTTACCACAGAGTATGAAAATGACTAGTTTGCCCACTAAAGTATAGCAGTACCAGGTGCTA
1590	AX-89887379	LG4X1	18.662	Fvb4	24557522	AAAAGACCTAGGCAATCTGAGGATATTGGACAAGCAGTATTTGAATTTCCATCCTAAGAATGATGAAGAGGA
1591	AX-89830314	LG4X1	18.662	Fvb4	24106207	TGGGAAAAGATGAAAGAAGGAAAGTGTATTGAGCGCTGAGAATGGTATGATCTCTTCACGTGGCGGTGTCCA
1592	AX-89887499	LG4X1	18.662	Fvb4	24106207	TGGGAAAAGATGAAAGAAGGAAAGTGTATTGAGCGCTGAGAATGGTATGATCTCTTCACGTGGCGGTGTCCA
1593	AX-89789769	LG4X1	18.768	Fvb4	24333856	AGAATCAAAATCCATACTTCAATTAGCTCCTTTACAGACCACCTCCCTTGGTAAGAATGCAACCAGGCCATC
1594	AX-89830299	LG4X1	18.768	Fvb4	24119392	AGCAATTCTAAAACAGCTGACCTTGTCATTAATGGAGGCATTGGTGGAGACAAAATTATCTATTTATGGAAA
1595	AX-89887443	LG4X1	18.768	Fvb4	24331484	AATCCCGCCACCCTGTGTCAGAATTCTCATCAGGTCTTGGTACTAAAATCTATAACCCATGGCATCACTGTA
1596	AX-89887698	LG4X1	18.768	Fvb4	23231344	ATATCTTTCGTCTGTTGTTCTTGGGCAAAAAACATCTAATTCTTGGTGATATGGAGTGTTTCCAGCTTCCAT
1597	AX-89887686	LG4X1	18.768	Fvb4	23257833	AAATCACATGAGTCCGGAGCTGGGGCTTGGTTGCCAGCTGTATGGTACCTCTACCACAATAACTTCTCGAAA
1598	AX-89857160	LG4X1	18.768	Fvb4	23353239	AGGACAGTTTAGCCTTAAGAATGCTTCAAACCCAGGTTGTGATCGCGCCTTTTGTTTGCCCCTCTCCTGCTT
1599	AX-89887481	LG4X1	18.768	Fvb4	24119392	AGCAATTCTAAAACAGCTGACCTTGTCATTAATGGAGGCATTGGTGGAGACAAAATTATCTATTTATGGAAA
1600	AX-89887705	LG4X1	18.768	Fvb4	23206434	GAACAGTGACCAATGCTCGCAACCGGTCCCAAATGCTTCAGGCCATAGAGTGCTTCAACAAGTGACTCCTGG
1601	AX-89887392	LG4X1	18.768	Fvb4	24513485	CCAAAGATGGGTCAAGTTGTTCGCATGCTTGAATCCTGAGGAATATCCTGTACTTCGAGAGGTATGTTTGTG
1602	AX-89887395	LG4X1	18.768	Fvb4	24474498	ACACATCCTGACACTGTTGTTAATGGAGGCTCCATAGAATGATGAAAGAGGAAGCAGTTATATATTGGTTAC
1603	AX-89789773	LG4X1	18.768	Fvb4	24332336	TATGCTCAAGAAGATAATTTGTATCAATTTGTAATAGGCAACTGCTGGTGTTCCTTAGTGTCAGATGATTGA
1604	AX-89830480	LG4X1	18.768	Fvb4	23369143	ATCACAACCATCTTCCTTGCACCCAATTTATACAGCTCTCTGCATTTCATTACACATTTATCATTTATGTTA
1605	AX-89830431	LG4X1	18.768	Fvb4	23821575	CCGATTAAGTCACTTTTCAGGAGCAAAACTGTGTGCTAAGCTTTGGTGTAGATTGGTTTCTGATAAGTATTT
1606	16795	LG4X1	19.115	Fvb4	26283949	AATTCAACATAACTGGTTGGCAGATAGACTAAATGTAGTAGTTATTTAGGTGGTCACACTCACAACGTTTATTCGGCAACATGCCAAATATGATCCCTATAGTGCATGCAATGTACATAAATACTATGCATCTACATTCCTGTAATATGGTTTAGTTTAAGAGATTTTGTTTAGGGCCTACATTTCCTGACTCTGTTCATATATTTACCACCTTCACTAAAGTCTTGATCATCTGTACAG
1607	36830	LG4X1	19.824	Fvb4	25452314	AATTCCTACAATGTGTTGGTTGGTAAGGATTCGCGTGCGAATCACCTGGCTGCAAGGCACCGCCTGAGAGAAGATGATGCTGATGCTCAGAACCCTGGTTCCACACCCATGGATTTTACTGCACCAGTTAATGACCGCTGCGCGAAATCACCTGAAGATGGTGGTCAGCCGAAGCCTATACTGAAAAGGAAGGACAGTTCCTCGGATAGCAAGTCTCGGAAACGTGTTAGGTTTGACCCT
1608	33683	LG4X1	20.767	Fvb4	25008511	AATTCAAATCAGGAATGTCCATGAATCTTGAAAGATTTAGCTAGGCTCACACAAATGAAACATTTAGCCTTAAGACAGTTGCATCCTACTCATGAAAGAGTAACAACTTTGCATGCTTATAAACGTGGGCATCATTTTCGTATACCACTTCTTGTTTAAATCGTTCAAAAAGCACATGTTATGTAATGGAATTTGATCACTGCTCTAGTGCTCTTTCAAGGCTTCATGCATGATCGCTTT
1609	20708	LG4X1	22.507	Fvb4	25520805	AATTCTGATATTTAATCAATGTCATTCAAATGTTTCCTGTTAATGCGGATGTCAAATCTGAACAAATAAACTGCCAATTTTCCTCTGGCCCTATAACTTCGAAATCAGTTTATTCATTGTAGCTCCTATCAAGTACTTCCAGTAGCTTCATAAACCCCCCTTAACCCTTATATGTGTCATCATCATTTGAAATCGATTGGATTAGAAGACCTCGTAGGATACCCTTGCCTTGAACTCCAG
1610	14398	LG4X1	22.912	Fvb4	26026985	AATTCTTCAACTTGCATGATCAATTTGGGGAAGAGCAGCTGGGAGTATACATCTCAGATCAGGTTCCTGACATGCTTATTGGTGACCCTGGAAGGTTTCGGCAAATTATCATCAATCTCATGGGGAACTCGATCAAAGTAAGTGCTGGTTCTCAAAAGATCATCTTGTTTTGACTCCCTGGTCAGGTCAAAATACAGCATCTCTTTTGGCTGAAACACAGACCATTTATATTTATGTAAA
1611	AX-89790223	LG4X1	27.138	Fvb4	27521324	CAGACAAAGTTTTGGAAACAACTCTTGGAACTTCAACTATTTTCTTTGGCTGCAGCTTTTCTCCTAATAAGG
1612	AX-89790191	LG4X1	27.138	Fvb4	27368881	TCTCCCAGCCTCAATAAGTCTTCGAGCTTCAAAACAGCCGAGCCTCCAGAGGACAAAGAGCAGCCTGGACTA
1613	AX-89790291	LG4X1	28.095	Fvb4	27760435	CCGCGAGTCACAAAATTCCCAATTAATTTTCATCCAGGAGAACAATGAACACGAGGAGCCAGCTCCCCCTTC
1614	AX-89790414	LG4X1	29.923	Fvb4	28331291	GGAGCTGTTACTCTAAAAGTTCACTTCAAGCAACCACTATGCCTGGGATGGCATAGTTCTTGTGGCTCCAAT
1615	AX-89831053	LG4X1	31.137	Fvb4	28916840	GGCCAAAAGGTTGTGGATGGAGAGACCATGCCACTAGGTGCTGCAGCCTCCAGAGCCAACCAGGAATGATGT
1616	AX-89888358	LG4X1	32.916	Fvb4	29458812	GGCAAGCCTAGCATCTGTTTTTGTGAAGTGTACAACTTTCGTATGTTTGTATGCGAGGAAGAATCTGATATT
1617	22771	LG4X1	33.55	Fvb4	31003101	AATTCTCTTTTTAGCTATTTCTGTCAATTTTTCTTAATTAGATGGCTACTATTATTATTAACAGAAAGTATAGTGCAAATACCAAAACCTGGTTTCATTGAAATTTTGAAATGAAACAACTACCATGACCATCTCTAAGACCTTATTAACCTCTTTCAATCCGTTAGTACTCTTTCCTATCTATGATGCACGAATGACATTTTCTGTGACAGTAAAGATAACATGTTTTGTAAAGATAAC
1618	26219	LG4X1	34.462	Fvb4	29480578	AATTCATGCATGGCATGCATCGGAGAGCCTGGTATGCTTGAAAGCTGAAACCCCAACTGAAGAAAGTAAAGGTTGATTGTGATGGAGCTGCATGTTTTGCTTGATCGATCGATGAGCTCCTGGAAGTTAGCAGCAGCCTCTATATTTCTCCTTTTACGATCTAAATAATTGCATATTCAATCTGATCTTACGCACCGAACAAGCATATCGGTCACCCTAAAATTGAGGCAACTCGTCTGA
1619	30379	LG4X1	37.725	Fvb4	31529358	AATTCCCATTAGACATTTCTTCCATGAAGTACTTCAGTGGAGACTTGTCCACTGAAAACATATCTGAGCCAAAATTTAAATAAAACATTAACCGATTGTTATGAAACAAAGATGAACATACACAGATTGTATGAGTGAAAAGACTAAAAGACTCACAGTTTGGATCTTCGGCCATGACTCGCTGCCAATCCAACGACTCCGTCGTCTCCAATTTCGGAAGCAAATTGCCGTTAGGCTTAG
1620	23624	LG4X1	39.761	Fvb4	31760171	AATTCACAGAGACAATAAACTTTTGTTGTACCACCCAGTATGAGGAAACTTATATACTTAAACTGCTTTCAACCTCTTTGTACCACTCAGTATATAATACAACAATTGCTGTTAATGTGAAAGGAAGAAACCAAAGACAGATAACATTATGCAGGTAAAGTACTAACAAGTAGCAACAATGTTATACTTTAACAGCAAACAGAAAGTAATACCAGGACTAGTATACTATATAGTACTGAC
1621	AX-89888631	LG4X2	0	Fvb4	3264762	ATCGCTATGTGGCACTATTTGGTGAGTATTGCTATAGATCCTTCCAAATGGAGGCCAAGTGTGCCATTTGTG
1622	AX-89831487	LG4X2	0	Fvb4	3346468	ACCTATTTTCTTTCTGTGGTGTAGGTTAGAATCTGCTAAGGAGAAAGCAACTGGTCAAGTCTATGCAATGAA
1623	AX-89790990	LG4X2	0.648	Fvb4	3873728	TCCGAATGAGGTCATCAGCACCAACCAATATCTCGAGGAAGCTTATATCCAAGTTTCCCCTTCTTGAGGATC
1624	AX-89913253	LG4X2	0.648	Fvb4	3646299	ACCTAACCAAGGCTCTAGCAACCATGGTGACTCACACGGTGTTTACTTCCGATGCACCGCCGTCAGACTCTA
1625	AX-89913358	LG4X2	1.232	Fvb4	4226825	CATAACCATGCTAGCTTTTTGGATAACTACGTCTTAGCTGCGTTCCAAGGCTGCTTGTGAATCTACCACACC
1626	AX-89790925	LG4X2	1.232	Fvb4	3433410	GGTGATATCATGGGTGATATAGAGAAATTTTGCACCTAACTTTTCTCCCCTGCTTCAAGAGAATCACAAGTT
1627	18335	LG4X2	9.296	Fvb4	3585788	AATTCAGTAGCTGAATTACTAGCTCGGGTAAAATAGTTTATACTTTTGATGTATAAGCTCCAACGCCTGGTCTGCGATCAGTTCATGGCAAGTATTTATATCCTCAATGAGATCATTAATTCCCTCAATGATGTGGTGCTTAAACTGCCAGCTCCTAGGAGTTTTATCAGCTGCAACAAATTAGAAATCTACATTAACTCTTGAATAATACATACGTATTAAACTTCCTATGTTTTTCTT
1628	AX-89889313	LG4X2	9.778	Fvb4	1592438	ATTTCTTTCATCATGTTGATGCAGCGATATTTCTGCTTGTGGCAAAGATAGAGAGTATTGACTCTCTAAAGA
1629	AX-89857336	LG4X2	10.398	Fvb4	3349522	TTTGACTAATTGCTTATTTTGTTATAGATGCTCTCGTTCTAAGGATGTAAACTTTGTGGGTTACACATACAA
1630	AX-89790989	LG4X2	12.217	Fvb4	3869891	AAACTCTGGGATCTGCGCAAATTAAAGAACTTCAGAGACATTTACTCCATATGGTCCTGATACGCCAACAAA
1631	24858	LG4X2	12.95	Fvb5	28339754	AATTCTTCTCTCTTGAAGTCGAAAGAAACTATTCTACGATCACATGTCAACCAATGCACAGCTCCATTTGAGCATATCATCAGCTCGTCGTCTATCCAGTTCAACTGAACAGGAGGGAGTGAGGATATTTTTCTCCAAGAGTTTGAACCCAATACAAGAACATGTGCTGTCATAGCTTTGCTTCTATGAAAACCATCTCCATCACTAGTAACACATACAATCTTGTAGGTATTGGTTTTA
1632	AX-89839619	LG4X2	14.086	Fvb4	4857076	AGAAGTAGGTTGGAACCCTTGTGATAACAAAATCCAGTAGAGCTTCACAATATTCCTATGCCTTATATTTCC
1633	AX-89791398	LG4X2	20.06	Fvb4	14302109	GATTGCAGTGGTCCGACAAGAAAGCATATCATGAAAGCACTTTTGAAGTTGGCTGGCCTGTTCAAAACCAAT
1634	AX-89905030	LG4X2	24.491	Fvb3	840565	GTTAACAATAACCCAACAAGTGAACTTGTTGTTATAGACAGTCTAGATTTTTCATTCCTTTTTGATCAAATG
1635	AX-89828638	LG4X2	24.849	Fvb4	15873207	GCTGCTCTCAGCACCAATCCCGATGAGCGTAAAGCCTGCCGAGCACAGCCTCAATCAGGTTCGTCGAATTTG
1636	AX-89788261	LG4X2	24.849	Fvb4	15868913	GGGTTGCTGGACAGTATGCTCATATTAACTTCTCCAGATCCGAACAACTTCCTTAAGGCATTGCATAGTGTG
1637	AX-89828751	LG4X2	24.849	Fvb4	15252977	ATTGAGAACCTGTCACATGCAAATAAGGCTGATAAAGGCACTGCAGATGTTTGCAGAAATGATAAGGCTGGG
1638	AX-89788214	LG4X2	24.849	Fvb4	16116980	TACAACTACATTGAGTTCTATCAGAAAGATGAGTCGTTAAGGAAAGGCGACGTAATGGTAAGCAGAAGAAGC
1639	36254	LG4X2	25.001	Fvb4	15109968	AATTCTGAGACACTTCATTCTCTTGTCAAAGAAATTATTATTTTGTTGGGGTTTGTTCTAATTATATGGCTTTGCTACAGGTGCAATTTAGTTTACAACTATCAGAGAAAGAGCTGAAGGATAGGGCTAATGTTGTTCTTCCATTTGAACACCAAGGTGTGAAACCATCAATGGATTCAGTGTCATATTATTAACCTGATCAAATTTGTTATATCTCTTTTCTTTTATCACCATATATGT
1640	20491	LG4X2	25.194	Fvb4	14442561	AATTCATGAGAGTTATAGGATTAATGCGTGAATTAGAATATCGAAGTAAAACTTAAATTTATGTTCCAGGTTGTACAAAACTCAACCACTTATAGGGGACGGGTTGGTTACTTGGGTATTCTACTACAGCAGCTAGTCGATGATAACAACCAAAAGAAGGCATTCCATTTGGTCAGTTGGTTGTTAGCTAAGCATCGTATTAACTTAAGACATAGAAATATGAGTTGAACTTTTGGACAG
1641	AX-89791343	LG4X2	25.266	Fvb4	14519109	TTGCCACTGCATCCAGCAGAAACCTGACGAGAAATCTCCCTTTCAACCTCCTTTTCCTTCTTCAATTCAAGA
1642	AX-89778735	LG4X2	25.446	Fvb1	23262822	TGATGAGTCTGTCAATGCCACTGATGAAGCTAGACCTTGTTGCTGATAATGTTGACACTGCTCCAGGGCCTG
1643	AX-89885912	LG4X2	25.446	Fvb4	15109353	GGAGATGAAGTTTCCCTTTAGTAAAACTTTGATCACTGTAAAGAAAGATTCTCTGAATTACTTCTTTGTCCA
1644	42123	LG4X2	25.483	Fvb4	17163849	AATTCCACGAAACAAGCTTTGTTGACGAACTTGAAGCATTGAACACAAGACTTTTCTTATTGAGCAATGATACTTGCTGGTCTTCGATACATTTGCTGCCAATTGCAGAGGAGCAAGTAACGGAGACAGCAAATACCAATAGGAGAAAGCTGAGCATGATTTTCATTGTAGTTAATTTCTGAGACAGCTGATGAGATGATTAAAGGGGTAGTATTGACTATTGACCTATATATTAATCCC
1645	AX-89828596	LG4X2	25.548	Fvb4	16158042	GAGTGTCGATCCGATGCTGATAATAGAGATCAATAACAATTGAGTCCAAGGCGTTTCAAGCTTGCTTCACAA
1646	AX-89857004	LG4X2	25.553	Fvb4	16867144	CAGCCCTTCAAGGGTGCCCGGATCACCGGATCTCTGTCACATGACCATCCAGACCGCCGTCCTCATCGAAAC
1647	AX-89831760	LG4X2	25.63	Fvb4	6808568	ATGAGGGAAATCCTCATGTGTTCAGACATCTCATTGTATAGGGATAAGCTCCCCAGTAATCGGGGAGATGAC
1648	AX-89789212	LG4X2	25.701	Fvb4	16527086	ATGATGCTAGCTTATTTGAAGATGAAAGATTTCACCTCGCCTGAGAAGTTTGTTCTCCCAATCACTAACCCG
1649	AX-89788303	LG4X2	25.746	Fvb4	15651016	TTGGGTTTCTATATATGCAGTTCAACTCTTCAACTGTTTTCCATCTTGAGCTACTACCTAGTGAGCTCTTCA
1650	AX-89789204	LG4X2	26.145	Fvb4	16532799	GACAGGAATTACAGCAACTAATCTGGATAGGAATGCTCAGTTCACAGACTAGTTCTATGTCAGATAGTAAAA
1651	AX-89848376	LG4X2	27.439	Fvb4	18836008	AGCAAAAGAGAAGTATTTGACAGCTTCTTATTCCCAGATCTCCAAATATCAAGGTATATGAAATCCATGATG
1652	31461	LG4X2	27.628	Fvb4	16018647	AATTCCCAATAAAAGGATCACATACAAACCTGGGTAACAGGTGTATCAGCTTCCAACTCCGTCATAAATGCACTAATAAGTGCAGAATTTGAAACTTTGATCTGACAAGTTCAAGTAAAATAAACATTTATAAACCTTGGACAAACATCAAGTAAAACCAAAAAAGAAAAAGAGGCTCCAAACAAGTCACCATGTGCTACCAGATATAATTGGTAAGAACGAGTAACTTTTTCTAGGAGG
1653	AX-89856984	LG4X2	27.715	Fvb4	17199986	TCCCTATGCTCATTAACCCACTTCACAGCTGATTTGTCCAGCTTTATCAATGAAGTATTTAAAAGCAGCAAG
1654	AX-89886449	LG4X2	27.86	Fvb4	18837286	CAAGTCCAATTAGAGGCTGTTTTATGGGGTATTGGAGACTGCAATTGGAGAACTTCCTCCATATTTCATCTC
1655	42892	LG4X2	28.535	Fvb4	18543890	AATTCTAAACTGGGAAACCTACATGCAACGCAATGCAACAAAACCACATGATCGAACGTCCTCTAGTAGGAGGAGCGACACACCAGCAGCCCTAAAAGCAGCATTCGTATGGTAACAACCCTAGCTAGCTAGGCCATATGCTTTTTTACCGTTTAGGGTTGGTCGTTTACCCATTTCTTGTCTCTCCCACATGGCTTAGCTAGGATCATGCATGATTAGTCGTTAATTAACTAAGTGCTT
1656	34774	LG4X2	28.551	Fvb4	17448580	AATTCTTCATTGGAGGCACTAGAGAAATTGAAAGATTATGAGGTAGGTCCGAACAACTGTATCCTAGCCTTAAATGAAGCTTTGGATCAGTCCCAAAGGGAAATTGCTGCTGCTGCGCAAGCAAATCCTGCTGGTTTGCCTTGCCCTGAGATTGCTTTACTGGAGGGATTCGGTGAAGAACACAGGCTAGTGAAGTGGTGCTTGCCGAGGATAGGATGGAGCTCAGTGGCAAAAATAGAA
1657	AX-89829345	LG4X2	28.678	Fvb4	18566046	CATCTTTCTGACGTTGGACCGCAGCTCCCAAATTGAGCAAGGAGTTTATTTGTTTCTTCAAGGAGTAATGTC
1658	AX-89884984	LG4X2	29.188	Fvb3	826721	GATGAAAATGCATGTCGGTGGTTACATGAAAGAAGACTAGATGGTTTAACTCGAATTACACCCCAACATCTG
1659	AX-89788963	LG4X2	29.855	Fvb4	18114682	TTTGGGTCAACTTGGCAGGTTTCAATAATGCAAACCTCTTTTCTCCATGTCTGCCTGCCAACAAGTAGTTCA
1660	AX-89905161	LG4X2	30.336	Fvb4	17823393	ATGTCACAATCCATGGGCATGCAGATAGATAACATAGTTTGCATAAGTATCACTAACCAAAAACAAAAGATC
1661	43200	LG4X2	31.009	Fvb4	21986922	AATTCTCCATTCCCTATCAATCCAGGTCCTTATTTATTTTTATTTACAGAAGAAACCGCCCGAGTTTTAATTTGAAATTCCAATTAGGGTTTCTGCGGAAGCTCTGAGAATTTCGGGAGCCACCAAAGGAAGAGAAAAATTTTAGCTTTGGGGGGCTTTTATAGTGTTGCAGTGGTGTGGAAGCTTAAGATGGACTTGGAGTAGTACTAGTCTGCCGAGGAGGTACCGTTGTTTTGTTGG
1662	AX-89887022	LG4X2	31.336	Fvb4	20958489	CTGCAATTGTCAAGGGCAGTCTGAGGGAGCAGCAGAGTCAGCTTAAACCTTTTGAACATGGCCATGCTTGGA
1663	31701	LG4X2	31.721	Fvb4	22300573	AATTCAAACAGAGGCATACCCTGAGAATACTTCCACCAGCTACACCGCCTCGTATCTCATCAACCTCAAATCCAGGTTTGTTGACATCGAAAGACCGAATAACAATCATATTTGGAGGTGAGATGAAGTTCCTTTCTGGAATTGGGATCTTTTTCACGATGTACTCACACACTACATCAATATTGTATTTCAACTGAGCAGAAATTGGCACAACTGGTGCACCATCAGCTACAGTACCCT
1664	AX-89789577	LG4X2	31.8	Fvb4	22351942	CTTCCCAACTTCTAGCAAATCAACAATAACTTGTGAGAGATGTCCTATTAGTGCGAACAATTTCCAAAAGTG
1665	AX-89887764	LG4X2	32.387	Fvb4	22865657	TTGTTTGGCAGAGGACATCTTGCTTAGAGGTTAGAAGTACGGCTTTTTGTGCGTTCCCAATCCAGAAGTTCT
1666	AX-89830085	LG4X2	32.468	Fvb4	22691746	GGGATCCACTGTTATGAGCATGGATTTCCACCCTTCTACATCACACATTACTTGCAGGTAGGTTGTGTGCAA
1667	AX-89887265	LG4X2	32.468	Fvb4	22691746	GGGATCCACTGTTATGAGCATGGATTTCCACCCTTCTACATCACACATTACTTGCAGGTAGGTTGTGTGCAA
1668	AX-89789983	LG4X2	32.935	Fvb4	23230153	AGCAAGTTCAATAGCCTCCAATGAGATACCATTCACTCTCCTTATGCCTATTCCCATCCACATCAATGACCT
1669	30264	LG4X2	33.379	Fvb4	21349075	AATTCACAGCTGTATATTGGGATTTGGTTAAAGTTAACTGCTTAAATATTTGTGATAGATATTAGTATAGATAATTAGTGATCCAAATCTCCCATCTCACTGGCTATACTTATATAGGCATCGAACCTTGCTGGAAGTATGCAGTGATAAAAACGCAAGAGACTTGGTCACAGATGTCCTAAAACTTGTAGTAATGTAATGCTTAAAATTGTAATACGGTGTTGTGAGTCTATGGTAATG
1670	5231	LG4X2	34.278	Fvb4	22768190	AATTCTCAATTTGGAGATCAGTTCAGTATTCAGAATCAAAGAACTGGCAAAACAGTAACTCTTAATTACCAAATGATATTTCGTTTATTTATTTAGAATCAAATCCACTATTATTACATTACAATTTGCCACACATACCCGAAGTGCAATCCAAAACAATCTCAGACAAGAAGAGGAAAAAATAGCAAAGCCACACCGATGACAGAATCAAAGAGCAGGACACAACACTATTATTGTCCA
1671	AX-89887484	LG4X2	34.896	Fvb4	24117074	CTATAAATTTTGTGGACATGCAAATGCAGATAACCAGCATACTTTATGGAACTTGCTACCCCACATACTGAA
1672	AX-89887485	LG4X2	34.896	Fvb4	24116605	TTTAGTTGGCATGGTTCTCCAGAAAAGGATCCTTCGTGCAGTCCACATTGATGTGCTTCATGCTGAGGTAAA
1673	AX-89789639	LG4X2	35.727	Fvb4	24914291	AGCCATCCAAGATGCAACAACATCCACAAGAAGGTCTTAGGTCTTTGGCCACTTCTGCACGAAGGATCTTCG
1674	19653	LG4X2	36.186	Fvb4	25008511	AATTCAAATCAGGAATGTCCATAAATCTTGAAAGCTCTAGCTAGGCTCACACAAATGAAACATTTAGCCTTAAGACAGTTGCATCCTACTCATGATCATAGAGTAACAACTTTGCATGCTTATAAACGCGGGCATCATTTTCGTATACCACTTCTTGTTTAAATCGTTCAAAAAGCACGTGTTATGTAATGGAACTCGATCACTGCTCTAGTGCTCTTTTAAGGCTTCATGCATGATCGC
1675	AX-89830329	LG4X2	36.365	Fvb4	24082880	ATCTTCGTTGCTTTCTGCATTGCCTTCATTGCAGCCTGCCCCAGTTCTCAAGGCACCCACAGTTTCCGTGGT
1676	AX-89887408	LG4X2	37.363	Fvb4	24448742	GTCAAGCAAGCGAGTTCACCATCTCCTGGTTCAAAGTGATTTGGAGTTTCCTACACGGTATCCACAAAATGG
1677	13038	LG4X2	38.644	Fvb7	16053822	AATTCCTCCCAAAACCCCTTTGCCATCGATCTCTCCGTCAAGGTCCTCTTCGAGCAAACCCAGGGTCCTCTCCTCCAAGCAAATCGGAATCTCTCCTTCAAGCAAATAGGGATAGTTGGCTCTGATCTCAGACTCTCAGACACTCTCAAAGTCTCAGACCCACCACCCCACACGCAAATCTGGAATCTCTCCTTCAAGAAAAAAAGGCCCCAGAGTTGGTTGGTCTTGTTCTTCTGCCAG
1678	27133	LG4X2	41.735	Fvb4	26688897	AATTCAATATCCCTCAAATAAGTTATTTGTCTAAGATTCTACCATTCAGGTTTCAATTTCCCAAATCAACACAAAACTTCCATCAGAGTAACATTGCAAAATAGCTGGCCACATATGAACATTATATGAACAGTTGGTAAATCTCATCCCTAATCAAATTGGAGAAACTTAAAGCTAAGCACATTCTATTTCTCCTTCTTCAACATAAGTACTAATTCCTGGTCATTCAATCATTTCTCT
1679	AX-89905273	LG4X2	42.423	Fvb4	28111215	CTCAATCCATCTCGTACTAGTTCACTTCCTTTAAAAGTCCCATCTCACAATATTGCATCCAGTGTATCATGG
1680	AX-89790468	LG4X2	43.037	Fvb4	28573456	GTTGATAAAGAGCAGGATAATAAGAACAACGTGATCTGAGTCCCTTAGTGAATCCTGGGATGGTCAAAATGT
1681	AX-89831012	LG4X2	43.042	Fvb4	28601252	TAGCAGATGCTGCCAAAAGAAGTTGTGACTGCATACTCGAAGAGACTTCATTAGTGACTTTGAAGGTATTGA
1682	AX-89888167	LG4X2	43.062	Fvb4	28579366	AGTCAGCTGGGTGTAGGGTTCTTTGATGATAAGCTCTGGTTCCCTTTGCATGCAGTGGTTGCAGGATAAGGT
1683	6245	LG4X2	43.826	Fvb4	28796127	AATTCGCTTGTTAATTTTGATGATTGATGCTAAGAACGTCATTTAGTGATCTTAGCTGGCCTTGTTGGTTGCTTGTTTGATCCTTTGTAGAATGCGCGAGAGTAAGGTTATGACAAAGGGTAAGAGAAGGGTGCCATTGAAGCGTGGGAGGGTGTCCCCGACGCTTCCTGTTCCAGACGATATTCCGAGGCCTCCTTATGCAGCTACATCTATACTGCCAGAAATTGCCAGTGAGTATCA
1684	AX-89848590	LG4X2	44.424	Fvb4	28788321	GACCCTAGCTAGGGTAAGGAGATGGACCACTGTTAACAAACTACTACTGTATTTGGGGTTTCGCCCAACGAG
1685	AX-89790294	LG4X2	44.743	Fvb4	27762354	GGCAAGCTTGATAAAGCTTAAGATATCATGCAATGACCTCTTTTGAGAATCCTGTCCAAGTGTTCTTGCAGA
1686	AX-89790398	LG4X2	45.583	Fvb4	28176570	TTGCTCTATTTTGAGCAAGATGCCAATGCTGGATACTGGTTTGGCCTTACAGGTACGATATGATTTTCTCCC
1687	AX-89830936	LG4X2	46.172	Fvb4	28217105	TTCAGTCGACTTATGTTGTCAAGCAAAGAGACAATCTTCCAAGATGATATCCAAACTGAAAAGGCGTCTTAA
1688	AX-89790495	LG4X2	47.906	Fvb4	28877688	AACTCCGTTTAAACGCCGTTAGAATCAAACGGTACGTCCTGCTCAGGCAAGAACGTCAACGTCGTCCCAGAG
1689	18043	LG4X2	48.233	Fvb4	29050674	AATTCTTCCACAGTCTGCTATTATTAGATGTTTAGATACTCCACCACATTCTGGGACTTATTAATTATTATGTTTTTAGATGCACTTTCACATAAAAAATAAAAATTGTCAAATGCACCGAGGACTAATAATAATCAAGTTCTATAATGGGTCAAAGTGGGATTTATTATATTGTCAAGCACTATACGCATTTTAATAATTAAGTTCCATAATAGGATAAGGGAAAAGCTAAGGAAAATT
1690	AX-89848626	LG4X2	49.68	Fvb4	29686688	CCCATACACATAAGGATGCTCGGCGCAAGAATTTCACGGCCTTAAACAGTTCTCCGGTGAGAATCATTGGTG
1691	36443	LG4X2	53.877	Fvb4	30990915	AATTCGTAGGATGCATTCGTATGTATGTAAGCAAATCTCACTATAATTTTTGTCACACAACCAGGTCTCATCTTGAAAACATTCTTCCACCCCTTCTCGTGAGCTGGCACCTCCGTCTTGTTGCCACGTGCATACTTGCTTACTTGGCACTTGACAGCGTCATTTCTCTTAGTCATGCAATCTTTGAACTCTTCCACATTCACCAAGTCAGTCTGATCAAGTACAACAAACAACCCAAGG
1692	2080	LG4X2	54.244	Fvb4	32610800	AATTCAATATCCCTTACAGCACAAAAGAAAATTCAGTAGAAAAAACCCAATCAATAATCTGTACATGGATCTATCAAAAGAATCACTGAACAAATGTATGAAAGAAAAAAGAATGATAACAACAAGATGATCATGACAAATAGCTCGAAAACCCGATCAATGTAGAAGCAGAGATTGATGAGAAAGATTGATACTTGGCAATGTTGCGGTGCTTGTAGAAGAGATCATAAGGCTCCCAAA
1693	AX-89888412	LG4X2	54.762	Fvb4	32180416	CCATTGGAATAGTAGCTTTCAGCCTGACCGGAATTCTGGACCTTGATAATATCCCTCTGCATTGTCATTACT
1694	AX-89888433	LG4X2	54.762	Fvb4	32296764	TTCAGATTCCAAGAATCTCACCTCCTTCTCGCACCCTGCTCCATTTTCTAATACCAACATGATCAAGTACCA
1695	34927	LG4X2	54.781	Fvb4	31419248	AATTCCATCTATAAAACCAAAAGGACAAGCACGAATGATAAACCTGGGAACTAATAAAGGTATGAACTATATACATACCCTGCAACCATATAGAAACTCTATTCACCCACAATAAAATCTATGCTCTTTTTTTTTTCCTCCCCTCCCTCTCTGTACACAAAAGTTGATGAATGCCAATGGTGCTCATATGAGAAATTGAATGCTTCATCCCTCCCTCTCGTTCTCAAACAGAAGAAGTGT
1696	AX-89831381	LG4X2	54.812	Fvb4	32737289	ACTGAATGGAAATTGAATGGTCCAAAGGATCTAACCTGGCGACAAAATTTCTTGGAACAACTTTCAGAGTAG
1697	AX-89831308	LG4X2	54.812	Fvb4	32470756	AGAATCCATGCAACGGAATCGGTTCTAGCGGAGATGTTCGAGGGAGTGAGACTGAAATCTAGCCAGGTAATC
1698	AX-89888469	LG4X2	54.888	Fvb4	32433894	AGCTCCTGATAGTAGCTGAAATTCTCAAGAGACTTAGAGCTTCTCGAGGTCTTCATTGCTGAGGAACCTGCC
1699	AX-89912845	LG4X2	55.656	Fvb4	32982666	TTCTTCAACTGGTACTACGCCACATTCACAGTTGTACTTGCTCATCACTTCAACTCTGGTGGTTTACATCCA
1700	AX-89912847	LG4X2	55.656	Fvb4	32982666	TTCTTCAACTGGTACTACGCCACATTCACAGTTGTCTTTGCTCATCACTTCAACTCTGGTGGTTTACATCCA
1701	AX-89908292	LG4X2	55.656	Fvb4	32982666	TTCTTCAACTGGTACTACGCCACATTCACAGTTGTCGTTGCTCATCACTTCAACTCTGGTGGTTTACATCCA
1702	AX-89788823	LG4X2	55.754	Fvb4	33059953	TAGTAAAATCTATGGGGATGAGACAAACATAGCCGAGCACGAAGATGAACACAGGAGAAGAAGCTATTGATT
1703	AX-89834823	LG4X2	55.836	Fvb5	25585000	GGAGCATATCTAAAGACTTCCCAAAGTTCACAGTGAGGCAAACATAGTAGAATGACCAGTCTCAACATCAGT
1704	AX-89886267	LG4X2	55.923	Fvb4	33561171	GATTGAATGTATTAGTACTCACCAGACCAACATGAACAAGCATTTTCCTGGAAATCAGTATTATCCTTGATT
1705	AX-89829169	LG4X2	55.923	Fvb4	33392164	ATTCGGAAGATAGGGGAAGCTTACTGCCCTGAAATAGGTTGTTGAAGGGAATCCGTGTTTGGAGTACATAAG
1706	AX-89829032	LG4X2	55.923	Fvb4	33785030	TACTATATTATTAGGGAACATTGCAAGCCACCTGAGTTGAAGGGGTTAGTGAATTGAGTTGCCACATCTACT
1707	6374	LG4X2	56.879	Fvb4	2574028	AATTCTTTGACAGCCCTGTCTCTGGATGTTAGAGTCATTGTGCCATCAAGCCTTCTATATTGTATACAGTACTCGTTCATTGCATTCTCAACTAAATCCAACATCTTAGTCCATTGAGAGAAAATGATTGTTTTAATTGGTCCATCAGTTGGTGAGTTTGAAACTACGGTTGTGTGCTTCACAACATTGACGCCTGAATCTGGGTTTTCATTTTTAAAAAAAGAGTCTCTACTGCATCCT
1708	AX-89831356	LG4X2	57.148	Fvb4	32656261	GTTACAGCTCCAATTCAATCTAGATCTTCTTCAACCTGGTGAGCTTCTGCTTTGCTTAATCTGTTTAAGCAT
1709	20472	LG4X2	57.889	Fvb4	31783306	AATTCAGTTTGGAGGAGGAGGATGGGAGGAATGGGAAAGAGGTAGGGAGGCAGCTTTCGTTTTTGATTTTACTCTCGGTGTTCTGTTCAGAACTATTTTTCATTTTATTTCTCCTTTGTTTTGGTTTCAGTTTCAAAATGTGGTTCAAGGCCACAATGAGGGAGAGCATGACTCGATCAGGCTTCTCTTCAAGTCTGCAGATTGGCAAAAATGCTGGTGCAGAGGGCATCTTCTCTTAAG
1710	AX-89788787	LG4X2	58.17	Fvb4	33215570	ATTGGGGAAGCCTCTAGAAGCTCTAGAGATTTTTCAGAAGTGTGACAAAGGAAGGCGTTTCTTTAGACTCTT
1711	AX-89829215	LG4X2	59.578	Fvb4	33168569	TGCAATGCAGGTGGAGTATGTTATCATGGAAAAGGAGACAAAATGATGCCTATAAAGAAGCCATTGAGGAGT
1712	AX-89886351	LG4X2	59.578	Fvb4	33241837	TTCCCTTAAGGACATAACAAAACTCCTTTGGTAGCCTGTTCAGAAATGTACTTCCTCCTCAGCATATCCAAA
1713	12051	LG5A.1	0	Fvb5	14396974	AATTCACAGATTCCAAGAAAAAACTTCCTGAATGAAGAAGACTCCCTGGCAAAGGGATGAGGGCAAGCATTGAATACAACTACAAGCAAAAATCATGAAAAATACCAACCAAAGGGAAGCCAGCCAAATATGGGTGCCAAATTAACTGTGAAAGCAAGTCAGAGCTTGTTTTCCACAGGCCAGCCACAAACATACACAACGCATGACATTGCTCCACATGAACTGATCAAGTATGTATCT
1714	22152	LG5A.1	0.307	Fvb5	14393536	AATTCATAAGTGATCTACAAGCTTATGATTGATGTGTGCTTGTTGGTAAGCTGCTGCCACCATTCTGGTCACAGACAAAGCGTCCAACTTTCGTAGAGCTTTATGCAAAGAATGTTTTAATGCATCATAACTGGACCCATAAGGTGCTCGATGAAATGTCTCAATGAACTTGCTTTGCAATTTTCGCAGATTTTCGTTTGTTTTCAACGATACCCAATTTGCAGGGTGGAGGTATGGCTC
1715	AX-89890672	LG5A.1	0.805	Fvb5	13887927	CCAATCGGATTCTTCTTCAACTTCAAATACTGTGACTTGCATATGCTTCATAGGATTCTTCTATCCGTTCAA
1716	AX-89835331	LG5A.1	1.081	Fvb2	10932992	CAACTGTCCATCAGTACTAAATGCTAAACTTGAAACTAGAATCCTTATGACCTGCAGAGGAGCTTAGAACCA
1717	AX-89848817	LG5A.1	1.508	Fvb5	12717307	GTGGCAAAACTTGTAGACCAAAAACTGGGGTCTGGCTACTTGATGATCTCCTCTAGCTTGTCCAACTGGTCT
1718	AX-89857497	LG5A.1	3.711	Fvb5	9761161	GTCCATCTCATTGAAGTACTTGACAAGTTTGTTATACAGGTGCATGCTTAATCTCAGGGCGGGGCTTATTTG
1719	AX-89872600	LG5A.1	3.711	Fvb5	9747282	AATTCCAGGTAATTAAATAAGACTATGTTTTACTGCTAGTACGTATATTGTCCTTGCCGGCCTGCAGGTAAT
1720	AX-89832165	LG5A.1	3.711	Fvb5	9853309	AGGCTAAAAGGTTTTGGGATGACGTTATTTGGCCCGTCACAGATCCATGACAATTTTGTATATGCGGCCATC
1721	AX-89795149	LG5A.1	4.086	Fvb5	9985713	CCTAGATGTTGATGTTCTGGTAATGATGGTGACAAAGTGAAACTCAAGCTGAGAGTGCTTTATTTGGAGATT
1722	AX-89836973	LG5A.1	4.103	Fvb5	9986853	ATATTGTAGAGAAATATATTGGATCTCGCCAAATCAGCTTACTTTCCCTCTGCCACTTTTAGCAGTAGCTCA
1723	AX-89832618	LG5A.1	4.47	Fvb5	12373493	TCGAAATGCCTAGAGGTCTTCAATAGCAAGACCACAGTTCCAGAGAATTAGAAGCCCCCGAGCAATCCGTGC
1724	AX-89849494	LG5A.1	4.47	Fvb5	10446314	TGTTAATGAATGGGAAGAATGCTAATTTATAAATACTGGCAACGCCTCAAATTGCAAGGGGAGGAGAAACAA
1725	AX-89849505	LG5A.1	4.487	Fvb5	10157876	AGACGCGTGGATCAAAATGGCTGCTTAGAGAGCGTAGCAGAGGATCAAGAAATGGGCGGGTGAGGGTGACCG
1726	AX-89836784	LG5A.1	4.503	Fvb6	16789219	TGACTAATAGCTTGACCCGAAGCAGTATAGTAATCCTTTGAAAATTAGGGAAAGACGCGAGGCATTTCCAAG
1727	AX-89905463	LG5A.1	4.678	Fvb5	11498213	GAAGAGTCAGGAGGTACAATAAAAACATTTCATATAGTCAATATAAATCCATGTTAGTACACTTCTCTCAAC
1728	AX-89890001	LG5A.1	4.932	Fvb3	16349488	CCACACAGCTCCTGACAGTATCTGAGATGGTCCCTCTTGATAACATTCTTTGCCATCCGATTGGCTTTCCAC
1729	19131	LG5A.1	5.478	Fvb5	12227128	AATTCAACAAACTCCCAATCCATTTCAAATATTTAAGATTTGGAGCAAAAACATTTAAGGATCTGGTAGTGTCACTGATAGTATTGTAGAATCCCCACTCTATTCTTATCGGTGTAAGCTTCTCACCTGAGATGCTAAGATGGCAGGGACGATTGTAATGTTTGTAGTCAAAGATGAATGATTCCAAAGATGGGCTGTCCACAGTGAAACTTCCCACTTTAACTTCAAATAACAATAATT
1730	42515	LG5A.1	5.479	Fvb5	10403381	AATTCAGAGGGCTGGTGGCATTGAATTAATGGTACCTGGGACAAAGCATATGGGGTTAGTTGGGAGTTTGAATGCTCTCTCATCAAGACCTGAAGCTCTTCATTAATTTACTGTGCCTGCTGCTGCTGCTGCTGTTGCTGTTGGTGCTCCTATCAATTGTGTTTTTGCTTCCAAACTTCATTACAGTTCACACCAACTATTCGTTTGTGAGGGGTTTCATAGTCATTTTTGTATTTTTGA
1731	40437	LG5A.1	5.484	Fvb5	12018563	AATTCCATTTTGTGTCATAAATTCCAGGTTGTGCAATATGATTATCATATACAAAGTTGAATGAGTTCAGTTTCGTTTCAACCAAAGGAACTAGAACGCACCTTTTGGCCTTCTCTGTTTGGCCACACCTCTCCTTCACCACCTTCCATGATCCTTACTATATTAAAACCTCTAAACTATTAACCATCCCTCAATGCAGCAATCTCATTCTCTTCTTCTCATCTCATCATGCCAATCAAA
1732	30365	LG5A.1	9.899	Fvb5	343902	AATTCATTCGTCTACATTTTCAAATTGGTCCAGGTGAGAAGTAGTGAACATTACTAGTTAGCTTTGGAGTTTTCACAGGTGGGGATTAAAATGAAGAACTGATCATAGTGTTCATTGTTATAATATCTTAAGAAAACTGGCCTGATGATTTCATAGTACAAATTGAAATTTTGGATTGTTAACCTGCAGTTGGTGCATAATCAGACTGTAGTACATTTGTTCATCTTTATTTCAGTGAAA
1733	AX-89890038	LG5A.1	11.873	Fvb5	1232617	AATATCCATATAACTAGCTTCTGGGTTTGCTTTCCCTACCCAATATCTACAATACCCAAAATTCCAAAATAA
1734	39378	LG5A.1	12.208	Fvb5	1097719	AATTCCAGTTTCAAAAACTCAGCCATATCATAATTTTTGATGATACGGAAAAAAGTTGTGATTATGTCAGTGGGGGAGTAACCCATATCATACAGCTGCTTCAGACCTGAACACGCGTCGTCAAATTTCCCTTCAAGTATGTTATGAACCATATTCTTTACATGCAATGGATGCGGCTGGTCGCAGACCTGAAAAACAAAAGAGACATATTTTGAGTTACCAAAGAGCATGAAAATATAA
1735	AX-89794891	LG5A.1	13.501	Fvb5	7106211	AGAGAAGGAATTCACCATAAGTAGTCAACGGTTCCACAGAAACTTAGAATGGTAGGAAGTAGCCAAAGGCTC
1736	AX-89836199	LG5A.1	13.501	Fvb5	6882255	CCAGTGTTGTAATACAACACTGTGAGCCAATTGCTCTTTAGTACAGGATCCGAGATGAAGCTATTACATGTA
1737	AX-89836198	LG5A.1	13.501	Fvb5	6873952	ACAAGCCTGCCATAACCTTCTGATATCAGATCCAAGTCTATCAGCTGCTCGAACTATGTAAGATAGCATTAC
1738	AX-89794514	LG5A.1	13.501	Fvb5	6810045	GATAAGATCTGAAAAAAGTCTTTGTCTGGGGAGACAGACCCGTACCTTGTAACCATTATCCACACTCCTAAC
1739	AX-89836187	LG5A.1	13.501	Fvb5	6861549	CATAGACTAGCTAAGAATTAGGGGAGGAGATGAGTGTTACACACCAGGAAGAAGACATCTGGGATATTTGCA
1740	AX-89836193	LG5A.1	13.501	Fvb5	6865151	AATATTCATATTATGGACCTATCAGACCATATCATAGGTTGCTCTTGCCGAGAATTGTAGCAAATTAGAAAC
1741	AX-89836194	LG5A.1	13.501	Fvb5	6865197	CCGAGAATTGTAGCAAATTAGAAACACTTGATTTAGTAGCAATGTAGGGTAACTGGAGCTGGTATTCATGCA
1742	AX-89849429	LG5A.1	13.501	Fvb5	6887637	TCAATTTTCTAATCCATGCCACTGAGAGTTTGAGAACTCTTGGACAACTCCCAAATGAGCACAGACCCAAGA
1743	AX-89893428	LG5A.1	13.501	Fvb5	6882356	TTCACAAGCGCAAAAACCGCAGAGTTCCCAATTTTACTTACCAAAAAGAGAAACCTTTGATAGTTTGGGACA
1744	AX-89893423	LG5A.1	13.501	Fvb5	6865197	CCGAGAATTGTAGCAAATTAGAAACACTTGATTTAGTAGCAATGTAGGGTAACTGGAGCTGGTATTCATGCA
1745	AX-89893427	LG5A.1	13.501	Fvb5	6882255	CCAGTGTTGTAATACAACACTGTGAGCCAATTGCTCTTTAGTACAGGATCCGAGATGAAGCTATTACATGTA
1746	AX-89794893	LG5A.1	13.501	Fvb5	7099635	TTCAAAAAGCTTTTCAACATTGGATCAGAAAAGAGAGTTACGAGAATCAATCGAAATCGTTCACAACTATGC
1747	AX-89794531	LG5A.1	13.501	Fvb5	6849793	TGGCCCAAAGGAACCTGATGTAGTAGCTACAGCAGACGAGCAGCAACAAGATCAGAAACTGAGAGAGGAAGA
1748	AX-89836677	LG5A.1	13.501	Fvb5	6948003	GGATAAATTAAATAGCAAATAGCTTCTGATGCAAGAGGTCAAAAGGGAATATCTGCCAAAAGTAGGACAAAA
1749	AX-89835164	LG5A.1	15.159	Fvb5	2609451	CAGCTCCTGTCCCAAACCATCATAGCAAGTCAAATAGCGACGAGGTCGAGGAAGATGTCGTCGAGGAATCCA
1750	AX-89836113	LG5A.1	20.468	Fvb5	6574637	AACTGGTACATAGACTTCGTCTGGTGGTCGAAATGCTTGATTCAGGGGAGCGATCTACTTCAGCGAATTGCT
1751	AX-89905845	LG5A.1	21.655	Fvb5	6054433	GGGAGTACTGTACTATATATTAGGCCACTAGCTAGCTATTAAGATTGTGTTTATGTAAATCTTCTATGACTT
1752	41739	LG5A.1	22.75	Fvb5	5948754	AATTCTCAGTTAAATTACACATGAAGCAGTCGCATGAGCAAAGAAACGGCGTGCACGAAGGCTAGTGGTTATAAACTTATGGCACAGATTAATAGCCAATACAGACACTCCCTATTCTAAGGAAATTGTTATCAACATAAACCATCTGAGATGGAAAGTCACTCCCAATATGCCATGCAGCTAGTAAGTGCATCACTAGCACCTATGGTGCTTAAAGCGGCCATAGAACTTGGTGTGCTC
1753	18170	LG5A.1	23.096	Fvb5	6008081	AATTCAGAGAGAATTTGTTTTTTTTTTCTTTTTTAAATTTGAAGACTTCTGATGGTGTGATTGGGTCGGTTTTGGTGTTTGGTATGTTCTCAATCTCATAATCTCTAACTAACTAAGAAGCCTTATTTGGGTGTTTCTTAGGGTCATTTGTGATCTCTGGCTTCTTTTATTTACAACTCTGTATTGTATTTTCTCTTTGGAGAAAATTATTGGGGTTTAAATTGTATAAATATTGTTTTG
1754	11709	LG5A.1	23.138	Fvb5	5820420	AATTCAGTCTGTCAGAATATGCGCAGAGGTCAGCCAATAATAATCTCTTGAACATCCAACTACAGTTTCATGTTAAACAATTCTATAAAGCCAGAAGATTATCCTCAAAGTCCCGCTAAAGTTAACTAATGCAAAACATATGTTCTTTCTGGATTCTGGACACTAGGAGCTTAAGCCTCCATTGTTTTTTTCTACTTTTCTTGTCCACACCTTCTGAAAATTATATGTTACCTTTGGATT
1755	9243	LG5A.1	23.314	Fvb5	5923017	AATTCCAAGAATGAGTGAGGTGAAAATGAAATTGTTAGGATAATTGTTTTGCATACAACTGTCTGAGAGTGTAGGTCTAAATGATTATGGGTTACCAATGATGATTATTATGAATTTAAGATTTCGTTTTTGATTATCAAGGTATTGGCTAAATTCAAAGCGTAACAAACAATTCTACGGATACATGATTGAACATTATCACATGATTTTTATCAGTCAAACAAAATAAAATAGACTCAA
1756	AX-89893146	LG5A.1	23.586	Fvb5	5824211	CTTTTCGTTGCGGATACCTGGCAATCCAAGTCATCACAGGTTGGAGACGAAGATGGGACGTCTTTCTTAGAA
1757	AX-89794402	LG5A.1	24.429	Fvb5	5571730	GGGAGAGTAAATACATAGTTACTGTTCCTTGGCAACTGTAAACATGGCAGAGAGCCTGGGTACTAGGGTCAG
1758	AX-89872662	LG5A.1	24.49	Fvb5	5545740	GGTGCGCTACTTTATTTTGTTTATTGATACATGAGATTTCGACCAAGTTGTTTTTAGTCTCTTAGCTCGACA
1759	AX-89835892	LG5A.1	24.61	Fvb5	5731820	TGCAGAAAAAGGGATTCCCGAATTTTGGCTCTATGACTATGAACGCCATTTATGTGCTAGACAAAGAGGTGA
1760	AX-89892841	LG5A.1	24.61	Fvb5	5537250	AACTTCTTCTTTTTTTGGAGCATCAGCACTAGGCTGTCCGACTTAGACCTCTTTGCCTGTGCACAATAGATA
1761	AX-89835909	LG5A.1	24.61	Fvb5	5814459	TTTGAACTGTCCCTTTTGCGTAGGTGTGGAGGTCTACTATGGACTACGATCTGTCTTTTTAGGATCTTCCAA
1762	AX-89835643	LG5A.1	24.61	Fvb5	5461462	CAATATGCTAATTCATGGTTCCGTCAGATGGACAAAGTTCATTCATCATGTGAATCAAGTTAGTTGATCCGA
1763	AX-89794414	LG5A.1	24.66	Fvb5	5620568	AAATGTCCATATTGTCCACCTCCAGAGAAGGACTACTTTCCTTCACCCATCATCGTTGTTGTGATTGCTCTA
1764	16387	LG5A.1	24.753	Fvb5	5898513	AATTCAAACAGATTAAATGAATAAAACGGTGATTGTGCGAAGCTGATGAAATGGTATATGAACAGAGAAAAACACTAGTACTGTGATTCTGCTTCCTGATTATTAAAGGGACAGTGCTTCAAATTCCATGATCAAGTTCTTTAAAATAGTGCCATGAAGACGATATACTGATCAACCAAATGAAATAACTCAAATCTCAAAATTTGCCCGAAACATTTCTGGCTACTGCTAAGGGCGCTA
1765	14470	LG5A.1	24.777	Fvb5	5571516	AATTCCAGGACTGAGATTGGTGTTGGGGTAATAGATGGTAATTTTCGTCCTTCCGTCGATCACTATCCATCATAATGAACCCTGTTGCTTTTCAAGGACAAAGGACACTGAGACCTGGAGAGAGCCCATATCTTGTGTAAGATTTTCTGAATCTCAAATCTGAAACTCTACCCGAAGACGACAAGCATGCAAGGGCCTTTTCGTAGTTTCACGAGGGAGAGTAAATACATAGTTACTGTT
1766	725	LG5A.1	24.78	Fvb3	1991604	AATTCCCTTTTGAGCGAATAGTAGTTTACCTCCTTGTTACTACTCATTACAATGATTAACTACTGTTTTACCCACAGTAGCATAGCAGGAGAGTTAATGCATGTGTAGGGTTTTAAGTTTTAACCATCACGTACCTTGGTGGGACATTTTTCACCGCGCTCCTTGGCAATGTTCTGGACCTGGGTCAGAAACTGATGGCACTGCTCGTAGAGATGGAAGAGGTAATCCAGTCCGTTCTTT
1767	11508	LG5A.1	26.056	Fvb5	5475052	AATTCACAATTCATGGTTTGGAGAGACGGAAATGATGATAATATCAGCCACCATTATTCTTTAACTATAATAAAAGGTAACAATTTAATCATGACAATGTGAGCAGCTGTCATGAAATCTCCATCTTAATTTGCAAATCATGTTTGAAACAAGTTAGCTTCTTGAAAATAGTTGTCAGAAACAACGGAGATTATTATTTTCTGAGTAATTAGTAATTTGATGTAAACGGACAACGTCAAT
1768	AX-89892893	LG5A.1	26.674	Fvb5	5390993	GAGTACTGCTTGGGTTTCCAAAATTGGTTTCGAAGCTCTTGAAGGTAGAACCCTATTGTCCACCTTGGTGTT
1769	AX-89794263	LG5A.1	27.004	Fvb5	4561225	GTAAAATCAGCTGGGAAGTCTGATCTTGAAACATCACAATTCGTCGAGAAATGCACTACTACTGTATAATTT
1770	AX-89794262	LG5A.1	27.004	Fvb5	4561573	GTCTATATGAATCAATTGCTGTAGAAAATTTGTCGCTTGTTTATTATTGCATCTGCAATTGCATTAGACTTA
1771	AX-89892982	LG5A.1	27.004	Fvb5	4901870	ACCATTGTGGTTTTGGTCATGGAGAACAGGTCCTTCTGATCACTTGCTTGGTTGGATGAAGAAAGCTATAAA
1772	AX-89892988	LG5A.1	27.004	Fvb5	4881490	ATGATGACCTCTCTTGTGAAGGTACTATATGTTACGTCCATCACTTTTGGAATCCTATCAGCACTATGCATT
1773	14103	LG5A.1	27.224	Fvb5	4747648	AATTCAAAAGCATATACAGCCTGCGCTCTTATAAACTAACCCAATTAAACATAACTCCAGAAGCTAATTACGAAAATATTAATGAAACAAGATAATGAAGTACAAAATTTGAACCAAATAAACATAAAGTTTCTTACTTAGTTACTACAGAGCTCCTTCTTCTTCTTCTTCTTCTTGTCTCTGCTTTTCAGATCGGCAATGGAGTTCTCGGCTCTTCTCAGTTGCCGAAGTTACATATTT
1774	AX-89794162	LG5A.1	28.038	Fvb5	5060497	AAAAATACCTTAATCAGTCGATTCTTGTGATACACAGTTGAACCCTTGAACATCAATATGATATTTTGCATC
1775	AX-89835693	LG5A.1	28.038	Fvb5	5243460	ATGCTAACCTGATTAACCTTTGCTGATACCAGTCGAGCCAGACAAGAGGGATTCCTCAAATGAACCCACCAA
1776	12638	LG5A.1	33.44	Fvb6	19965413	AATTCAAGAACTCCTTCAATTACCTTACTGTGCATAACCTCTTTTCAACTTTTCTTCCTCGTTCTTAAGAAGCCGTTTATCAAGAAAAAGGTTCAGTTGGTTGAGATCGTCTCGGTTGCCAGTGAAGTAGGTTTATTTGCAACTTGTTTGGTTCTCTTGGAGAAGGAATTTTCAGCCAGTGACAGGACTAAGCTTGGTATTTTCATCATACTGCTGTTCTTAGTCGGATACATTGCACAG
1777	9397	LG5A.1	34.527	Fvb5	3239178	AATTCAAAAGCACTCAACTAGTTTCAAAATCAAACTATCTAGCTAAATTCTTACATGCTTCTCATCCTTCCTGCCAAAAATTACACAGCGGCCACCTCGATCTCCAATGGCTAGGTGATCACCGCTCTTGTCGAATCCGATCGCCGATATCACATCAACTACACGCACAGCAAAATCGAAGCTTATAACTAACTAAACTTTAATCTCATTTCTGCATTGCTTCACTTCATAAAGCTCAGA
1778	AX-89793925	LG5A.1	35.949	Fvb5	2897366	TCTGAATCTATGTTCCCAGGAGATACTACATCTTTCTGAAAGGTAACAAAGCTAATGGAACCCCAGTTCTTA
1779	AX-89834841	LG5A.1	36.257	Fvb5	2425567	AGGGGTTTTCGAGAAAGCTCTTAACTATTTTAGAAACTTCAGCACCCGAATTGAAGGAAGAAAGAGGTATGT
1780	AX-89892685	LG5A.1	36.499	Fvb4	1106781	ACTTGTATGGAGCTGATTATGATGATATCGAGATTAGTAATTCATCCACAATCCATCATACATTCGATGATT
1781	AX-89849321	LG5A.1	36.764	Fvb5	2868311	AGGGCAAGCGAGCAATTATATGCTGATGATCAGCCACCTTCTTCTGCAGCAACAAAGTGATCTAGGGCCTCC
1782	AX-89835404	LG5A.1	36.764	Fvb5	2791686	ATTCGCTTTGCTCGGAGTGTATTCACTGCAGGACTCTGCTAAAGCTGTGAATCCAACCTGGCCAGAACAAGA
1783	AX-89833748	LG5A.1	38.587	Fvb5	1802369	ATATGGAGGATATACAAAATTATGTTTGCACCCATACATAGAAGGCTACATAGGGCTCTGGAACATGGCAAT
1784	AX-89792581	LG5A.1	38.608	Fvb5	1715228	CCAAAACTAAGAAATCTTCCAACACATTTCCCAAACTTGGGATCATTTTCAACCGAGCTTAAATGGGTTGCT
1785	AX-89832928	LG5A.1	39.52	Fvb5	1333402	TGATGCAGTGGGTTGACCAATTCAAACTACACAGAAGCTGGCTCAGTTGTACGAGAAGTACAAAACTCAAGG
1786	AX-89890348	LG5A.1	39.52	Fvb5	1427734	TATCTTATCTCATGAGTGAAATGCCACAGGAAGCACTTGAATGATGCATCACAAGCCCAAGTGATATCCCCT
1787	AX-89833177	LG5A.1	39.52	Fvb5	1457769	TTTCTTTGGAGAAGGCCACACATGACTCCCTATCCCTCAGATTTTCAGAAGTATAACCAAAAAGTGCGGTCG
1788	AX-89890219	LG5A.1	39.52	Fvb5	1357708	TTTTCTTATAGTTATTGGAATGATAAGTTGCTATGACTGGGATCTTGCTCACCAGATGCTTGGACACCGATG
1789	AX-89792248	LG5A.1	39.52	Fvb5	1405686	CGGGTCATATTCTGGTATTAAGTCTTTTGAGAAGTCTACGACCTACATAGCCAAACATACGATATAGATAGA
1790	AX-89890424	LG5A.1	39.52	Fvb5	1457769	TTTCTTTGGAGAAGGCCACACATGACTCCCTATCCCTCAGATTTTCAGAAGTATAACCAAAAAGTGCGGTCG
1791	6486	LG5A.1	40.366	Fvb5	909446	AATTCTTCTTCTTCTTTTTGCGAGTGGCAGTAGCTAGGTGTTTCTGTGTTGTTCTTCCTTTAGTTTTCTTCTTCTTTCCTTTTCTTATATTTTGAATTAAGATTGTGCGGTTTTTTAATTTCTTTGGGTTATTGTCAACCATGACATTTGCTACAGGAAGCTTTTTACAGTGACTCTAATAGGGACAGAGAGAAGTTTCATGATAAATTGCGCTGATGCATTTTAGATTATATAAACTAT
1792	AX-89791601	LG5A.1	40.46	Fvb5	912235	TTCCCTCTAATGCTCTGCTACATGAAGTTTGGATTAGTTCTTCTTCTTCTTCTCCTTCTCCTTCATCTTCTC
1793	AX-89832268	LG5A.1	40.722	Fvb5	940172	TGATTCCATTTCCCAGGTTCAGTTAAAAAGCACTCAGGATGAGGCATACTGACCTTCTGAAGTCCAAAGTTG
1794	AX-89858399	LG5A.1	40.921	Fvb5	864559	AATAGTTAGTAACTAACAGAAAAGCAAGCTTGCATCTAAAGGGGCTATAACAGATGCATGTTCCAATTGTTG
1795	AX-89914084	LG5A.1	41.424	Fvb2	3483126	TTGTGATGGATTTTGTGTGATACAGGTAACTTGGAGTGAAGCCATTGAGCATCTTACTGAGGCAATTTTGCT
1796	AX-89793768	LG5A.1	41.528	Fvb5	144542	CATAATTGGTGAGGAGGAATGAGATCCTGCATCAAAGCCAATTTCTCTTAGTGCTTCCCTCCCTTCTGCTGC
1797	AX-89892500	LG5A.1	41.528	Fvb5	151108	GCTCGGCGCCGGAGCTGCTGGCCTAGTGGCAGCACGTTGAACTCCGGCGAGAAGGTCACAAAGTAGTAGTCT
1798	AX-89892579	LG5A.1	41.528	Fvb5	155960	CTTCCCTTATCTGTTTTGTGCTTTGCATAGGTTGTAGATCTTAATAGGAAGCTCTGCCAGTGCTGTTGATAT
1799	AX-89793851	LG5A.1	41.528	Fvb5	26765865	CATTTTCCCTTTCTCGAAATGGATGGCATTGTGATCTGTGGATGACAACCGTGTTGGGCCACTGTACAAGCA
1800	AX-89836556	LG5A.1	41.528	Fvb5	688716	CCTTATGCTCACGTGGCAATGTATCAAATCTGCAACTGAAGATGGTTGTTCTGAAAGTGACATTGTAGCTGC
1801	AX-89893165	LG5A.1	41.534	Fvb5	415648	CGATATAGTTATATAGACTCTGCATCTTGTCTTTCAGTCTTAGGATCCCCTCTTCTACCAAAATGGCTGGAA
1802	AX-89892622	LG5A.1	41.534	Fvb5	22180055	GCAACTCGAGGAAACATTATCCTTCGCCCACAGCCAGAAATTGATTCGAAGGTAGGTCCACACTTGGAATTG
1803	AX-89858285	LG5A.1	41.534	Fvb5	576139	GAAGAGAACCTTGTCAACCTTTTAGCGGCAGTCAAACACATTCTGGTTGAAGGAGTAGATGGCGCCCACCCT
1804	AX-89892969	LG5A.1	41.534	Fvb5	332209	ACTTGGGAGAAATTCCTGCTGATTTCACTGAGGGTAGTTTTCATCAGAAATGGTATGCCTGCAGGCTTAAGC
1805	AX-89891288	LG5A.1	41.534	Fvb5	77509	TCTCTCGCCCCGTCCGGGCTTCTTATCTCGCCGTCGTAAAAGTTTTGATTGGATTGTCACTAAGTGTCCCTT
1806	AX-89794175	LG5A.1	41.534	Fvb5	328227	CATCTTCTAATACAGTTGAATTTGCAATGTCGGAAAGTTATGAACAAACCAGAAGTCTTGCAAAAAGTTCAG
1807	AX-89858286	LG5A.1	41.534	Fvb5	576139	GAAGAGAACCTTGTCAACCTTTTAGCGGCAGTCAAAGACATTCTGGTTGAAGGAGTAGATGGCGCCCACCCT
1808	AX-89794616	LG5A.1	41.534	Fvb5	576730	GTCTGCCAGGCAGAAGCTTAGAATCTCAATTGCAGAGGGTTGCTCCAGCTGTCAGTACAATTTGAGAGGGGT
1809	AX-89890646	LG5A.1	41.534	Fvb5	37260	GCATTTTCGGGGTTTTAAAATTTGCAGGGCAGGTTGTATCTTCTTATGCGGCTTGTGAATGGCCCTAGCCTC
1810	AX-89835824	LG5A.1	41.534	Fvb5	368663	TTCCCTTTGGAGATTCACTTTCACAAATGAATTATCTAGAGCCGTCGACGTCCATATCAAGATGAAATGTGA
1811	AX-89794242	LG5A.1	41.534	Fvb5	365656	AGGGTGTGCCTTTAACCATCAAAATGCCACTAAGTCTCAACCTATAGTATCATAATTCCTATCAATTTGGCT
1812	AX-89893247	LG5A.1	41.534	Fvb5	445176	GCACCGGATTTGGACAAAACCCATGGACACATTTCAGTCTTTGGTTGGCCATCATCTTTCAAGGAATTATTT
1813	AX-89914083	LG5A.1	41.534	Fvb2	3483126	TTGTGATGGATTTTGTGTGATACAGGTAACTTGGACTGAAGCCATTGAGCATCTTACTGAGGCAATTTTGCT
1814	AX-89836017	LG5A.1	41.534	Fvb5	445382	GTACTCACTGTGTCCTTTGCCTCACTTAATTTTCTACAATTCAGTCTCAAGATTTTCAAGGTTGCGTTTGTA
1815	AX-89858151	LG5A.1	41.534	Fvb2	3483126	TTGTGATGGATTTTGTGTGATACAGGTAACTTGGACTGAAGCCATTGAGCATCTTACTGAGGCAATTTTGCT
1816	AX-89835747	LG5A.1	41.534	Fvb7	17312090	GATTACGGTTCGTGCGACTTTTCTCAGTTCTATTACTGACGAATCAATTGATTTAATGTGGGTGACATGAGC
1817	AX-89852936	LG5A.1	41.534	Fvb2	3483126	TTGTGATGGATTTTGTGTGATACAGGTAACTTGGAATGAAGCCATTGAGCATCTTACTGAGGCAATTTTGCT
1818	AX-89836016	LG5A.1	41.557	Fvb5	445176	GCACCGGATTTGGACAAAACCCATGGACACATTTCAGTCTTTGGTTGGCCATCATCTTTCAAGGAATTATTT
1819	AX-89893047	LG5A.1	41.594	Fvb5	368663	TTCCCTTTGGAGATTCACTTTCACAAATGAATTATCTAGAGCCGTCGACGTCCATATCAAGATGAAATGTGA
1820	AX-89848781	LG5A.1	42.02	Fvb5	913563	TTTCTTAGTCTCTTGAATATGCGAATGGTCAATACCGGCTGTCCTTAAGCTTTGATTAATGACTTTTTGTGT
1821	20196	LG5A.1	42.794	Fvb5	210097	AATTCTTATCGCCAGCTACTAAACCAATTCTGTGTTTCGGTATATACATGCAAGAACGAGCTAGAGAAAAACTATGTAGTCCATGAGATTAGTGTTGGTAAAAATACTCTAATAGCTATTAGCTAGTCAAAATCCTCAATCTCTCTCCCTCCTTGGTTGGAAACCGATATATCATATATAATGGTACCGATATCATGAGTACTTTTGCCAACCCTAACATTGAGAATCTTTAAGCTAGCT
1822	AX-89832456	LG5A.1	42.951	Fvb5	1057125	TCTGGATCCAGGACACACCATTCCAGCTGGTTGGACTGGTTATGGTTTGTCCCCCAGCAATGCACTTGAATC
1823	18942	LG5A.1	43.756	Fvb5	386381	AATTCAATGATCATGGCACCAGATTCATACATGTCAAGCCACTCAAGCCATAGCCAAGAAAGATGTTGCTTTCCCGCTGTGAATTGAACTATCAACTAGAAGCTAGTGAGCAGCACAAATGATTGAGACACGACTCCAACGCAATGACTATGCAGCCAAAGTTGTTTCCGTGGATCAATCTTCCGTTCTTTGTTTCATAAAAGCAGAGTGTCATGTTTATTTTCTCCACTTCCAAACTGG
1824	AX-89835797	LG5A.1	44.411	Fvb5	27551827	TGTGCCATAGAAGAAAAGATGAAGAAGCTGGCCTCACGCTGAGAACAATAACAGGAAGGACTTTCTGCAGTT
1825	29424	LG5A.2	0	Fvb5	27002950	AATTCAGATAATGAGAAACGAAATCTGGAAATCAATCTTTACACTAGCCAAGAAGCAAAAGGGAGAGACTACAAACTGAGACCAGCTACAAACAAGCATAATTACTTGAAATCTAAAAAGTAAGAAAGCAAATAAATCACTTCCAAAAGATTTTCACTTCAGTATCATATGTGTTCAGAATCATCGAAATCAAAAGTACCCATTAACGCTTTTTCATTATCAGAGTCGTTTCAACGAAAA
1826	AX-89892226	LG5A.2	0.772	Fvb5	28779516	GGAACACAAAACATCAACAAAACGTACCTGAAGATAGATGCAAAATGGTGGTGGGTTGAACTGCCACCCCCA
1827	19396	LG5A.2	0.812	Fvb5	29220738	AATTCACATTACTGGAATCCAAATTGCATGACAATGTATATGCAAATCAAAACTCAGAAGTTGCGTCTTACTCTGGAATCAGTTCAATTCATTCAACCACTATCATGTGTCACCAATTGCATCCATGAGTACTATGATGTTCAATTCGGTAGTGATGCCAAATTATTGTTAGGCATAAAACAAACAAGAGTAGCCATGGGTTTTAGCAGGTGATTATTTCAATATAGGCATATCCTTGGT
1828	AX-89832902	LG5A.2	1.742	Fvb5	28290700	CCGGGTATGGTCACTATGTCTGTCTTCTCAAGAATGTTCATTGAAAACATCCCATGAACTCAGCCCCGGAAA
1829	30515	LG5A.2	2.058	Fvb5	27865520	AATTCCAAAATGGTTGTTCGCCATGGCCCCTGAATCTTATTCTGCATATTGAACTTATGAATCATTAGTATGCATGGCTTGCCTTCCCCATTACCTTCCATATAGTGTTGAGGACGGTTATGTGTGATGCAATCTCACATCGCTTTTGTAACAAATTCTATTTCCTATGCAAATCTTGAGAGAAAGCGAAACCCTAATATCAGCAATTCCAAATCGACTTGTTAAGCTTCGAGAATATAA
1830	AX-89905717	LG5A.2	2.476	Fvb5	27004278	TTTTGGACAAAACGACGGGCGCGAGTTACAATGCGAGTGGGAATTCGTGGACGGAAGTATCTGCTTCCGGCG
1831	AX-89849203	LG5A.2	2.476	Fvb5	27034804	AAGCTGTTCCACTTTGGTCTAGGATGGATTAGTACCTGGTGAAAATTAGGAGTAGATAATAATCATATTCAT
1832	AX-89835216	LG5A.2	2.752	Fvb5	27468616	CTCATATTCGCTCCATACTCAAAGCACACTCTTCTAGGCGGTGTAAAAATTAGTGTGCTATCATATAATGTC
1833	AX-89849311	LG5A.2	2.752	Fvb5	27229876	CCTCTGGTTTTCATATGATCAAGGAAATAGTAACTGTGGTATAGTTTAAAGTGAAGTTGGTAACAAACGGTC
1834	AX-89892431	LG5A.2	2.752	Fvb5	27468616	CTCATATTCGCTCCATACTCAAAGCACACTCTTCTAGGCGGTGTAAAAATTAGTGTGCTATCATATAATGTC
1835	AX-89849304	LG5A.2	2.752	Fvb5	27426361	CTTGGCTCACTCTGATGGACATCTCACTGTGTCCTCGAGCGAAGAAGTGCAAGATTGGACGTCCAAAAGGGT
1836	AX-89892420	LG5A.2	2.752	Fvb5	27808051	TCTTTCTTCTCTCTTCGATGTCGCCGTCAAGCTTTCTTCTTCACATGTTCCCGTTGAGCAGTAGCAGCCACC
1837	AX-89892434	LG5A.2	2.752	Fvb5	27470215	GCCAGTGGTTGATAATTCTGTTTTACTTTTGTAGCAGTGAATTTGATAGCTCACTGAGAGTGATTGGAGAAT
1838	AX-89905784	LG5A.2	2.752	Fvb5	27437304	TGTCCAAGAATTTACCCCAAAATCCAAACCACAGTCTAGTTAGTTTATGGTCCTTGAACAAGCTTAATTATA
1839	AX-89849293	LG5A.2	2.752	Fvb5	27922946	TGGCGATACCACAATTTGGTCGTTTTATAGAAGTGACATGTGTTCTCAGTCCCCGAGCTAACAGTTGGAAAG
1840	AX-89892395	LG5A.2	2.752	Fvb5	27902066	CCAAGGGCATCTTCTTATCATCCTCTTTCATCCTCCTCAGCATACTTATTTATATCAAAACCTCCAGTATCA
1841	AX-89835259	LG5A.2	2.752	Fvb5	27583892	TGAATAGAGATAAAGAAGAAAAAGGTTTGGCAGATCTACCTATGGATGGTGGGATTGAACCAGAAAGATTGT
1842	AX-89835272	LG5A.2	2.752	Fvb5	27468518	AACCTGATTATTTGAATCAACAGCTGTAGTTACCAAGCATCAATCTGCTGCCAAGGTCTTCCTCTGTGGGTG
1843	AX-89849307	LG5A.2	2.752	Fvb5	27238756	GCCGAATGCGTCATGCGGGTCATGGAGGCCCACTCACGTTCGGGTTTTCAGCCTGGTGGGCCTCAGCTACGG
1844	AX-89835217	LG5A.2	2.752	Fvb5	27717390	TTGAATGAATGATTTTCAGATTTATACAAGTCACGGTGTATTGCATGGACGGTTGTGCTATATTTTACCACT
1845	AX-89905776	LG5A.2	2.752	Fvb5	27931707	CCTTCTGTGCTCGCACAACGCCCTCCTTCCAACGACTGACCATCCATAACCTTAGTGCGCGGGATGAAATTT
1846	AX-89892419	LG5A.2	2.752	Fvb5	27808105	ACGACTAGCCACTTCAACAATGACACGTATCAAATGTTTTTTATGTCAACAACATTCTTTCTTCTCTCTTCG
1847	AX-89835222	LG5A.2	2.752	Fvb5	27707088	CTATACTTTTCAGGCAATTGCCAAATCGTAATACTCTTCGGTAAGTAATCTCTTTTTGCGAATGATATCTAT
1848	AX-89892469	LG5A.2	2.752	Fvb5	27583892	TGAATAGAGATAAAGAAGAAAAAGGTTTGGCAGATCTACCTATGGATGGTGGGATTGAACCAGAAAGATTGT
1849	AX-89892437	LG5A.2	2.752	Fvb5	27707088	CTATACTTTTCAGGCAATTGCCAAATCGTAATACTCTTCGGTAAGTAATCTCTTTTTGCGAATGATATCTAT
1850	AX-89892479	LG5A.2	2.972	Fvb5	27468518	AACCTGATTATTTGAATCAACAGCTGTAGTTACCAAGCATCAATCTGCTGCCAAGGTCTTCCTCTGTGGGTG
1851	5480	LG5A.2	4.526	Fvb5	26374304	AATTCTTGCTTCCATTCCCTTCAAAGGCCAGGTCAGTACTCTTGTTACCATCCCAAAGGAATGAACAGATGTGAGTGCTCTTCATTTTGGTTTAGCGTAGTCGGTTCTGAAAAAAAGAACAAAAGAGGGTCTGAAAGCCCTTTTTTATTTTTCATAATATACTCACTAAGTTGGTGATTAGATAATTAGTAATGATATTTGAATTTCTTTGGTTTTATCTTTGTAGGTCCTTAATGAAAC
1852	AX-89834796	LG5A.2	5.412	Fvb5	25856715	TCCTTCACTTACACTCATCTCATCTGTGTACTTGCAGGAAGACTTTTCCAATGTGAAGTACCTTAGGTTGGC
1853	AX-89793497	LG5A.2	5.412	Fvb5	25878972	TTGAGTATGCACTGTGCTTTGCTAGAAGATGGAAACTGTCAATGAAGCTACAAAGGTCTGTAACTCAATTCA
1854	AX-89892018	LG5A.2	5.412	Fvb5	25826437	CTCTTTAAGCCTCAGCCTGAGTCGGGCATTCTCACCTGACGTTGCCGTCTTCACTATTGTCATTTGGGCCTA
1855	AX-89892010	LG5A.2	5.412	Fvb5	25856715	TCCTTCACTTACACTCATCTCATCTGTGTACTTGCAGGAAGACTTTTCCAATGTGAAGTACCTTAGGTTGGC
1856	AX-89793498	LG5A.2	5.738	Fvb5	25873621	ACTACGACGCCCTTAATGCAAAAGCGATTCAAATACTTCTGTTCTATGGTAGATTTCGGCTTCCTTGATGAA
1857	AX-89849240	LG5A.2	5.738	Fvb5	25820073	AAGAAGCTGTCATTGGATGATTTCAGCTATACCGAGTGATTTTATATGTATCTCACTATCATAATGCCCCAT
1858	AX-89793181	LG5A.2	7.036	Fvb5	24482848	TCTGCTCTTGAGAAAATGTTTAGCTGTTTTACTATAGGGTGAGCAGTTGCCATTATTCAATTTTATACAATT
1859	AX-89779784	LG5A.2	7.137	Fvb5	24975155	TTTGCAGTTGATGAAGCAAGAATATTATCAGCTGTACCTGTGAAGTGCACAAGTGTGCTGATGCAGTTCCAG
1860	AX-89793178	LG5A.2	7.137	Fvb5	24499781	GTCAACCTGAAGAACTGATCCAATGGTTTCTCCAACTAAGGCGCGCAGTGACTACAGTTATGAGCGCTGCTT
1861	AX-89875031	LG5A.2	7.137	Fvb5	24799323	CCATTGAAGGCCCACCAAACCCTCAATGAAGCCAGCTAGCTTCTTCCTCGACTATGGTGGTGATGGAAGAAC
1862	AX-89875025	LG5A.2	7.137	Fvb5	24825356	GAGGTGAGGTTTTGTTTAAGAGGTCCGCCGGATCGAGAACTCATCACTAGGTGTTATCTGCCAAAACCCTAC
1863	AX-89874939	LG5A.2	7.137	Fvb5	25161512	GTCATTGTTGAAACCCCTTTTCGTATTCTATGTGGAGCACGATGATATAATTACATGCTTATTTATCAGCGC
1864	AX-89905684	LG5A.2	7.137	Fvb5	24514710	AGCATCTGTGCCTTCTTCTTGTGCTGTATCTACTGGTGACAGACTTCGATCTCTCTTCGTATCCTCTCTAGA
1865	AX-89849159	LG5A.2	7.137	Fvb5	24597124	CCCTTAAGTTGTTTTGTAGTGACGGAGCCACTGCCGTTCCAGTTGATTCTCGGTGTCTTAATGGTGGATATG
1866	AX-89849161	LG5A.2	7.137	Fvb5	24533957	GACCGACCCAGGAGTGCTACAGTAAACTACGGCCGCTATGGTGATTCCTTTCAGCATTTTGCTTCTACGTAG
1867	AX-89817928	LG5A.2	7.137	Fvb5	24669315	ATGGCTGCAAAGCCAATACCATATGATAGAGCAAAAGAACATACTCAAGCTTACGCGTCCTTGTTTTTCATA
1868	AX-89875049	LG5A.2	7.137	Fvb5	24669315	ATGGCTGCAAAGCCAATACCATATGATAGAGCAAAAGAACATACTCAAGCTTACGCGTCCTTGTTTTTCATA
1869	AX-89817903	LG5A.2	7.137	Fvb5	24825356	GAGGTGAGGTTTTGTTTAAGAGGTCCGCCGGATCGAGAACTCATCACTAGGTGTTATCTGCCAAAACCCTAC
1870	AX-89817924	LG5A.2	7.137	Fvb5	24677207	TGTGATTACTTATACTATACTGATTGAAGCAACTTAGCAAGGAAAGTGGGGTTGAGCAGGCGATGAAGCTTT
1871	AX-89817817	LG5A.2	7.137	Fvb5	25161512	GTCATTGTTGAAACCCCTTTTCGTATTCTATGTGGAGCACGATGATATAATTACATGCTTATTTATCAGCGC
1872	AX-89779830	LG5A.2	7.137	Fvb5	24670692	GGTTAATGTAAAGTATAAGAGCACCGCCATGAAAGCTCACTCCAACATCTAAGGCAGCTGAAAGAACATAAT
1873	AX-89891695	LG5A.2	8.896	Fvb5	24036975	TCTTACTGGCCTGATGCTTGCTGGGTTGTAGGTGGACATGGACCCAAGTAATGGGAGTGAAACTGGACAGCT
1874	AX-89834497	LG5A.2	8.907	Fvb5	24043458	GGACCTGACCTAACACCGAGAGAAGCATCTCGATGCTCGTCCACCACCTTGGAGAACCCGCATCCTGATCCG
1875	AX-89834528	LG5A.2	10.737	Fvb5	23887800	CATGAGATGGTGCCAGGAAAGCGATTTGATCGTTACTCCAGAATTAGGGCAGCATTGTTTTGGACCCAAGTT
1876	AX-89849188	LG5A.2	11.679	Fvb5	23734363	CTGATAAAACTGTAAACATAAGAAATAGATTACTGACAATTCCAAAGTAAGAGAACATGGGCAAAGATGCTA
1877	AX-89793362	LG5A.2	12.599	Fvb5	23391700	TTGATAGAGCCATAGAGGCCAAGGACTTGATCAAAGTCAGTGCCTTTTGAAACAGGTGCACTGATTTGGGAG
1878	AX-89880982	LG5A.2	12.769	Fvb5	23403015	GTGGGAAGGAGTTGGAGGTGATGAAATTACAATTACTGCCATGCCTTGCTTCATTGACAATTAGCTACTGCA
1879	AX-89834584	LG5A.2	13.269	Fvb5	23164050	AAAAAGAGAGCTTCTCTCTGCTAGAGTTACTGCCTAGATTATGATGATGATATGGAGATCATGTTATCTATC
1880	AX-89891786	LG5A.2	13.62	Fvb5	23147953	TATTTTCATACTGCATCCCTTCTTCACCCATTGATAGCCACATTTTTTTGCAGACTTTGCATTATTGGATAT
1881	AX-89834612	LG5A.2	13.651	Fvb5	23262958	TTAGTTCCTCCCATTGAACTCGAATAAACTCGTAAACGTGATCTTCCCACAGGTACAATTGGCCAATGGACT
1882	AX-89891794	LG5A.2	13.651	Fvb5	23189692	ACTGGGGCGTTTAGTCTTAAGCTTCCAAAGAGGGTAGCTTTGGCTTTTACCAAGCTTAGCTATTCCAGAAAA
1883	AX-89891798	LG5A.2	13.651	Fvb5	23193995	CAACGGCTTTGATTTTGATAATGTTCATGAAGGATAGTGACAACTGTGAGGTATATGGTTATGAGGAATACT
1884	AX-89891788	LG5A.2	13.651	Fvb5	23164211	GATACGGAATTCATGTTATTTGTCAATGATTTGCTAGCTTGATGATCAGCAGCTGGATGTTACGAATGATCC
1885	AX-89834597	LG5A.2	13.651	Fvb5	23193995	CAACGGCTTTGATTTTGATAATGTTCATGAAGGATAGTGACAACTGTGAGGTATATGGTTATGAGGAATACT
1886	AX-89891812	LG5A.2	13.651	Fvb5	23262958	TTAGTTCCTCCCATTGAACTCGAATAAACTCGTAAACGTGATCTTCCCACAGGTACAATTGGCCAATGGACT
1887	AX-89834350	LG5A.2	15.496	Fvb5	22973221	TGCGAGTGCAAGAAGAGGTCCTTCTCTTATATGGCACGAGTTTAATGTGGGGAAAGAAAATTCTGGAGGTTG
1888	AX-89891517	LG5A.2	15.496	Fvb5	22788514	GGGATCAATACTAAGGAGGAACAACTGATGAGATACTCGTGTTGTGGCCAAGGTACTTACAATTCTTTGCAA
1889	AX-89834319	LG5A.2	15.496	Fvb5	22788514	GGGATCAATACTAAGGAGGAACAACTGATGAGATACTCGTGTTGTGGCCAAGGTACTTACAATTCTTTGCAA
1890	AX-89891554	LG5A.2	15.496	Fvb5	22973221	TGCGAGTGCAAGAAGAGGTCCTTCTCTTATATGGCACGAGTTTAATGTGGGGAAAGAAAATTCTGGAGGTTG
1891	AX-89891533	LG5A.2	15.496	Fvb5	22910304	GATTTTTTCTTCTTCCTCACATCGTCATTGTGGTTAGATGGTGGAGTGCTGGGAGGGCTACATCACCTCCTT
1892	AX-89793139	LG5A.2	18.485	Fvb5	22878168	GCCCGAGACATAGTGCCTTATAAGCGAGATTTCTTGTCTCCAAAGTGGTTTCCACAAATCCCGCTATGGAGG
1893	AX-89891512	LG5A.2	19.429	Fvb5	22758457	ACCTCCAAAATAGCGATTATACGTTTCAACCTTGCCTTAGAATCTCAGCCACCTCAGGCGTATTACGTTGGC
1894	40560	LG5A.2	19.917	Fvb4	8313525	AATTCCATAGTGAACTGCAACTCGCAGGTCCAAGTCTGCTGACGTCAAACTGCCTTGCTACATATTCTGCTGAAATCAGCAATCACGAAACTCAATCAAAACTTCAAAATAGAGAAATTAAATTCGAAATCTAGTTTCCAAGAGCTTGAGCTCAAATTTCACAAAGACGAACGCAACTGATTTAAAGACGAAGGATTTAAGAAATGAAAACCCTAAATCACAATTCAAATAACAATCAAA
1895	AX-89833457	LG5A.2	20.471	Fvb5	22248827	CATGTGTAGTACTTTTCCTCGTATGGACGAACTTAAGGTCTGTATATGCTGTTGATCTAGAAATAGAATTTG
1896	AX-89890706	LG5A.2	20.471	Fvb5	22239906	ACAAGACTTTCGGACAACAGTTCAAGAAGATGACTAGGCTCTGTCAAGGAGATATGGATCCTTCAAAAATCT
1897	AX-89818155	LG5A.2	20.487	Fvb5	21285177	AAAGGATTCGACAAATGAATCATCAAGCCACCTTTCTAGATATTGCATTTGGTATTAGAGAATGAAACCAGG
1898	AX-89875264	LG5A.2	20.487	Fvb5	21111926	CAACAAGAATCTCCTTATCTGATTTGAGACATTCAGTGTACCACTGTATCTACATGCTCAACAAACTCACAT
1899	AX-89890703	LG5A.2	20.487	Fvb5	22248827	CATGTGTAGTACTTTTCCTCGTATGGACGAACTTAAGGTCTGTATATGCTGTTGATCTAGAAATAGAATTTG
1900	AX-89857627	LG5A.2	20.487	Fvb5	21649280	TTAAATGTAAATCTAAAATAGATGAAAGGCAAGGGCTAAGTCTCTTATGGTAGTCCTTCCGCAGATTTCCAA
1901	AX-89818174	LG5A.2	20.487	Fvb5	21191688	GTTCACTAGTGATCCAAATGCAAATCAAAAGACATGTTGGTGCTATGGTAGCATACCTTGAGGAGTTGAAAG
1902	AX-89780046	LG5A.2	20.487	Fvb5	21396345	AAAATGCACAAAAACACTCTGATAGGATATTGTGAAGATTGATCTACTTGAATTTCTAACCAGGGTAAGTCA
1903	AX-89857628	LG5A.2	20.487	Fvb5	21649280	TTAAATGTAAATCTAAAATAGATGAAAGGCAAGGGGTAAGTCTCTTATGGTAGTCCTTCCGCAGATTTCCAA
1904	AX-89780043	LG5A.2	20.487	Fvb5	21449062	CTGAAATCAAAGTAAATCTCCTCCATATCCACTGAGTGACGAAGAACCTCCGGGCTGAAAAAATTTATGGGC
1905	AX-89875287	LG5A.2	20.487	Fvb5	21285177	AAAGGATTCGACAAATGAATCATCAAGCCACCTTTCTAGATATTGCATTTGGTATTAGAGAATGAAACCAGG
1906	AX-89833473	LG5A.2	20.487	Fvb5	22137236	ATTAGTATCCTCTGGTTATTGCAGAGGTAGAGCAGCTTCTTGGAGGTAGAAGAAAGAGCAATTTTGCAAAGG
1907	AX-89852674	LG5A.2	20.515	Fvb5	21649280	TTAAATGTAAATCTAAAATAGATGAAAGGCAAGGGATAAGTCTCTTATGGTAGTCCTTCCGCAGATTTCCAA
1908	AX-89818150	LG5A.2	20.637	Fvb5	21316937	TGCCCTTATAATGCTGACTTGACAATATCAGTCGTAGAGTCAGTCACAAGTCTAAGAGCATTATAAAATTCT
1909	AX-89780049	LG5A.2	20.646	Fvb5	21386367	TGAGCGTCCCTTTTGTCTGCAAATCATGGCACGAAGTCAACCCTCGATCCTCTGTGCTGGCAAAACCTCTCG
1910	32542	LG5A.2	20.721	Fvb5	19864838	AATTCATAATCATTATTGGTTTTTTTTGTCAGGTTTTCTATTGTATGCGGCTCTTGTCATAACTGCAGTGTTTATACTTATATTCCACGTCATTCCGCAATATGGCCAGACACATATTATGGTTTACATTGGAGTTTGTTCGCTTGTAGGTTCCTTGTCGGTATGTGTTGCTAATACACTTTGAGTATCTTTACTGTTATGCTTGCTTTCTCCCTCTCATCCCATCTTATTTTGTGTTTG
1911	AX-89834233	LG5A.2	20.84	Fvb5	21115260	TGGAACCGAACTCGGCTGACCTTGACCTAATGTTAAGAGCTGTCGTTGCCTAACTTTGCCGGATCTTTGGTT
1912	11210	LG5A.2	21.493	Fvb5	20201162	AATTCCAATTACTTAACCCTGTATGGTTGCATAAATATAAAAATTACTCGTGTTGTCCCCAGTTATGCAATCAACTGCTGATTACATCCCCCCAAATATACCTGTCCTTCATGGAGACATTCAAAATTGGCCGTGCTTTGGTTGTGAAGAAACTGGATCCTGTCATCTCCACTAACTTCATGTTTTATCATATGCACACCACAGAAACACATAAAACCATACATACATCCATCAATAACA
1913	22921	LG5A.2	22.013	Fvb5	18365088	AATTCTCAAGTACTCTGCGCAATACATCAGCTAATTGCCTTCAGTTTGGAAGGAAGAACTCCGACGATTCTGTCTCTGTTATTGCCTTCCATAGTTCCTCTGCTGTGAGTAGTACACTTAAGTAATCCTTTTTCTGCAAATCAGCTGCCAATACTCAATACCGTAGCTTCCTTTTTAAAACTATGGAGAGGATGATTAAGAAGTTTAAACTTGAGCTACGTTCTTAAATTGTTCACATTT
1914	43128	LG5A.2	22.043	Fvb5	18403048	AATTCAGGGAAGTGTATATAGGAGAGTGAAAATGTCGGACAGAGAGAGGCCTCACCTGAGTGACGATTGCATACAATGGTAGGGTGCTATAACTGCAAAGCACTTGAACTATCAAACTGCGGGGCAAGATGAGCACTTAGAGTGAGAAGTGCTACTATGAATAATGATCTTTGGCTTCTATCAGAACCAAGCAATGTACAACAGAGGAAGGCAGCTAAGAAAACTAGATCGTCACATATT
1915	19638	LG5A.2	22.404	Fvb5	19841320	AATTCTCAGGTTGTTGGCAAAAAGATGCAGCCAACACTAAGACCCTTGCCTTCGACGGTGTCCTCATCACGCTCTATTCTGTCGCCCTCGACAAGTCCCACATGCTACTTCGTGATCATGTTAAAAAGGCAGTCCCGTCCTCATGGGAGCCTGCTACATTAGCCAGGTGAATTAAGAGCCACCCTTGGTCTTCCTCATCTTTTGTTTTATTATCTGATTGTGTGTCTTTTCGTTCTAGGT
1916	AX-89792862	LG5A.2	22.556	Fvb5	19855166	TAACCTTCCAAAATGCAGCTGGCCTTGAAAGATCAAGCAGACCTAGGATGGTAATTAACTTAAGTGGGGTTG
1917	AX-89818163	LG5A.2	22.556	Fvb5	21224504	TACATTTCCATCAAAAGGCATGAACTCAATGAATCAGAACGTTAATTGGCTTTTCACGTGTCAGCTCCACAA
1918	AX-89890772	LG5A.2	22.556	Fvb5	16583449	CTTATGATAGATTCTTATCAGTTATTTGGTTCAAAGTCACGATGCCCAATTATTGGAGAAACCCCATCCCTG
1919	AX-89891395	LG5A.2	22.556	Fvb5	20718093	TTACGCCTCGATAATGGGAAGCTTCTGGAGTACCGCTAATTAAACGCTTTGGCGAAGAAAGTTTTCTTTTCA
1920	AX-89890767	LG5A.2	22.556	Fvb5	16635361	ATTATTTACCTACCTTGTTTTTCTCCAAGTCAAAAGTATGAACCTAATCTTCTACGATCGATAGTGAACGAA
1921	AX-89793045	LG5A.2	22.556	Fvb5	20976416	CCTGGCACATCAACCGCATCTAAATCCAGCACTTTCTTGAGCTCCGAATGAACGCTTCCTTGCTCTCTTTGG
1922	AX-89792866	LG5A.2	22.556	Fvb5	19912609	TACATAGATTTTCACAAAGATTGGATCCCATAGACCTGGCTAACGTAAGCTTAATATTCTTGTGAATTATTT
1923	AX-89833522	LG5A.2	22.556	Fvb5	16635308	CGATCGATAGTGAACGAATCTGATACCTGACCCTTCTATGGAGCTAAAGATTGCAATCTGATCTTTACCCAT
1924	AX-89833520	LG5A.2	22.556	Fvb5	16637493	CAAGCCATCAAGGACCGGCCTAGAGAAACTTGGAAGTCAGCCATGCAGAACTGCCGCCACACCGTCGCCACC
1925	AX-89834150	LG5A.2	22.556	Fvb5	20510133	TTCTCTAAGTGGTAACATCTAGTACCTTGAGGATCCTCTTGCATCCAGAACCTGTAACAAAAATGGTGGGCA
1926	AX-89833529	LG5A.2	22.556	Fvb5	16583648	AAACTGGCATATAAAATAGGGGTCTTTGATGAACCGTATATATGAGGCATTCTATGGTGGAAGTGAGGAGGA
1927	AX-89875315	LG5A.2	22.556	Fvb5	21164710	AAAAGCAAATGCATCAGATGGTGCCGGCGGTGCAGAGCGCATTTGCAGCAGCTCTTATAGATGGTTTCTTGT
1928	AX-89890088	LG5A.2	22.556	Fvb5	15815631	ATTGGTTTATACGTACCTATTAAGTAGTGAGTCAACTCGACAGTTCTCATCAAAACTCAAACAGATCAGTGG
1929	19766	LG5A.2	22.591	Fvb6	25802199	AATTCATGATCAACTCAGTAACCTTAGGTGTCCTACCCTAAGTGACTTCAAATGGTACAAAGATGTATTCATTTCTCGAGTTATGTTTAGAGACGATAGTAACCAACCTTTTTGGAAAGAAAAATTCATAAATGGCCTTCCAAAGTTATTTGCTCATAAAATCAGACAAGTTCTTAGTAATGAAACAAGACACATAAACTATGACTCTTTAACTTATGGAAATATAATTACAGTTATCCA
1930	AX-89833515	LG5A.2	22.663	Fvb3	13780410	AAATGTTGAACCGTCACCTTTCTCAATGGTAAATTCTAACAGTTCCTCTCCCTGTAAGCCTACAACTCTAAC
1931	AX-89848974	LG5A.2	22.748	Fvb5	16954210	AGGGCAGTAAATGGTTCTTTTGAAGGCGATAGGGTACTGTCGCAGCGTTTAATGGGGGCAGTAGGAGGTGTT
1932	AX-89834231	LG5A.2	22.748	Fvb5	21114298	GCAACAACATGGTCAATGAGGTTTCTCGATTAGCCAGCGATGCTTGCTATCTCGGAGAGTGATCGGGTGTCC
1933	AX-89832845	LG5A.2	22.748	Fvb5	15815631	ATTGGTTTATACGTACCTATTAAGTAGTGAGTCAACTCGACAGTTCTCATCAAAACTCAAACAGATCAGTGG
1934	AX-89833530	LG5A.2	22.748	Fvb5	16583449	CTTATGATAGATTCTTATCAGTTATTTGGTTCAAAGTCACGATGCCCAATTATTGGAGAAACCCCATCCCTG
1935	AX-89849105	LG5A.2	22.748	Fvb5	19953500	AGATCCGTCAAATCTGCTTTGGGACGGTTTCCTAAACTATCAAGTATTGTTGAGGAGATCATTCATAAAAAA
1936	AX-89792282	LG5A.2	22.748	Fvb5	15262106	TAGCATACCTTAGCCAAATATAAGTCACTAGCTTGCTATTCCTCTTTCTACACCAAGCCTGATAAAGATATG
1937	AX-89792934	LG5A.2	22.748	Fvb5	20196976	CACAGCATTGATGATAGCTTACTCTCCCGTCGAACCTCTTTCGAGGAATCAGAGTAGCAGAAGATGCAAGAC
1938	AX-89890760	LG5A.2	22.748	Fvb5	16697507	CCATGTCGGGAATGCGTCTCTCCTCGAACAAACTTCTGAATCATCTTCTACCAGCTCGTCATGCAGCTCGTC
1939	AX-89872616	LG5A.2	22.748	Fvb5	16879540	GTTAGGGATGAGAGGTTAACGATGTTGACGAAGAAATTGGTTTGGTTCTCCTAGTAGTAGTAAAATGGTGTG
1940	AX-89792548	LG5A.2	22.748	Fvb5	16977393	TTTTCCACAGAGCTAAAAATGCATTACCAGTTGAAGTTTGAAGCTAATGCATTTGGCATGACAATAGATCTG
1941	AX-89891310	LG5A.2	22.748	Fvb5	20190348	TGGGCTGCGGCATGGCTCTACGAAGCAACCAACGAGTGACTACTACCTCAAGTATGTGGTGGACAACGCCGT
1942	AX-89891411	LG5A.2	22.748	Fvb5	20788683	CAACAACAGCTATTCGACGAGGATATGTGTTTGGGCTTAGGCAATGGTAATGTTTCAAAGGCCTGCTCTTCA
1943	AX-89792083	LG5A.2	22.748	Fvb5	15815252	TAGTTCTTGACAAATTGATGCACCTGCTTGGAGATAGGGCAATATGTGGTCTCTTGTTCTGAAGTATATGAC
1944	AX-89834157	LG5A.2	22.748	Fvb5	20564996	AGTAAATGCGGGTTTAACAAATTAGGAGACAAGGTGTAGGATATCTGGTCAACTGGTCAACTAACAATATCT
1945	AX-89792512	LG5A.2	22.748	Fvb5	16697333	TGCTAGGGCTAAGATTCTTCACCCATATGCTTAACAGTGGTGACGCCGCCAGGAGCACTCGAGCGTTGCCTG
1946	AX-89891393	LG5A.2	22.748	Fvb5	20703869	ACTGTCTTGATTTGTGATAGCCAACCTGCATTCTTCTGATTATGGATCCATATCAGACTTGGATCGAATGGA
1947	AX-89834228	LG5A.2	22.748	Fvb5	21078912	CACGAGAGATAACTATGACGTAGTGAACACCGGATAGTAATTCTGATTCCATCCCACAACCAAATTGCAGCC
1948	AX-89913654	LG5A.2	22.748	Fvb5	19379716	GATAGTAAAAATGTTTCCCTTCCTGGTCAGGAGAAAGGAACCCCTTGTATTACCTACCGATCCTGGAAAGGA
1949	AX-89792996	LG5A.2	22.748	Fvb5	20580121	TGCATACTGAAGATATGTGAACTGAACTAGTTTTGCTCGGATCATCTAGCAACTTCCTCATAAATTGAAGAG
1950	AX-89891422	LG5A.2	22.748	Fvb5	20932343	CTAGACGAGTGTGATCCTGTCTGGCTTGAGCTTCGCTGATCGTCATTTAGGATTTGTAAGTCTTGTGCCTAC
1951	AX-89792513	LG5A.2	22.748	Fvb5	16694810	ATGGTGGATCGAGCTCGGTAGATCCTAAAGTAGAAAGAGGCATTTCCTGCCGCAAAACCGGCTCTGGCTCAG
1952	AX-89905655	LG5A.2	22.748	Fvb3	14925489	ATGGAAGTTGTGTTTGGTAAGAAGACAAAAACCAGGTGTTTTAAAAAAGTTGCGGTAATATATCTGTAATTT
1953	AX-89891432	LG5A.2	23.113	Fvb3	22502819	GTACTTAGTGAAGGATTATCTGGTGGGTTGGGCATAGTTTTGGAATGATGATGTTAGGGTTCATGTTGGATC
1954	AX-89890995	LG5A.2	23.292	Fvb5	18365101	AAGGGGTTTGTAGAATTCTCAAGTACTCTGCGCAACTACATCAGCTAATTGCCTTCAGTTTGGAAGGAAGAA
1955	AX-89833764	LG5A.2	23.304	Fvb5	18412786	AAGGGAGGGACTATGTCAATTTTAACTGGCACAGGAGAACAAGATATGGGCTGGAACTTATGTTATTGCATC
1956	AX-89818130	LG5A.2	23.389	Fvb1	15977549	CTTCTTCCATTGTCTCCAACCTTTCTCAATTACAACTAAGAATCTCCTTATCTGATTTGAGACATTCAGGTA
1957	AX-89834315	LG5A.2	23.402	Fvb5	22782331	AAGAGGATGTCTATGGAGGAGGTTCACAGGGAGCTAGAACCATATAAAAAGTGCTTATAGTACTAGTGTTGA
1958	AX-89848998	LG5A.2	23.414	Fvb5	18812312	CTTCTTAAAATTAAGTTAATGTTTAAACCCAGTTAACGCATGATATAGGTAGTTGAAGAAGGTTCATATGAC
1959	AX-89792661	LG5A.2	23.414	Fvb5	18743403	TGCGGATGTTAATCAAATTATTAATGTGCCTACTCAGCTTTGCAAATTCTGGGAGGGATACTTTGATATGGG
1960	AX-89890902	LG5A.2	23.414	Fvb5	18811886	GAAGCAGATTTTGGCCGCTTTGATGTTAAGTCGGTAGATAAGGAACATCTACATACTCTTCAGTGGAAGTGA
1961	AX-89890852	LG5A.2	23.427	Fvb5	19220396	TTCTTCAAATTTCAGATTTATCATGGATGCGATATCTCAAGACTAACATATCATCCGGTCCAGGAACCAATC
1962	AX-89905579	LG5A.2	23.496	Fvb5	18581967	GCCCCCAAAAGCTCATACTAGAAAAACCTATGTCCGTCTCAGCTCTCCTGAAAACGAAGCTCAGCACTTCAG
1963	AX-89913638	LG5A.2	23.572	Fvb5	19480249	CTTGTGTCCTACCACCATAAGCCTCGAAGGCTCGCAGGCTGTAATATCTCCGGATAATTAGACCTGCTGCAA
1964	AX-89833056	LG5A.2	23.678	Fvb7	11653205	ATCACCAAAAACCATCACAGTAACTTCACTAATGGCTTGCGACGTACATCTTTGTTCACACCCTTCTTAGAC
1965	AX-89793323	LG5A.2	24.337	Fvb5	23141956	AAAAGTCTTCTTTGCAAGCTGGAATAGGGGCAAGAAGTGTTTCCCAATGCTCCTGAGTGCATTTCATTGGCT
1966	12754	LG5A.2	24.434	Fvb4	29821175	AATTCAACCACTGGAGAGGCCTTTTAGATAACTTCATGATCCTAATGAATTTCAAAACGCAGGCACACTGTCACTATCAAACATGAAAGCTAAAAGTTAATCACTGTTCACCATCGACTGTTCTAGTAGTTGCAGAACAAACACTCATGTGAAGCTGCAAGTTATACCATAATTATAAATGTTCTGAACTACAGAGCATAAGAGAAGTCAAAAGATAAATACCAAGATAATTTCTTTGAT
1967	AX-89834588	LG5A.2	24.516	Fvb5	25588854	TAATACGTTCATCATAGCCTTTGCATTAGGCAAAAACCCCCTTATCCATCATTACCTGCACAAAAGTTTTTC
1968	AX-89905706	LG5A.2	24.516	Fvb5	23120597	TGGCTTGTTAGTCTCATTTTGGATAAAGGTGTGTTCTACTGTTTTTTGGCTCTTACATGAGGAATATTTAAA
1969	AX-89792747	LG5A.2	24.549	Fvb5	18036983	CTGTAGGTTCAAGAATGACCGGAAAATCCTCAATTCTCAGTTGCCGAGGCTCTTGCGCTTCGTGACAGCCTT
1970	AX-89891093	LG5A.2	24.549	Fvb5	17747637	CAGCACCCTAGCAAGGCTTCAAGCCTTCACCCACGCTTGTGGCGCATCCATACGAGAATAGTGAAAAGCTGA
1971	AX-89833887	LG5A.2	24.576	Fvb5	17680047	AGAAGGCAATGCCATCACCCAATCCAGAAGTCACCAGTCTTCCCCACGATCGATGCCACCAATGCCTCTAAT
1972	AX-89891104	LG5A.2	24.908	Fvb5	6100143	TAGCACCTTTATAATCAAGAGTATCACCGGCAATAAGCACCTTTATGCTCAAGAGTATCACCGGCAGTAGCA
1973	AX-89891733	LG5A.2	26.083	Fvb5	23822587	TTACCAGTCAATACTTTTCCAATCAAGAGAGTTTAACTGCCGACAGAAACATTCTCTCTTTGGTGGTCAGAG
1974	AX-89784274	LG5A.2	26.083	Fvb5	23482364	AGAGGTTTGGCTTACTTGAGCATTGATTTCTGTAAGTAGTGGTTGCACCTGAATTATCGGAAGATGCCTTCT
1975	AX-89847690	LG5A.2	26.083	Fvb5	23608557	CTTTCAAACTTTGAAGAGTTCAGAAACTCAGAACGACCATTTCATTGTTATATTTTAGTAGCTAGGAGCCTA
1976	AX-89793358	LG5A.2	26.083	Fvb5	23375705	TCATACCTAAGCCATGGAAAGAAGGTATCAAACAGCTTTGCGAAATCATCATCTATTTTAGAACCGAGCTTA
1977	AX-89881012	LG5A.2	26.096	Fvb5	23627774	TCCAGCTCCAAGGATAAGGAAAAAGGACTTTTTGAAGGACATGGAGTTTGATTTTGATCAAGGCTTAATAGA
1978	AX-89905714	LG5A.2	26.236	Fvb5	23338459	TGTTGTTGTGCCACTGCTGCTGCAATTCGCCTCTTCTGAAGTTGTTCATGTTCTTGTTGTAGCTGTACTCTT
1979	AX-89834512	LG5A.2	26.238	Fvb5	23946233	GAATCTATAGGGGATTTCTGAGGTGACAATATGGGACTGCATTTGCTCAAAGGGAACCTCAGAACCAGATCA
1980	AX-89834368	LG5A.2	27.722	Fvb5	24624154	AATTTATCTGGGTTTCATTCAACTTCTACCACCTTCTAGGTAACTTGATCTCTGCAAACTTGCCACTAAATC
1981	AX-89817794	LG5A.2	28.413	Fvb5	25227007	AAACCTCACGAGCTGCCTGTCTTCAATTTTAACAAGTACAAGAAGACCGATGATCTGACACACAATACTTGC
1982	AX-89874934	LG5A.2	28.57	Fvb5	25167400	TCAACCTTTCGGGATCTTTCAAAACCAGTTGGAGCAGCTTGATTTGAAACGATTTGAGGTTGGTTTATAGAT
1983	AX-89892027	LG5A.2	28.57	Fvb5	25791662	AGTCGAGTGACTCGCCACTATCAGAGATTGCTAATAGGCGTTCTGAATAGTTCAAACAGCAGTGAAACGGTG
1984	AX-89905743	LG5A.2	28.57	Fvb5	25784871	CCCTAACAACCCGAGCAGTTGACACCTTTATGAATAGCAGCTGGAAGCCCTTAAATTTCAATCAAGATCCAC
1985	AX-89847060	LG5A.2	28.57	Fvb5	24816576	CTAGATGCAACTAAGCCCGGCCACATCATGTGCATGTCCCAAGATTCCCAAGCTGGAGAAACCCTAGCCTGC
1986	AX-89779832	LG5A.2	28.57	Fvb5	24668937	TTTGGGTATATCCAACAAATCCATGAAATAGTTGCAGATAGTTGGGAAAAGATAACCCGGGACAAAACCCCA
1987	AX-89793514	LG5A.2	28.57	Fvb5	25852637	CTAGAAAGACAGTGTCTTTGAACCAGAGGCCTAATCTCGGAGAAGCGATTTGATCAGTCTTTGAGACTTCCT
1988	AX-89913738	LG5A.2	31.078	Fvb5	19922817	CGAGCCTTCTCCCCCCCTCCTTTCGATTGATCCCAAGAAATCTCTATATATCCCCTTCTCAAGGTTGGTGTT
1989	AX-89833822	LG5A.2	34.172	Fvb5	18152079	GCCATCAGCAAGATTGCCACCAACAAAAAGGATTCAGAAGTTTCAGGAATACCCTGAAAGCTTGTTCCAGCT
1990	41694	LG5b	0	Fvb5	7197850	AATTCCTGCCAAATGCGATAGGGCCTTAAACCTAACAGAGAGACTCCGATCTCTCTCCGCCTGAGAAAACTCGCCGAACCTAAAAAACCAAAATCCAAAACCGAGAGCAATCTCGCAATTGAAATCCCTAGAGTATGAGTATCGAGCCTTTCAATAGGTAACCTCCTCATTCTTCAATTTTTCCCTCCAAATTTTCAACACTGAACGATTACGAATCTGATTTCTGTTCGTTGTGCTTTC
1991	AX-89794345	LG5b	5.134	Fvb5	5960262	GGAAGGAAGAGAGGTCTCACGCTGATTCATCTGTAAGAGTCTATAGCTATGCGTTCGGAGTATGTGAGGCCT
1992	AX-89835959	LG5b	6.862	Fvb5	5983215	ATGCAACAGGTCAAATATATGCACTTTCCAAAGATCTTGGCAACCTACATTTCAGTTAATAGGTAAGACCTT
1993	AX-89893190	LG5b	6.862	Fvb5	5983215	ATGCAACAGGTCAAATATATGCACTTTCCAAAGATCTTGGCAACCTACATTTCAGTTAATAGGTAAGACCTT
1994	AX-89893364	LG5b	8.539	Fvb5	6648278	GAACATAATATTGAACAACAGAATCACTTTTGTTAACGAACTAACGGTACTCCTGCCCCATAAGCACTCCAT
1995	38455	LG5b	9.498	Fvb5	5898513	AATTCAAACAGATTAAATGAATAAAACGGTGATTGTGCGATGCCGAAGAAATTATATATGAACAGAGAAAAACACTAGTACTGTGATTCTGCTCCCTGATTATTAAAGGGACAGTGCTTCAAATTCCATGATCCAGTTCTTTAAAATAGTGCCATGAAGATGATATACTGATCAACCAAATGAAATAACTCAAATCTCAAAATTTACCCGAAACATTTCTGGCTACTTCTAAGTGTTAAT
1996	AX-89876142	LG5b	13.479	Fvb3	13486404	AGTAGCCTGTTCTGTCTAGTTTTCTCTAACTCATCAGGCAAGAGGTAAACACAGAAGATCTCCAGTCAACCA
1997	AX-89836490	LG5b	14.453	Fvb5	7748289	GCTTTACTGGAGATAGAGCATCATCTCTATATGCTAGAGGGATCAAGTACAGAGACAGGACTAGGATGTTCT
1998	AX-89836409	LG5b	15.577	Fvb5	8078592	ACTTAACTATGTTCCACCAGGCTCAAGAACAATAGACTTCGAGGCTTCACAAGAGAAGGAAAAACTGGACAA
1999	AX-89893586	LG5b	15.577	Fvb5	8228976	TTTGAGGTGTTATCAATGGCCCTCCAACGTTTAGCCTGGTACCGGATTTGGAAAGCAAAGTCTTGCAAGCCG
[truncated: 1,551 more rows]

## Sheet: Genotype_data
Marker_name	Segregation_type	1	2	3	4	5	6	7	8	9	10	11	12	13	14	15	16	17	18	19	20	21	22	23	24	25	26	27	28	29	30	31	32	33	34	35	36	37	38	39	40	41	42	43	44	45	46	47	48
77	<nnxnp>	np	nn	nn	nn	nn	nn	np	np	nn	nn	np	nn	np	np	np	nn	nn	np	nn	np	nn	nn	np	np	nn	nn	nn	nn	nn	np	nn	np	nn	np	np	np	--	np	np	np	np	nn	nn	nn	np	np	nn	nn
187	<hkxhk>	--	hh	--	kk	kk	hk	hk	--	hk	hh	hk	--	--	kk	--	hk	--	hk	hk	hk	hk	hk	kk	hk	hh	--	kk	kk	hh	hk	hh	hk	hk	hk	hk	--	hk	--	hh	kk	--	hk	--	--	hk	hk	--	hh
267	<lmxll>	lm	ll	lm	ll	ll	lm	ll	ll	lm	ll	ll	ll	lm	lm	lm	lm	lm	lm	lm	ll	lm	lm	lm	lm	lm	ll	ll	ll	ll	ll	ll	lm	lm	ll	lm	lm	ll	lm	lm	lm	ll	ll	ll	lm	lm	ll	ll	ll
683	<lmxll>	ll	lm	lm	lm	lm	ll	lm	lm	lm	ll	lm	ll	ll	lm	lm	ll	ll	ll	lm	ll	lm	lm	lm	lm	ll	lm	ll	ll	ll	lm	ll	lm	ll	ll	ll	lm	lm	ll	lm	ll	ll	lm	lm	ll	lm	lm	lm	lm
701	<nnxnp>	np	nn	--	nn	np	nn	np	np	np	nn	np	--	nn	np	np	np	np	nn	np	--	nn	nn	--	--	np	nn	np	np	nn	nn	nn	np	nn	--	nn	--	nn	nn	np	nn	nn	np	nn	nn	np	nn	nn	--
725	<efxeg>	eg	ef	eg	eg	fg	ef	fg	ee	fg	ef	ee	eg	ef	ee	ef	eg	fg	eg	--	ef	fg	eg	eg	fg	eg	fg	ef	ef	eg	fg	ef	eg	ef	eg	eg	eg	fg	eg	ee	fg	fg	ee	ef	eg	ee	ee	eg	ef
794	<nnxnp>	nn	--	--	--	nn	nn	nn	nn	--	--	nn	nn	--	--	--	nn	--	np	--	nn	--	--	np	nn	nn	--	--	--	--	--	np	--	--	nn	nn	nn	--	nn	--	--	--	nn	np	--	--	nn	nn	nn
902	<nnxnp>	np	nn	np	np	nn	np	np	nn	np	nn	nn	nn	np	nn	np	nn	nn	nn	np	nn	nn	nn	nn	nn	nn	nn	nn	nn	np	np	nn	np	nn	nn	nn	nn	nn	--	np	nn	np	np	nn	nn	nn	nn	nn	nn
949	<efxeg>	fg	--	--	--	--	fg	ee	eg	--	--	--	ee	--	ef	ee	--	ee	--	--	ef	ee	--	ef	--	--	--	--	--	--	eg	--	--	ee	--	fg	--	ee	--	ef	--	--	fg	--	ef	--	fg	fg	ef
1102	<nnxnp>	nn	nn	nn	nn	np	np	np	nn	np	nn	np	nn	nn	np	nn	np	np	nn	np	nn	nn	nn	nn	np	nn	np	nn	nn	np	np	np	np	np	np	np	np	np	nn	np	np	np	np	np	nn	np	np	nn	np
1217	<lmxll>	lm	lm	ll	ll	lm	lm	lm	ll	ll	lm	ll	lm	lm	ll	lm	ll	lm	lm	ll	ll	ll	ll	ll	lm	ll	--	ll	ll	lm	lm	lm	ll	ll	ll	lm	ll	ll	lm	lm	lm	ll	lm	ll	ll	ll	ll	lm	ll
1576	<lmxll>	lm	ll	ll	lm	lm	ll	ll	lm	lm	ll	lm	--	ll	--	--	lm	lm	lm	lm	ll	--	lm	lm	ll	ll	lm	ll	ll	lm	--	ll	lm	ll	ll	--	lm	ll	lm	lm	ll	lm	ll	lm	lm	lm	lm	lm	lm
1633	<hkxhk>	kk	--	hk	hk	--	--	--	hk	hk	hh	--	kk	hh	--	--	--	kk	--	hk	hk	--	--	--	--	--	hk	--	hh	--	--	--	kk	--	--	hk	--	--	--	--	--	--	--	--	--	kk	kk	hk	kk
1660	<nnxnp>	np	np	np	np	nn	np	nn	np	nn	np	nn	nn	nn	nn	nn	nn	nn	np	nn	nn	nn	np	nn	nn	np	np	nn	nn	np	np	np	np	nn	np	np	nn	nn	nn	nn	nn	np	np	np	nn	nn	np	np	nn
1711	<efxeg>	ef	ee	fg	eg	--	fg	ef	ee	ee	ef	ee	fg	fg	ee	ee	ee	fg	fg	ef	ef	ef	eg	ee	--	ef	ee	ef	ef	ef	eg	fg	--	fg	eg	eg	ee	eg	fg	ee	ef	fg	eg	ef	ef	ee	ef	eg	ee
1847	<efxeg>	ee	ee	--	--	eg	--	ee	fg	fg	--	fg	eg	--	--	--	--	ee	--	--	fg	--	ef	--	--	--	--	--	--	ee	--	ee	--	--	--	ee	--	fg	ee	--	--	--	ee	--	--	fg	fg	eg	ef
1899	<nnxnp>	nn	np	nn	nn	np	np	np	np	nn	nn	nn	nn	np	nn	np	nn	nn	np	nn	nn	nn	nn	nn	nn	nn	nn	np	np	nn	np	nn	np	np	np	np	np	np	np	nn	nn	nn	nn	nn	np	nn	np	nn	nn
1999	<lmxll>	lm	lm	lm	ll	lm	lm	lm	ll	ll	lm	ll	lm	lm	ll	lm	ll	lm	lm	ll	ll	lm	ll	ll	lm	ll	ll	ll	ll	lm	ll	lm	ll	ll	ll	lm	ll	ll	lm	ll	lm	ll	lm	ll	ll	ll	ll	lm	ll
2038	<nnxnp>	np	np	np	nn	nn	np	np	nn	np	np	np	nn	nn	nn	np	nn	nn	nn	np	nn	np	nn	nn	nn	np	np	nn	nn	np	np	np	nn	nn	np	nn	nn	np	np	nn	nn	np	nn	nn	nn	nn	nn	np	np
2080	<lmxll>	lm	ll	ll	--	--	--	ll	ll	--	lm	lm	lm	ll	lm	lm	lm	--	ll	ll	ll	ll	ll	--	lm	--	lm	--	ll	--	ll	--	lm	lm	ll	ll	lm	lm	ll	ll	--	ll	ll	ll	lm	--	lm	ll	lm
2186	<nnxnp>	np	nn	np	--	np	nn	np	np	np	nn	--	--	np	np	nn	np	np	np	nn	nn	nn	np	np	nn	nn	nn	np	np	nn	nn	np	--	np	np	--	np	nn	np	nn	np	nn	np	nn	np	np	np	nn	nn
2243	<hkxhk>	hh	hk	hk	hk	--	hk	hh	kk	kk	kk	kk	hk	hk	hk	hk	kk	hk	hk	kk	--	kk	kk	kk	hk	hk	hk	hk	hk	hk	hk	hk	hk	hh	hh	kk	kk	hk	hk	kk	hk	kk	hh	hk	hk	hk	hk	kk	hk
2258	<nnxnp>	nn	np	nn	--	np	np	nn	np	np	np	nn	--	nn	np	nn	nn	np	nn	np	--	nn	np	--	np	nn	nn	np	np	--	--	nn	nn	nn	--	--	np	np	nn	nn	nn	--	nn	nn	nn	nn	np	np	nn
2386	<nnxnp>	--	nn	--	--	np	np	--	--	nn	nn	nn	np	nn	--	--	nn	nn	--	nn	--	nn	nn	np	nn	--	np	nn	nn	--	nn	nn	np	--	np	nn	np	nn	nn	--	--	np	nn	nn	nn	nn	--	np	nn
2425	<nnxnp>	np	nn	np	np	nn	np	np	nn	np	nn	nn	nn	np	nn	np	nn	nn	nn	np	nn	nn	nn	nn	nn	nn	nn	nn	nn	np	np	nn	np	nn	nn	nn	nn	nn	nn	np	nn	np	np	nn	nn	nn	nn	nn	nn
2484	<nnxnp>	nn	nn	nn	nn	nn	np	nn	nn	--	nn	np	nn	nn	np	np	nn	np	np	np	nn	nn	nn	np	np	nn	nn	np	np	nn	nn	np	np	nn	np	np	nn	nn	np	np	np	nn	np	np	np	nn	np	np	nn
2491	<nnxnp>	np	nn	np	np	np	nn	np	np	np	nn	nn	np	np	np	nn	np	np	np	nn	nn	nn	np	np	nn	nn	nn	np	np	nn	nn	np	np	np	np	--	np	nn	np	nn	np	nn	np	nn	np	np	np	nn	nn
2600	<nnxnp>	nn	np	nn	np	np	np	nn	np	np	nn	nn	np	nn	nn	nn	np	np	nn	np	np	np	np	nn	nn	np	np	np	np	np	nn	nn	nn	nn	np	np	nn	np	nn	nn	nn	nn	np	nn	np	nn	nn	np	np
2674	<nnxnp>	np	np	np	np	np	nn	np	np	np	np	nn	np	np	nn	nn	np	np	nn	np	np	np	np	np	nn	np	np	np	np	np	np	nn	np	np	np	nn	np	np	nn	nn	nn	--	np	nn	nn	np	nn	nn	nn
2779	<nnxnp>	--	nn	np	--	np	nn	np	np	np	nn	nn	np	np	--	--	np	--	np	nn	nn	--	--	--	nn	np	--	--	--	nn	nn	--	np	--	--	np	--	nn	--	nn	--	nn	--	--	--	--	np	nn	nn
2881	<nnxnp>	np	np	nn	np	--	np	np	nn	np	nn	np	nn	np	nn	np	nn	np	np	np	nn	np	np	nn	nn	np	np	nn	nn	np	nn	np	np	nn	np	nn	nn	nn	np	np	nn	nn	np	nn	np	nn	nn	nn	np
3190	<lmxll>	ll	ll	ll	lm	lm	lm	lm	lm	lm	ll	ll	lm	lm	ll	ll	ll	ll	lm	lm	lm	ll	lm	ll	ll	lm	lm	lm	lm	ll	lm	lm	ll	ll	ll	ll	ll	lm	lm	ll	ll	ll	ll	lm	ll	ll	lm	ll	lm
3223	<nnxnp>	np	--	np	np	nn	--	nn	np	np	np	nn	np	--	--	--	nn	nn	np	nn	--	--	--	--	--	np	np	np	np	nn	nn	nn	np	nn	np	nn	np	nn	nn	nn	nn	nn	nn	nn	--	nn	--	np	nn
3413	<nnxnp>	--	--	np	np	nn	nn	--	nn	nn	nn	nn	--	nn	np	np	nn	np	np	nn	--	nn	nn	nn	nn	nn	nn	nn	nn	np	nn	nn	np	--	--	nn	nn	nn	np	nn	nn	nn	--	np	np	np	np	nn	np
3493	<nnxnp>	nn	nn	nn	nn	np	nn	--	np	np	nn	nn	np	nn	np	np	nn	np	nn	np	nn	nn	nn	np	nn	np	nn	np	np	np	nn	nn	nn	np	--	np	np	np	nn	nn	nn	np	nn	np	nn	nn	np	nn	nn
3739	<nnxnp>	np	np	np	nn	np	nn	--	np	np	np	--	nn	np	np	nn	np	np	nn	nn	--	--	np	--	np	nn	nn	nn	nn	nn	--	nn	--	nn	np	nn	np	nn	--	nn	np	np	np	np	--	nn	np	nn	--
3774	<hkxhk>	kk	hk	kk	hk	hk	hh	hk	hh	--	hk	hk	kk	hh	kk	hh	hk	hk	hh	hk	hk	hk	hh	--	hk	kk	hh	--	hh	hk	hk	hk	hk	hk	kk	hh	hk	hk	hk	hh	hk	hk	hk	kk	hh	hk	hk	hk	kk
3901	<lmxll>	ll	ll	lm	ll	ll	ll	ll	ll	--	lm	ll	ll	--	ll	ll	ll	lm	ll	lm	ll	lm	ll	lm	ll	ll	ll	--	--	ll	ll	ll	lm	ll	ll	--	ll	ll	--	ll	ll	lm	lm	ll	--	ll	ll	ll	lm
3926	<hkxhk>	hk	hh	hk	hk	--	--	kk	hk	hh	hh	hh	kk	kk	hh	hk	kk	hk	hh	hh	hk	kk	hh	hh	kk	hk	hk	hk	hk	hk	--	hh	--	hk	hh	hk	hk	hh	hk	hk	hh	kk	hk	hk	--	kk	hh	hk	kk
3943	<lmxll>	lm	lm	lm	ll	--	lm	lm	ll	--	ll	lm	--	ll	--	ll	--	--	lm	--	--	lm	ll	ll	ll	ll	lm	--	--	--	lm	lm	lm	ll	--	ll	--	ll	lm	ll	ll	--	ll	--	lm	ll	ll	ll	lm
3990	<lmxll>	ll	lm	lm	lm	lm	lm	lm	ll	lm	ll	lm	ll	ll	ll	ll	lm	lm	ll	lm	lm	ll	ll	lm	lm	ll	ll	lm	lm	ll	ll	lm	lm	ll	ll	ll	ll	ll	ll	lm	ll	lm	ll	lm	ll	ll	ll	lm	ll
3996	<nnxnp>	nn	--	nn	np	np	--	--	np	--	nn	nn	--	np	nn	np	--	--	np	nn	--	nn	nn	nn	nn	np	np	np	np	--	nn	nn	--	np	nn	--	np	np	--	nn	--	nn	nn	np	--	nn	--	nn	np
4007	<efxeg>	fg	eg	fg	ee	fg	fg	ee	eg	ef	fg	ef	ee	ef	--	ee	ef	ee	eg	ef	ef	ee	eg	--	--	fg	--	--	--	--	ee	eg	eg	ee	--	fg	ef	ee	ef	--	ee	--	fg	ef	ef	--	fg	fg	ef
4078	<efxeg>	fg	fg	ef	--	fg	ee	ee	eg	fg	ef	ee	ef	eg	fg	ef	eg	ef	ef	ee	ef	ee	fg	ee	fg	ee	ef	ef	ef	ef	--	ef	--	ee	--	ef	eg	ef	ee	ef	fg	eg	eg	--	ee	ef	eg	fg	ef
4140	<lmxll>	lm	lm	lm	--	lm	lm	ll	lm	lm	lm	ll	ll	ll	lm	ll	lm	ll	lm	lm	lm	ll	ll	lm	ll	ll	ll	ll	ll	lm	ll	lm	lm	ll	ll	ll	lm	lm	lm	lm	ll	ll	ll	ll	ll	ll	lm	lm	lm
4192	<nnxnp>	np	np	np	np	nn	--	nn	np	nn	np	nn	np	np	np	np	nn	--	--	nn	np	np	np	np	np	np	np	--	np	nn	nn	--	nn	--	np	nn	np	--	nn	nn	nn	nn	nn	nn	np	nn	np	np	nn
4207	<lmxll>	lm	lm	ll	lm	--	--	lm	ll	ll	lm	ll	lm	--	ll	lm	--	--	--	ll	ll	ll	ll	ll	lm	lm	ll	ll	ll	lm	--	--	ll	ll	lm	lm	ll	ll	lm	lm	lm	--	--	ll	--	--	ll	lm	ll
4266	<lmxll>	lm	lm	--	lm	lm	--	--	lm	ll	lm	--	--	lm	lm	lm	lm	lm	lm	ll	lm	--	lm	ll	--	ll	--	lm	lm	lm	--	lm	lm	lm	--	ll	ll	ll	--	lm	lm	ll	lm	ll	--	--	lm	lm	lm
4324	<lmxll>	ll	lm	lm	lm	ll	lm	lm	lm	lm	lm	ll	lm	lm	ll	lm	lm	ll	lm	ll	ll	lm	lm	ll	lm	lm	ll	lm	lm	ll	ll	lm	ll	lm	ll	ll	lm	lm	lm	ll	lm	ll	lm	lm	lm	lm	lm	ll	lm
4451	<lmxll>	ll	ll	ll	lm	lm	lm	ll	lm	--	lm	lm	--	lm	lm	ll	ll	ll	lm	lm	--	lm	ll	ll	lm	ll	ll	ll	ll	ll	lm	ll	lm	ll	ll	ll	ll	lm	lm	ll	lm	ll	lm	ll	ll	lm	ll	ll	lm
4525	<nnxnp>	np	nn	--	--	np	nn	np	np	np	nn	nn	--	np	np	nn	--	np	nn	nn	--	np	nn	np	nn	np	nn	--	np	nn	nn	--	np	--	np	np	np	nn	np	nn	nn	nn	np	nn	--	nn	np	nn	nn
4665	<hkxhk>	hk	--	hk	--	kk	hk	hk	hk	hk	hh	--	kk	hh	kk	hk	kk	kk	hk	kk	hk	kk	hh	--	--	kk	kk	--	--	kk	--	hk	kk	hk	kk	hk	--	kk	hk	--	hh	--	hh	kk	hk	hh	hk	--	hk
4690	<efxeg>	ef	--	eg	--	--	ee	ee	eg	--	ef	eg	ee	ef	ef	eg	eg	ef	ef	fg	--	ef	ef	ef	fg	fg	ee	ef	ef	eg	ee	ee	--	ef	eg	ee	ee	ef	ef	eg	ef	eg	fg	fg	eg	eg	ee	eg	ee
4691	<lmxll>	ll	lm	ll	lm	lm	lm	lm	ll	--	ll	ll	lm	ll	ll	lm	lm	lm	lm	ll	ll	ll	lm	lm	ll	lm	ll	ll	ll	ll	lm	lm	ll	ll	ll	ll	ll	ll	ll	lm	lm	ll	lm	lm	ll	ll	ll	lm	lm
4742	<lmxll>	ll	lm	lm	ll	ll	ll	lm	ll	lm	ll	ll	lm	ll	ll	lm	lm	lm	ll	ll	ll	ll	lm	ll	ll	lm	lm	lm	lm	lm	ll	lm	lm	lm	ll	lm	lm	ll	ll	lm	ll	lm	ll	lm	lm	lm	lm	lm	ll
4903	<nnxnp>	np	nn	np	--	np	nn	np	np	--	nn	np	np	nn	np	np	np	np	nn	np	np	nn	nn	np	np	np	nn	np	np	nn	nn	nn	np	nn	--	nn	np	nn	nn	np	nn	nn	np	nn	--	np	nn	nn	np
5054	<nnxnp>	np	nn	np	np	np	nn	np	np	np	nn	nn	np	np	np	nn	np	np	nn	nn	nn	np	nn	np	nn	np	nn	np	np	nn	nn	np	np	np	np	--	np	nn	np	nn	nn	nn	np	nn	np	nn	np	nn	nn
5155	<nnxnp>	nn	nn	np	np	--	np	nn	nn	nn	nn	nn	np	np	nn	nn	nn	np	np	nn	nn	nn	np	nn	nn	nn	nn	nn	nn	nn	np	np	np	np	np	--	nn	np	np	nn	nn	np	np	nn	nn	nn	nn	np	nn
5231	<hkxhk>	hk	hk	kk	hk	hk	--	hh	kk	kk	hh	hk	--	kk	hh	kk	kk	hh	kk	kk	--	kk	kk	hk	hh	hk	hh	kk	kk	hh	kk	hk	hk	hh	hk	kk	hh	hk	kk	hk	hh	hk	hk	hk	hk	hk	hh	hk	hk
5279	<nnxnp>	nn	nn	nn	nn	np	nn	nn	np	np	nn	nn	np	nn	np	nn	nn	np	nn	np	nn	nn	nn	np	nn	np	nn	np	np	np	nn	nn	nn	np	--	np	np	np	nn	nn	nn	np	nn	np	nn	nn	np	nn	nn
5305	<lmxll>	lm	lm	ll	lm	lm	ll	ll	ll	lm	lm	ll	ll	ll	lm	ll	ll	lm	lm	lm	ll	lm	lm	lm	lm	--	ll	lm	lm	ll	ll	ll	lm	lm	ll	ll	ll	lm	lm	ll	lm	ll	lm	lm	ll	ll	ll	ll	ll
5343	<nnxnp>	nn	np	np	nn	np	nn	nn	nn	np	nn	np	nn	nn	nn	np	nn	np	nn	nn	nn	np	np	nn	nn	np	nn	nn	nn	np	nn	nn	nn	nn	--	nn	nn	nn	nn	np	nn	np	np	np	np	nn	nn	nn	np
5480	<lmxll>	--	--	--	--	lm	lm	lm	lm	lm	lm	lm	lm	--	--	lm	ll	lm	--	ll	ll	lm	--	ll	lm	lm	lm	lm	lm	lm	--	lm	ll	lm	ll	ll	ll	lm	ll	lm	lm	lm	ll	lm	lm	lm	lm	lm	--
5549	<efxeg>	eg	eg	ef	fg	fg	ef	eg	ef	--	eg	eg	--	ee	ef	ef	eg	ee	fg	fg	--	--	fg	--	--	--	--	fg	--	ef	ee	ef	ee	ef	--	--	ef	--	--	ef	--	eg	ef	eg	ee	--	eg	fg	ef
5563	<lmxll>	lm	--	--	--	ll	--	lm	lm	lm	lm	--	--	lm	ll	--	lm	--	--	ll	lm	--	--	--	ll	--	--	--	--	--	--	--	--	--	--	ll	--	--	--	--	--	--	--	--	--	--	lm	ll	lm
5708	<nnxnp>	np	np	--	np	np	np	nn	np	nn	nn	nn	np	nn	nn	nn	nn	np	nn	np	np	np	np	nn	nn	np	np	np	--	--	nn	nn	nn	nn	np	np	nn	np	nn	nn	nn	nn	np	--	np	nn	nn	np	np
5731	<efxeg>	ef	ee	--	--	eg	fg	ee	eg	fg	ef	--	fg	--	ee	fg	--	--	--	ee	fg	ee	eg	ee	--	--	--	--	--	ee	ef	--	--	--	ee	eg	--	--	--	eg	--	ee	--	ee	--	ee	eg	eg	ef
5851	<nnxnp>	np	np	np	np	nn	nn	nn	np	np	np	nn	np	np	np	np	nn	nn	np	nn	np	np	np	np	np	np	np	np	np	nn	nn	nn	np	nn	np	nn	np	nn	nn	nn	nn	nn	nn	nn	np	nn	np	np	nn
5887	<lmxll>	lm	lm	lm	ll	lm	--	lm	ll	--	ll	lm	lm	ll	lm	ll	--	--	lm	lm	lm	lm	ll	ll	ll	ll	lm	--	--	lm	lm	--	lm	ll	ll	ll	lm	--	lm	ll	ll	lm	ll	lm	lm	--	ll	ll	lm
5888	<lmxll>	lm	lm	lm	lm	lm	ll	lm	lm	lm	ll	lm	ll	ll	lm	lm	ll	lm	lm	lm	lm	ll	lm	ll	lm	lm	ll	lm	lm	lm	lm	lm	ll	lm	ll	ll	ll	ll	lm	lm	ll	ll	ll	ll	lm	ll	lm	ll	lm
6103	<lmxll>	lm	lm	ll	ll	lm	lm	lm	ll	ll	lm	ll	lm	lm	ll	lm	ll	lm	lm	ll	ll	ll	ll	ll	lm	ll	ll	ll	ll	lm	lm	lm	ll	ll	ll	lm	ll	ll	lm	lm	lm	ll	lm	ll	ll	--	ll	lm	ll
6222	<hkxhk>	hk	hh	hk	hh	hh	hh	hh	hk	hk	hk	kk	hk	hh	kk	kk	hh	hk	hk	hk	kk	hh	hk	hk	hk	hh	hh	hk	hk	kk	kk	hk	hk	hh	hh	hh	hh	hh	hk	kk	hk	kk	hk	hk	hk	hh	hh	kk	hk
6245	<efxeg>	ef	fg	fg	ee	--	ef	--	ef	--	ee	eg	--	ef	ee	fg	fg	ee	ef	fg	ee	fg	fg	eg	ee	eg	ee	fg	fg	ee	fg	ef	ee	ee	ee	--	ee	eg	--	ef	ee	ef	ef	ef	eg	ee	ee	ef	ee
6255	<lmxll>	ll	ll	lm	--	lm	--	--	lm	lm	lm	ll	ll	--	lm	ll	lm	ll	--	ll	lm	ll	ll	lm	lm	ll	--	lm	lm	ll	lm	ll	ll	ll	ll	--	ll	lm	lm	--	ll	ll	--	ll	ll	ll	lm	ll	--
6274	<lmxll>	lm	lm	lm	lm	lm	lm	lm	ll	--	lm	--	lm	lm	ll	lm	ll	lm	lm	ll	ll	lm	lm	ll	lm	ll	ll	ll	ll	lm	ll	lm	ll	ll	ll	lm	ll	ll	lm	ll	--	ll	lm	ll	ll	ll	ll	lm	ll
6278	<hkxhk>	hh	kk	kk	hh	hh	hk	hk	hh	hk	kk	hk	--	hk	hh	kk	hk	hh	hk	hk	hh	hk	hk	hh	hh	kk	kk	hh	hh	kk	hk	kk	hk	hk	hk	hk	hk	hk	hh	hk	hh	kk	hk	kk	hk	hk	hk	kk	kk
6325	<nnxnp>	nn	np	nn	nn	np	np	np	np	nn	nn	nn	--	np	nn	np	nn	nn	np	nn	--	nn	nn	nn	nn	nn	nn	np	np	nn	np	nn	np	np	np	--	np	np	np	nn	nn	nn	nn	nn	np	nn	np	nn	nn
6329	<lmxll>	lm	ll	ll	lm	ll	--	lm	lm	lm	lm	ll	lm	lm	ll	lm	lm	ll	ll	ll	--	ll	ll	lm	ll	lm	ll	lm	lm	lm	lm	ll	ll	ll	ll	ll	ll	ll	lm	ll	lm	ll	ll	lm	lm	ll	lm	ll	ll
6339	<lmxll>	--	--	--	lm	ll	lm	--	lm	--	lm	--	--	--	lm	lm	--	ll	--	lm	lm	ll	--	ll	lm	ll	ll	--	--	--	ll	lm	lm	lm	ll	ll	--	ll	--	lm	lm	--	lm	--	lm	ll	lm	ll	lm
6374	<lmxll>	lm	ll	ll	lm	lm	ll	ll	ll	lm	lm	lm	lm	ll	lm	lm	lm	lm	ll	ll	ll	ll	ll	lm	lm	ll	lm	ll	ll	lm	ll	ll	lm	lm	ll	ll	lm	lm	ll	lm	lm	ll	ll	ll	lm	lm	lm	ll	lm
6378	<nnxnp>	np	nn	np	np	nn	np	np	nn	np	--	nn	--	np	nn	np	--	nn	nn	np	nn	--	nn	--	nn	nn	--	nn	nn	np	np	nn	np	nn	--	--	--	--	nn	np	--	--	np	--	nn	nn	nn	--	nn
6486	<lmxll>	lm	lm	lm	lm	--	lm	lm	--	--	ll	lm	lm	ll	lm	ll	lm	ll	lm	ll	ll	ll	--	ll	ll	lm	ll	--	ll	lm	ll	ll	ll	ll	ll	lm	lm	lm	lm	ll	ll	ll	lm	ll	lm	lm	lm	lm	ll
6488	<hkxhk>	hk	hk	hh	hk	hk	kk	hk	hh	hk	kk	hk	--	hk	hh	hh	hh	hk	hk	hk	hk	hk	kk	hh	hk	hk	hk	hk	hk	hk	hk	kk	--	hk	hk	--	hh	hk	kk	kk	hh	hk	hk	--	kk	hk	hk	hk	hk
6713	<lmxll>	ll	lm	--	lm	ll	lm	ll	lm	lm	--	ll	ll	lm	--	lm	ll	ll	ll	--	lm	--	lm	ll	lm	ll	ll	--	--	ll	--	ll	lm	ll	ll	--	lm	ll	ll	ll	ll	ll	ll	ll	--	ll	lm	ll	lm
6735	<lmxll>	lm	--	ll	--	lm	ll	lm	ll	lm	lm	ll	ll	ll	ll	--	lm	ll	lm	lm	ll	ll	--	lm	lm	--	ll	lm	lm	ll	ll	lm	lm	lm	--	lm	ll	lm	lm	ll	ll	--	--	ll	ll	ll	ll	ll	--
6785	<lmxll>	lm	lm	lm	lm	lm	lm	lm	lm	lm	ll	lm	lm	ll	lm	lm	ll	ll	lm	ll	lm	ll	lm	lm	lm	lm	lm	lm	lm	lm	lm	lm	ll	lm	ll	ll	ll	lm	ll	lm	lm	ll	ll	lm	ll	lm	lm	lm	ll
6845	<nnxnp>	nn	np	np	--	np	np	nn	--	--	nn	nn	np	--	nn	nn	nn	np	np	--	nn	nn	np	nn	nn	np	nn	np	nn	nn	np	np	np	--	np	np	--	np	np	nn	nn	--	np	np	nn	np	nn	np	nn
6875	<nnxnp>	nn	nn	nn	--	np	nn	nn	np	np	nn	nn	np	nn	np	nn	nn	np	nn	np	nn	nn	nn	np	nn	np	nn	np	np	np	nn	nn	nn	np	--	np	np	np	nn	nn	nn	np	nn	np	nn	nn	np	np	nn
6933	<lmxll>	lm	lm	ll	ll	ll	ll	lm	ll	lm	--	lm	lm	lm	ll	ll	lm	lm	ll	ll	ll	lm	ll	ll	ll	ll	ll	ll	ll	ll	lm	ll	lm	ll	ll	lm	ll	lm	ll	ll	lm	lm	ll	lm	lm	lm	lm	ll	ll
6954	<hkxhk>	hk	hh	hk	hh	hh	hh	--	hk	hk	hk	hk	hk	--	hk	hk	hh	--	--	hh	hk	hh	--	hh	--	hh	hh	--	hk	hk	hk	--	hk	hk	hh	hh	--	--	--	hk	hh	hk	hk	--	--	--	hh	hk	hk
6980	<hkxhk>	hk	kk	--	kk	--	kk	kk	hk	hk	--	hh	hk	--	hh	hh	kk	--	--	--	hk	kk	--	--	--	--	kk	--	--	hh	hh	--	--	--	kk	kk	--	--	kk	hh	kk	--	--	--	--	--	kk	hh	hk
7001	<efxeg>	--	eg	--	--	eg	eg	eg	ef	--	ef	ee	ee	fg	ee	eg	ee	ef	eg	ef	--	--	--	--	--	--	ee	--	fg	ee	eg	--	--	eg	eg	--	eg	--	fg	--	--	ef	ef	ee	fg	--	eg	ee	ef
7028	<lmxll>	lm	ll	ll	lm	lm	ll	lm	lm	lm	lm	lm	lm	ll	ll	ll	ll	ll	lm	lm	ll	ll	ll	ll	ll	lm	lm	lm	lm	lm	ll	ll	lm	ll	ll	ll	ll	ll	lm	ll	ll	ll	lm	lm	--	lm	ll	ll	ll
7031	<lmxll>	ll	lm	lm	lm	ll	lm	ll	lm	lm	lm	ll	ll	lm	lm	lm	ll	ll	ll	lm	lm	lm	lm	lm	lm	ll	ll	lm	lm	lm	lm	ll	lm	ll	ll	lm	lm	ll	ll	ll	ll	ll	ll	ll	lm	lm	lm	ll	lm
7050	<hkxhk>	hh	hh	hk	kk	hk	hh	hh	kk	kk	hh	kk	hk	hk	kk	--	hk	hk	hk	kk	kk	kk	hk	hk	hk	hk	hk	kk	kk	hh	hk	hh	hk	kk	hh	hh	kk	kk	hh	kk	hh	hk	hh	kk	hk	kk	kk	hk	hk
7098	<nnxnp>	nn	np	np	nn	--	--	nn	np	np	nn	np	nn	nn	nn	np	np	--	nn	np	nn	--	nn	nn	np	np	--	nn	nn	np	nn	nn	np	nn	np	nn	nn	nn	nn	np	nn	np	np	np	np	np	nn	np	np
7099	<lmxll>	ll	ll	--	ll	lm	lm	--	ll	lm	--	ll	lm	lm	--	lm	--	ll	--	--	--	ll	lm	lm	ll	--	ll	ll	ll	--	ll	--	lm	lm	ll	--	ll	lm	--	--	ll	ll	ll	ll	--	ll	ll	--	ll
7133	<lmxll>	lm	lm	lm	--	lm	lm	ll	lm	lm	lm	ll	ll	ll	lm	ll	lm	ll	lm	lm	ll	ll	ll	lm	ll	ll	ll	ll	ll	ll	ll	lm	lm	ll	ll	ll	lm	lm	ll	lm	ll	ll	ll	ll	ll	ll	lm	lm	lm
7259	<lmxll>	--	lm	--	--	ll	--	lm	lm	--	ll	--	ll	--	--	--	--	--	lm	lm	lm	--	--	--	--	--	--	--	ll	--	ll	--	ll	--	--	ll	--	ll	--	--	--	--	--	--	--	--	lm	ll	lm
7260	<nnxnp>	nn	nn	np	np	np	np	np	nn	nn	nn	np	nn	np	np	nn	np	nn	np	np	np	nn	np	np	nn	np	np	nn	nn	nn	nn	np	np	np	np	np	nn	np	np	np	nn	nn	np	np	np	np	np	np	nn
7348	<nnxnp>	nn	nn	--	nn	nn	np	nn	nn	--	nn	np	--	nn	np	np	nn	np	np	np	--	nn	nn	np	np	nn	nn	np	np	nn	nn	np	np	nn	np	--	nn	nn	--	np	np	nn	np	np	np	nn	nn	np	nn
7450	<hkxhk>	hk	hk	kk	--	hk	hh	kk	kk	hk	hk	hk	kk	hk	hk	hk	kk	kk	hk	hk	hk	hk	hk	kk	hk	hk	hk	hk	hk	hk	kk	hk	hk	hk	kk	hk	hk	hk	hk	hk	kk	hk	hk	kk	hh	hk	hk	hk	hk
7471	<efxeg>	eg	eg	fg	--	ef	ef	fg	ee	--	fg	ee	ef	ef	fg	ef	fg	ee	fg	fg	fg	eg	ef	ef	ee	fg	eg	ee	ee	fg	ee	fg	--	ef	eg	fg	ee	ef	fg	fg	ee	ee	ee	ee	fg	ee	ee	fg	eg
7654	<hkxhk>	hh	hh	hk	kk	hk	hk	kk	hh	hk	hh	hk	kk	hk	hh	hh	hk	hh	hh	kk	--	kk	hk	hk	kk	hk	kk	hk	hk	hk	hk	hk	hk	hk	kk	kk	hh	kk	hk	hk	hh	hh	hh	kk	kk	hk	hk	kk	hk
7855	<lmxll>	lm	ll	lm	ll	--	lm	ll	ll	--	ll	ll	ll	lm	lm	lm	lm	lm	lm	lm	ll	lm	lm	lm	lm	lm	ll	ll	ll	ll	ll	ll	lm	lm	ll	lm	lm	ll	lm	lm	lm	ll	ll	ll	lm	lm	ll	ll	ll
7879	<lmxll>	--	--	ll	--	lm	ll	ll	--	lm	ll	ll	--	lm	lm	lm	lm	ll	ll	lm	ll	--	ll	ll	--	ll	ll	ll	ll	ll	lm	lm	lm	ll	ll	ll	lm	lm	ll	--	--	ll	ll	--	ll	--	ll	ll	--
7999	<efxeg>	ee	ee	eg	--	eg	ee	ee	fg	fg	ee	fg	eg	eg	--	ee	ef	eg	eg	fg	fg	fg	ef	ef	eg	fg	ef	fg	fg	ee	ef	ee	ef	fg	ee	ee	fg	--	ee	eg	ee	ef	ee	fg	ef	fg	fg	eg	ef
8040	<hkxhk>	hk	hk	hk	hk	hk	hk	hk	hk	hk	hk	hk	hk	hk	hh	hk	hk	hk	hk	hh	hk	hk	hk	hk	hh	hk	hk	hh	hh	hk	hk	hk	hk	hk	hk	hh	hk	hk	hk	hk	hk	hh	hk	hk	hh	hk	hk	hk	hk
8064	<efxeg>	eg	fg	eg	fg	--	--	ee	eg	ee	eg	ee	--	fg	fg	fg	ef	ef	eg	ee	--	fg	fg	fg	fg	eg	ee	eg	eg	ee	ef	ef	--	ef	eg	--	eg	--	ee	ef	ef	ef	ee	ee	fg	ee	fg	eg	ef
8082	<lmxll>	ll	--	ll	ll	ll	ll	ll	--	ll	ll	lm	ll	lm	lm	--	lm	--	--	ll	--	ll	lm	ll	ll	lm	ll	ll	ll	ll	ll	lm	lm	lm	ll	ll	--	ll	lm	lm	--	--	--	ll	ll	ll	lm	ll	lm
8209	<nnxnp>	np	nn	np	np	np	np	np	np	nn	nn	np	nn	np	np	nn	nn	nn	np	np	np	nn	nn	np	nn	np	np	nn	nn	nn	nn	np	np	nn	nn	--	nn	np	nn	np	nn	nn	np	np	np	np	np	np	nn
8303	<nnxnp>	np	nn	nn	nn	nn	np	np	np	np	np	np	np	np	nn	np	nn	np	nn	nn	nn	nn	np	np	nn	np	nn	nn	nn	nn	np	nn	np	np	np	nn	np	np	np	nn	nn	np	np	np	nn	np	np	nn	np
8367	<lmxll>	ll	lm	ll	lm	lm	lm	lm	ll	lm	ll	ll	--	ll	ll	lm	lm	lm	lm	ll	ll	ll	lm	lm	ll	lm	ll	ll	ll	ll	lm	lm	ll	ll	ll	ll	ll	ll	ll	lm	lm	ll	lm	lm	ll	ll	ll	lm	lm
8510	<lmxll>	lm	lm	ll	lm	lm	ll	ll	lm	lm	ll	ll	lm	lm	lm	lm	lm	ll	ll	lm	ll	lm	ll	lm	ll	ll	ll	ll	ll	ll	lm	lm	lm	ll	ll	ll	lm	lm	ll	lm	lm	ll	ll	ll	ll	lm	ll	ll	lm
8526	<nnxnp>	np	np	np	np	nn	np	nn	np	nn	np	--	--	--	nn	nn	nn	nn	np	nn	nn	--	np	nn	--	np	np	nn	nn	np	np	np	np	nn	np	--	nn	--	nn	nn	nn	np	np	nn	nn	nn	np	np	nn
8548	<lmxll>	--	ll	--	--	--	--	ll	ll	lm	ll	--	lm	lm	lm	--	ll	ll	ll	ll	lm	--	ll	ll	ll	--	--	--	ll	ll	ll	--	--	lm	--	ll	--	--	--	ll	--	--	--	--	--	ll	lm	lm	lm
8681	<nnxnp>	nn	np	nn	nn	np	np	np	np	nn	nn	nn	nn	np	nn	np	nn	nn	np	nn	nn	nn	nn	nn	np	--	nn	np	np	nn	np	nn	--	np	np	np	np	np	np	nn	--	nn	nn	nn	np	nn	np	nn	nn
8692	<nnxnp>	np	nn	nn	nn	nn	nn	np	np	--	np	np	nn	np	np	np	nn	nn	np	nn	np	nn	nn	np	np	nn	nn	nn	nn	nn	np	np	np	np	np	np	np	nn	np	np	np	np	nn	nn	nn	np	np	nn	nn
8719	<lmxll>	ll	ll	ll	lm	lm	lm	lm	lm	lm	ll	ll	lm	lm	ll	ll	ll	ll	lm	ll	lm	ll	lm	ll	ll	lm	lm	lm	lm	ll	lm	lm	ll	ll	ll	ll	ll	lm	lm	ll	ll	ll	ll	lm	ll	ll	lm	ll	lm
8920	<nnxnp>	nn	np	np	nn	--	--	nn	nn	--	np	np	nn	nn	nn	np	nn	nn	nn	np	nn	np	nn	nn	nn	np	np	nn	nn	np	np	np	nn	nn	np	nn	nn	np	nn	nn	nn	np	nn	nn	nn	nn	nn	--	np
8922	<nnxnp>	nn	nn	nn	--	np	nn	--	--	--	nn	--	np	np	nn	nn	nn	np	--	--	nn	np	nn	nn	np	--	nn	--	--	nn	nn	nn	--	--	nn	nn	--	--	--	--	nn	nn	nn	--	nn	--	--	np	nn
9199	<hkxhk>	hk	--	hk	--	--	--	--	hk	hk	hk	kk	hk	--	kk	hk	--	hk	hk	hk	hk	--	--	--	--	--	--	hk	hk	kk	kk	hk	hk	--	--	--	--	--	hk	kk	--	hk	hk	hk	hk	--	--	kk	hk
9238	<hkxhk>	hk	hk	hk	hh	hk	hh	hk	hk	hk	hk	kk	hk	hk	kk	kk	hk	hk	hk	hk	hk	hk	hk	hk	hk	hk	hh	hk	hk	kk	kk	hk	hk	hh	hk	hk	hk	hk	hk	kk	hk	hk	hk	hk	hk	hk	hk	kk	hk
9243	<efxeg>	eg	ef	eg	--	fg	ef	fg	ee	fg	ef	ee	eg	ef	ee	ef	eg	fg	eg	ef	ef	fg	eg	eg	fg	eg	fg	ef	ef	eg	fg	ef	ee	ef	eg	eg	eg	fg	eg	ee	fg	fg	ee	ef	--	ee	ee	eg	fg
9288	<nnxnp>	np	nn	np	np	np	np	np	np	--	nn	--	nn	--	np	--	--	nn	np	np	np	--	--	--	--	--	--	--	nn	--	--	--	np	--	--	np	nn	np	--	np	--	--	np	--	np	np	np	np	--
9397	<lmxll>	lm	ll	lm	lm	ll	lm	lm	--	lm	ll	lm	lm	ll	lm	ll	lm	ll	lm	--	ll	--	ll	lm	ll	lm	ll	ll	ll	lm	ll	ll	lm	ll	ll	lm	lm	lm	lm	ll	ll	ll	lm	ll	lm	lm	lm	lm	ll
9466	<nnxnp>	np	np	nn	--	--	--	--	--	nn	nn	nn	--	nn	nn	nn	nn	np	nn	np	--	np	np	nn	nn	--	--	--	--	np	nn	nn	nn	nn	np	--	nn	np	nn	nn	nn	nn	np	nn	np	nn	nn	np	--
9595	<nnxnp>	nn	nn	nn	nn	--	np	nn	nn	--	nn	np	nn	nn	np	np	nn	np	np	np	nn	nn	nn	np	np	nn	nn	np	np	nn	nn	np	np	nn	np	np	nn	nn	np	np	np	nn	np	np	np	nn	nn	np	nn
9842	<nnxnp>	np	nn	np	np	np	np	np	np	--	nn	np	nn	np	np	--	nn	nn	np	np	np	--	nn	--	--	np	--	nn	nn	nn	nn	np	np	nn	--	np	--	np	--	np	--	nn	np	np	np	np	np	np	--
9941	<efxeg>	ef	eg	ee	fg	fg	eg	ee	fg	eg	ee	eg	eg	eg	ee	fg	--	--	fg	ef	eg	ee	ef	--	ef	--	--	fg	fg	eg	ef	ef	eg	fg	ee	eg	fg	--	fg	eg	ee	ee	--	fg	eg	ee	eg	ee	fg
10200	<nnxnp>	np	np	np	nn	nn	np	nn	np	np	nn	nn	--	np	nn	np	nn	np	np	np	--	np	nn	nn	np	np	np	nn	nn	nn	nn	np	np	nn	--	--	np	np	np	nn	np	np	nn	nn	nn	nn	np	nn	np
10279	<lmxll>	lm	lm	lm	ll	lm	lm	ll	lm	lm	lm	--	--	ll	lm	--	lm	ll	lm	lm	lm	ll	ll	lm	ll	--	ll	ll	ll	lm	ll	lm	lm	ll	--	ll	lm	lm	ll	lm	--	ll	ll	ll	--	--	lm	lm	lm
10289	<lmxll>	lm	ll	ll	lm	lm	lm	ll	lm	--	lm	lm	ll	lm	lm	ll	ll	ll	lm	lm	lm	lm	ll	ll	lm	ll	ll	ll	ll	ll	lm	ll	lm	ll	ll	ll	ll	lm	lm	ll	lm	ll	lm	ll	ll	ll	ll	ll	lm
10310	<nnxnp>	--	nn	nn	nn	np	np	np	np	np	np	np	np	np	nn	np	nn	np	nn	nn	np	nn	--	--	nn	np	nn	--	nn	nn	np	nn	np	--	np	nn	np	np	np	--	nn	np	np	np	nn	--	np	nn	np
10572	<lmxll>	lm	lm	ll	ll	lm	ll	lm	ll	lm	lm	ll	ll	ll	ll	lm	lm	ll	lm	lm	ll	ll	lm	lm	lm	lm	lm	lm	lm	ll	ll	lm	lm	lm	ll	lm	ll	lm	lm	ll	ll	lm	lm	ll	ll	ll	ll	ll	lm
10637	<lmxll>	ll	ll	ll	lm	lm	ll	lm	lm	lm	ll	ll	ll	lm	lm	ll	ll	ll	lm	lm	lm	ll	lm	lm	ll	lm	lm	lm	lm	ll	lm	ll	lm	lm	ll	ll	lm	lm	ll	lm	ll	ll	ll	lm	lm	ll	lm	lm	lm
10650	<lmxll>	ll	lm	lm	lm	ll	lm	ll	lm	lm	lm	ll	ll	lm	lm	lm	ll	ll	ll	lm	--	lm	lm	ll	lm	ll	ll	lm	lm	lm	lm	ll	lm	ll	ll	--	lm	ll	ll	ll	ll	ll	ll	ll	lm	lm	lm	ll	lm
10693	<nnxnp>	nn	nn	nn	nn	np	--	np	nn	np	nn	np	np	np	np	np	np	np	np	nn	np	np	nn	np	np	np	nn	nn	nn	nn	nn	nn	--	np	nn	nn	np	np	np	nn	nn	np	nn	np	--	np	nn	nn	np
10724	<lmxll>	ll	ll	lm	ll	--	lm	--	ll	lm	ll	lm	ll	ll	ll	ll	ll	ll	ll	--	ll	lm	ll	lm	lm	lm	lm	ll	ll	ll	lm	ll	lm	ll	--	--	lm	--	ll	ll	ll	lm	ll	lm	lm	lm	ll	--	ll
10825	<nnxnp>	np	nn	np	np	nn	nn	np	nn	np	np	np	nn	nn	np	nn	nn	np	nn	np	np	np	--	np	nn	np	np	--	np	np	nn	np	np	nn	nn	nn	nn	nn	nn	np	np	np	nn	nn	--	np	nn	nn	np
10831	<lmxll>	ll	--	ll	lm	lm	--	lm	lm	lm	ll	--	ll	lm	--	--	--	ll	lm	lm	lm	--	lm	lm	--	lm	lm	lm	lm	--	lm	ll	lm	lm	--	--	lm	lm	ll	lm	--	ll	ll	lm	lm	--	lm	--	lm
10932	<nnxnp>	nn	np	nn	nn	np	np	nn	np	np	np	nn	--	nn	np	nn	nn	np	nn	np	--	nn	np	np	np	nn	nn	np	np	np	np	nn	nn	nn	--	--	np	np	nn	nn	nn	np	nn	nn	nn	nn	np	np	nn
10934	<nnxnp>	nn	nn	np	--	np	np	nn	np	np	nn	np	np	np	nn	np	np	np	np	nn	np	--	--	nn	nn	np	np	np	--	np	nn	nn	np	np	nn	np	np	--	np	np	np	nn	nn	nn	nn	nn	np	np	nn
11002	<lmxll>	ll	ll	--	--	ll	ll	ll	lm	--	ll	--	ll	--	--	ll	lm	--	--	--	--	--	--	--	--	--	lm	--	--	ll	lm	ll	--	--	ll	ll	--	--	--	ll	--	lm	ll	--	lm	--	--	ll	lm
11044	<nnxnp>	np	nn	nn	nn	nn	nn	np	np	nn	np	np	nn	np	np	np	nn	nn	np	nn	np	nn	nn	np	np	nn	nn	nn	nn	nn	np	nn	np	np	np	np	np	nn	np	np	np	np	nn	nn	nn	np	np	nn	nn
11100	<lmxll>	lm	ll	ll	lm	lm	ll	lm	lm	lm	lm	lm	lm	--	ll	ll	ll	ll	lm	lm	ll	ll	ll	ll	ll	lm	lm	lm	lm	lm	--	ll	lm	ll	ll	ll	--	ll	lm	ll	ll	ll	--	lm	--	--	ll	ll	ll
11145	<lmxll>	lm	--	lm	ll	ll	ll	ll	ll	lm	lm	ll	lm	ll	lm	--	ll	lm	lm	ll	lm	lm	lm	ll	lm	ll	lm	lm	lm	lm	ll	lm	ll	ll	ll	lm	ll	lm	--	lm	--	ll	ll	ll	ll	lm	ll	lm	lm
11210	<hkxhk>	hk	hh	hk	hk	hk	hk	kk	kk	hk	kk	kk	kk	hh	hk	hk	hk	--	hh	hh	kk	kk	--	hk	hh	kk	kk	hh	hh	kk	kk	--	hk	hk	hh	hh	hk	hk	hh	hk	kk	kk	hk	hk	--	hk	kk	hh	hk
11447	<efxeg>	ee	ee	ee	--	fg	ee	ee	fg	--	ee	fg	eg	eg	ef	ee	ee	eg	fg	fg	ef	eg	--	--	eg	fg	--	fg	fg	ee	ef	ee	fg	--	ee	ee	--	fg	--	fg	ee	ef	ee	fg	--	--	fg	eg	ef
11508	<efxeg>	eg	--	eg	eg	fg	ef	eg	ee	fg	--	ee	eg	ef	ee	ef	eg	fg	eg	ef	ef	fg	eg	eg	fg	eg	fg	ef	ef	eg	fg	ef	--	ef	eg	eg	eg	fg	eg	ee	fg	fg	ee	ef	eg	ee	ee	eg	ef
11530	<lmxll>	lm	ll	lm	ll	ll	lm	ll	ll	--	ll	ll	--	lm	ll	lm	lm	lm	lm	lm	ll	lm	lm	lm	lm	lm	ll	ll	ll	ll	ll	ll	lm	ll	ll	--	lm	ll	lm	lm	lm	ll	ll	ll	lm	lm	ll	ll	ll
11679	<nnxnp>	nn	nn	--	--	np	nn	--	--	np	nn	nn	--	np	--	--	--	--	--	--	np	nn	np	--	--	nn	nn	np	np	nn	np	nn	nn	np	np	np	nn	--	nn	nn	--	--	--	--	--	nn	np	np	nn
11709	<lmxll>	ll	lm	ll	ll	lm	lm	lm	ll	lm	lm	ll	ll	lm	ll	lm	ll	lm	ll	lm	lm	lm	ll	ll	lm	ll	lm	lm	lm	ll	lm	lm	ll	lm	ll	ll	ll	lm	ll	ll	lm	lm	ll	lm	ll	ll	ll	ll	lm
11726	<lmxll>	lm	lm	lm	lm	lm	lm	ll	lm	lm	lm	ll	--	ll	lm	ll	lm	ll	lm	lm	ll	ll	ll	lm	ll	ll	ll	ll	ll	ll	ll	lm	lm	ll	ll	ll	lm	lm	ll	lm	ll	ll	ll	ll	ll	ll	lm	lm	lm
11773	<efxeg>	ef	ef	--	fg	--	ef	--	ef	--	fg	--	fg	ef	eg	--	fg	--	--	--	eg	ef	eg	fg	ef	ef	--	fg	fg	fg	eg	ef	--	fg	ee	--	--	ef	--	fg	--	ef	eg	eg	eg	fg	ef	fg	ee
11775	<lmxll>	ll	ll	ll	lm	lm	ll	lm	lm	lm	ll	ll	ll	lm	ll	ll	ll	ll	lm	lm	lm	ll	lm	ll	ll	lm	lm	lm	lm	ll	lm	ll	ll	ll	ll	ll	lm	lm	ll	lm	ll	ll	ll	lm	ll	ll	lm	ll	lm
11869	<lmxll>	lm	ll	ll	ll	ll	ll	lm	lm	lm	lm	ll	--	lm	ll	lm	lm	ll	ll	ll	lm	ll	ll	lm	ll	lm	ll	lm	lm	lm	lm	ll	ll	ll	ll	ll	ll	ll	lm	ll	lm	ll	ll	lm	lm	ll	lm	ll	lm
11906	<nnxnp>	np	nn	np	--	np	nn	nn	nn	np	--	np	np	nn	np	np	np	np	np	np	np	np	nn	np	np	np	nn	--	np	nn	nn	nn	nn	nn	--	np	np	nn	nn	np	nn	nn	nn	nn	nn	np	np	nn	nn
12018	<lmxll>	--	--	--	--	--	--	--	ll	ll	lm	ll	lm	lm	--	--	ll	--	--	ll	ll	--	--	--	--	--	--	--	--	--	ll	lm	ll	--	--	lm	ll	ll	--	--	--	--	--	--	--	--	ll	--	ll
12032	<efxeg>	fg	ef	fg	ef	--	eg	fg	fg	ef	ee	ef	eg	ee	fg	fg	ee	ef	--	ef	fg	eg	ef	eg	ef	ef	--	ef	ef	ef	ee	fg	eg	--	eg	ee	eg	ee	ef	fg	ee	eg	ee	ee	ef	ee	fg	eg	ef
12051	<lmxll>	ll	lm	ll	--	lm	lm	lm	--	lm	lm	lm	lm	ll	ll	lm	--	lm	ll	lm	lm	lm	--	ll	lm	lm	lm	ll	ll	ll	lm	lm	ll	lm	ll	ll	ll	lm	ll	ll	lm	lm	--	lm	lm	lm	lm	ll	ll
12199	<nnxnp>	np	np	nn	np	np	--	np	nn	nn	np	np	--	nn	nn	nn	np	nn	np	np	nn	np	np	np	nn	nn	np	np	np	nn	nn	nn	nn	nn	np	--	nn	nn	nn	nn	np	np	nn	np	nn	nn	np	np	nn
12223	<hkxhk>	kk	hk	--	hk	hk	kk	hh	hk	hk	kk	hk	hh	hk	hk	hh	hk	hh	hk	hk	hk	hh	hk	hk	hh	kk	hk	hk	hk	kk	hk	hk	hk	hh	hk	kk	hk	hh	hk	hk	hh	hk	kk	kk	hk	hk	kk	kk	hk
12272	<efxeg>	ee	ee	--	--	--	ee	ee	fg	fg	--	--	eg	--	fg	ee	--	--	--	--	fg	--	--	--	--	fg	--	--	--	ee	ee	ee	--	--	--	ee	--	--	--	--	--	ee	--	fg	--	fg	--	eg	ee
12309	<lmxll>	ll	ll	ll	lm	lm	ll	lm	lm	lm	ll	ll	--	lm	ll	ll	ll	ll	lm	lm	lm	ll	lm	ll	ll	lm	lm	lm	lm	ll	lm	ll	ll	ll	ll	ll	lm	lm	ll	lm	ll	ll	ll	lm	ll	ll	lm	ll	lm
12377	<nnxnp>	nn	np	nn	np	np	np	nn	np	np	np	nn	--	nn	np	nn	nn	np	nn	np	--	nn	np	--	np	nn	nn	np	np	--	--	nn	nn	--	--	--	np	np	nn	nn	nn	--	nn	nn	nn	nn	np	np	nn
12429	<hkxhk>	hh	hh	hk	kk	hk	kk	kk	hk	--	hk	kk	--	hk	hh	hk	hk	hk	hk	kk	hk	kk	hh	kk	hh	kk	hk	hk	hk	hk	kk	hk	hk	kk	hh	hk	hk	hk	kk	hk	hh	hk	hk	hk	kk	hk	hk	hh	hk
12483	<lmxll>	ll	lm	ll	lm	lm	ll	lm	lm	lm	ll	lm	ll	ll	lm	ll	lm	ll	ll	ll	ll	ll	ll	lm	ll	ll	lm	ll	ll	lm	lm	ll	lm	lm	ll	lm	lm	lm	lm	ll	ll	lm	lm	lm	ll	ll	lm	ll	lm
12546	<lmxll>	--	lm	--	lm	--	lm	--	--	lm	ll	lm	ll	--	--	--	ll	lm	--	lm	lm	ll	lm	ll	lm	lm	ll	lm	lm	lm	ll	--	--	--	ll	ll	ll	ll	lm	--	ll	ll	ll	ll	lm	lm	--	ll	lm
12571	<lmxll>	lm	ll	lm	ll	ll	lm	ll	ll	--	ll	ll	--	lm	ll	lm	lm	lm	lm	lm	--	lm	lm	ll	lm	lm	ll	lm	lm	ll	ll	ll	lm	ll	ll	--	lm	ll	lm	lm	lm	ll	ll	ll	lm	lm	ll	ll	ll
12602	<lmxll>	lm	ll	lm	--	ll	--	ll	ll	lm	ll	--	ll	lm	lm	--	--	--	--	--	ll	--	--	--	--	lm	ll	ll	--	ll	ll	--	ll	--	ll	lm	--	--	--	--	--	--	ll	ll	--	--	ll	ll	ll
12638	<efxeg>	ef	ee	fg	--	eg	ef	fg	--	--	eg	ef	fg	ee	ef	ee	fg	eg	fg	ee	ee	eg	eg	fg	eg	fg	eg	ee	ee	fg	eg	ee	ef	ee	eg	--	--	fg	--	ee	eg	eg	ef	ee	fg	ef	ef	fg	ee
12754	<lmxll>	ll	--	ll	ll	lm	--	lm	--	lm	--	--	lm	ll	--	--	--	lm	--	ll	lm	--	--	ll	--	--	lm	ll	--	--	--	--	--	--	--	ll	ll	--	ll	--	--	--	ll	--	lm	--	lm	ll	ll
12791	<nnxnp>	np	np	nn	nn	nn	nn	nn	np	np	np	nn	np	np	np	np	nn	np	nn	--	nn	np	nn	nn	nn	nn	nn	nn	nn	np	np	np	np	nn	nn	nn	nn	nn	nn	nn	np	np	nn	nn	np	nn	nn	np	np
12803	<nnxnp>	np	nn	--	np	--	--	nn	nn	np	--	np	nn	--	nn	nn	nn	nn	nn	--	nn	--	--	nn	nn	--	--	--	--	nn	--	nn	--	--	--	nn	--	--	--	--	--	--	np	--	--	--	nn	--	nn
12806	<efxeg>	eg	ee	fg	fg	fg	ef	ee	ef	fg	ee	eg	ef	--	ee	ef	ef	ee	ee	fg	ef	ef	eg	ef	ef	fg	fg	ef	ef	ee	fg	ee	fg	ef	eg	ee	--	ef	fg	fg	ef	fg	eg	fg	fg	fg	ef	fg	ee
12868	<nnxnp>	np	np	--	--	np	--	nn	np	np	np	--	nn	np	np	--	np	np	nn	nn	np	nn	--	nn	--	--	nn	--	--	nn	nn	nn	np	nn	np	nn	--	nn	--	nn	--	--	np	np	--	nn	np	nn	nn
12891	<lmxll>	lm	lm	lm	ll	lm	ll	--	ll	lm	lm	ll	lm	ll	lm	lm	lm	lm	lm	ll	lm	ll	lm	ll	lm	ll	lm	lm	lm	lm	ll	lm	lm	ll	ll	lm	ll	lm	ll	lm	lm	ll	ll	ll	ll	ll	ll	lm	lm
13006	<nnxnp>	--	--	nn	nn	nn	np	nn	nn	np	--	--	nn	nn	nn	nn	nn	--	--	--	nn	--	nn	nn	nn	--	--	nn	nn	np	nn	np	np	nn	np	nn	nn	--	np	np	nn	nn	--	nn	np	--	nn	nn	--
13011	<lmxll>	ll	lm	lm	lm	ll	lm	ll	lm	lm	lm	ll	ll	lm	lm	lm	ll	ll	ll	lm	lm	lm	lm	ll	lm	ll	ll	lm	lm	lm	lm	ll	lm	ll	ll	lm	lm	ll	ll	ll	ll	ll	ll	ll	lm	lm	lm	ll	lm
13012	<hkxhk>	hk	hh	hk	hh	hk	hk	hk	hk	hk	hh	hk	kk	kk	hk	hk	hk	hk	hh	hh	--	kk	hk	hh	kk	hh	hk	hk	hk	hk	kk	hh	hk	hk	hh	kk	kk	hh	hk	hk	hk	kk	hk	hk	kk	kk	hh	hk	kk
13015	<lmxll>	lm	ll	ll	lm	ll	ll	lm	lm	lm	ll	lm	--	ll	--	ll	lm	lm	lm	ll	--	--	lm	lm	ll	ll	lm	ll	ll	lm	--	lm	lm	ll	ll	--	lm	ll	lm	lm	ll	lm	ll	lm	lm	lm	lm	lm	lm
13038	<efxeg>	--	ee	--	--	--	--	ee	ef	--	ee	--	ee	--	ee	--	--	ee	--	--	ee	--	--	--	--	--	ee	--	--	ee	--	--	--	--	--	--	ee	--	--	--	--	--	ef	ee	--	--	ee	ef	ee
13059	<efxeg>	ee	eg	ef	ee	fg	eg	eg	eg	ee	ef	ee	ee	eg	ee	eg	ee	--	eg	ef	ee	ef	ee	ef	ee	ee	ee	fg	fg	ee	eg	ee	--	eg	eg	eg	eg	eg	fg	ef	ee	ef	ef	ee	--	ee	eg	ee	ef
13071	<nnxnp>	np	--	--	nn	nn	np	--	nn	--	np	np	nn	nn	nn	--	nn	nn	nn	np	nn	np	--	nn	nn	--	--	nn	nn	--	np	--	nn	nn	np	--	--	np	np	nn	nn	--	nn	nn	nn	nn	nn	--	np
13134	<nnxnp>	nn	--	nn	--	--	--	nn	--	nn	nn	nn	--	--	nn	--	np	nn	--	nn	nn	np	--	nn	--	nn	--	--	--	nn	--	nn	nn	--	--	np	np	--	--	nn	--	nn	--	--	np	--	--	--	nn
13208	<lmxll>	lm	lm	lm	ll	lm	ll	ll	ll	lm	lm	ll	lm	ll	lm	lm	ll	lm	lm	ll	lm	ll	lm	ll	lm	ll	lm	lm	lm	lm	ll	lm	lm	ll	ll	lm	ll	lm	ll	lm	lm	ll	ll	ll	ll	lm	ll	lm	lm
13372	<lmxll>	ll	--	ll	--	--	lm	ll	ll	lm	ll	ll	ll	--	--	--	lm	lm	ll	ll	--	--	--	--	--	ll	ll	ll	ll	ll	lm	lm	lm	lm	ll	lm	ll	lm	ll	lm	lm	lm	ll	ll	--	ll	--	ll	lm
13385	<nnxnp>	nn	nn	np	np	np	np	np	nn	nn	nn	np	nn	nn	nn	nn	np	nn	np	np	np	nn	np	np	nn	np	np	nn	nn	nn	nn	nn	np	np	np	np	nn	np	np	np	--	nn	np	np	nn	np	np	np	nn
13432	<lmxll>	ll	ll	--	ll	--	--	lm	--	--	ll	ll	--	lm	ll	ll	ll	ll	lm	ll	--	ll	ll	ll	ll	--	--	--	--	ll	ll	lm	lm	lm	ll	ll	ll	ll	lm	lm	lm	lm	ll	ll	ll	ll	ll	--	--
13446	<lmxll>	lm	lm	ll	--	lm	lm	lm	ll	ll	lm	ll	lm	lm	ll	--	ll	lm	lm	ll	--	--	ll	ll	--	--	ll	--	ll	--	--	--	ll	ll	--	lm	--	--	--	--	--	--	--	ll	--	--	ll	lm	ll
13509	<lmxll>	lm	lm	lm	ll	lm	lm	lm	ll	lm	ll	lm	--	ll	lm	ll	lm	lm	lm	lm	lm	lm	ll	ll	ll	ll	lm	lm	lm	lm	lm	lm	lm	ll	ll	--	lm	ll	lm	ll	ll	lm	ll	lm	lm	ll	ll	ll	lm
13543	<nnxnp>	np	np	np	np	nn	np	nn	np	nn	np	nn	nn	nn	nn	nn	nn	nn	np	nn	nn	nn	np	nn	nn	np	np	nn	nn	np	np	np	np	nn	np	np	nn	nn	nn	nn	nn	np	np	nn	nn	nn	np	np	nn
13546	<nnxnp>	np	nn	np	np	nn	np	np	nn	np	nn	nn	nn	np	nn	np	nn	nn	nn	np	nn	nn	nn	nn	nn	nn	nn	nn	nn	np	np	nn	np	nn	nn	nn	nn	nn	nn	np	nn	np	np	nn	nn	nn	nn	nn	nn
13556	<nnxnp>	np	np	np	nn	--	--	np	nn	np	np	np	np	--	np	nn	np	np	--	np	nn	--	nn	--	np	np	nn	nn	nn	np	np	--	np	nn	--	--	np	--	--	np	np	--	np	np	nn	np	--	nn	np
13568	<nnxnp>	np	nn	np	np	nn	nn	np	nn	np	np	np	nn	nn	np	nn	nn	np	nn	np	np	np	np	np	nn	np	np	nn	nn	np	nn	np	np	nn	nn	nn	nn	nn	nn	np	np	np	nn	nn	nn	np	nn	nn	np
13630	<lmxll>	ll	ll	ll	ll	--	--	ll	--	--	--	lm	lm	ll	ll	--	ll	--	lm	--	ll	--	--	--	--	--	--	--	--	--	--	--	--	--	--	ll	ll	--	--	--	--	--	--	--	ll	--	ll	lm	lm
13742	<efxeg>	--	ee	ee	--	fg	--	ee	fg	fg	ee	fg	eg	eg	ef	ee	ef	eg	fg	--	ef	--	--	ef	--	--	--	--	fg	ee	ef	ee	--	--	ee	ee	--	--	--	fg	ee	--	ee	fg	ef	--	fg	eg	ef
13913	<efxeg>	fg	fg	fg	ef	ee	fg	eg	fg	ef	ee	ef	eg	ef	ef	fg	eg	eg	eg	ef	fg	ee	eg	ef	ef	ef	ef	eg	eg	ef	ef	eg	ef	fg	eg	eg	eg	ef	ef	ee	fg	ee	ef	ef	ef	eg	eg	fg	eg
14032	<efxeg>	fg	fg	ef	ee	eg	ee	ee	eg	fg	ef	ee	ef	eg	fg	--	eg	ef	ef	ee	ef	ee	fg	ee	fg	ee	ef	ef	ef	ef	ee	ef	eg	ee	--	ef	eg	ef	--	ef	fg	eg	eg	eg	ee	ef	eg	fg	ef
14103	<nnxnp>	np	nn	np	np	np	nn	np	nn	np	nn	nn	np	nn	nn	nn	np	np	np	nn	nn	np	np	np	np	np	np	nn	nn	np	np	nn	nn	nn	np	np	np	np	np	nn	np	np	nn	nn	np	nn	nn	np	nn
14149	<nnxnp>	np	np	--	--	nn	np	nn	np	--	np	nn	np	np	nn	--	--	nn	np	nn	np	--	--	--	--	--	--	--	--	nn	--	--	np	nn	--	nn	--	nn	--	nn	nn	--	--	nn	--	nn	np	np	nn
14215	<efxeg>	ef	ee	eg	ee	ef	ee	ee	ee	ee	eg	ef	ef	ef	ee	eg	ef	ef	ef	eg	eg	eg	--	fg	ee	ee	ef	ef	ef	fg	eg	fg	--	fg	ee	eg	--	ef	fg	fg	ef	fg	ef	eg	eg	fg	ee	fg	ee
14284	<hkxhk>	hh	hk	hh	hk	--	hk	hh	hh	hk	kk	hk	--	kk	hh	hh	kk	hk	hh	hk	hh	kk	hk	hk	hk	hh	kk	hk	hk	hh	kk	hk	hk	hh	hk	kk	--	kk	hk	hh	kk	hk	kk	kk	hk	hk	hh	hk	hk
14300	<lmxll>	lm	ll	ll	lm	ll	ll	ll	ll	lm	lm	ll	ll	lm	lm	ll	lm	lm	lm	lm	ll	lm	lm	lm	lm	lm	ll	lm	lm	ll	ll	ll	lm	lm	ll	ll	ll	lm	lm	ll	lm	ll	lm	lm	ll	ll	ll	ll	ll
14343	<nnxnp>	nn	nn	nn	np	--	np	np	nn	nn	nn	np	np	nn	nn	np	nn	nn	np	np	nn	np	nn	np	nn	np	np	np	np	np	np	np	np	np	np	np	nn	np	np	np	nn	nn	nn	nn	np	np	np	np	np
14396	<lmxll>	ll	ll	--	lm	lm	--	lm	lm	lm	ll	ll	ll	lm	lm	lm	ll	ll	ll	lm	lm	--	lm	--	--	ll	--	ll	ll	ll	lm	--	--	ll	ll	ll	--	ll	--	ll	--	--	--	lm	ll	--	lm	ll	ll
14398	<nnxnp>	np	np	np	nn	--	np	nn	nn	np	nn	nn	nn	np	nn	np	nn	np	np	np	nn	np	nn	np	np	np	nn	nn	nn	nn	nn	np	np	nn	--	np	nn	np	np	nn	np	nn	nn	nn	nn	nn	np	nn	np
14440	<nnxnp>	--	nn	--	nn	--	--	np	--	np	--	np	np	nn	--	--	--	--	--	--	np	--	--	--	--	--	--	--	nn	np	np	nn	np	nn	--	nn	--	nn	--	np	--	--	--	nn	--	--	nn	nn	np
14470	<efxeg>	eg	ef	eg	eg	--	ef	fg	ee	--	ef	ee	--	ef	ee	ef	eg	fg	eg	ef	ef	fg	eg	eg	fg	eg	fg	ef	ef	eg	fg	ef	ef	ef	eg	--	eg	fg	eg	ee	--	fg	ee	ef	eg	ee	ee	eg	ef
14517	<hkxhk>	hk	hk	kk	hh	hh	hk	kk	hh	hk	kk	kk	hk	hh	kk	hh	hk	hk	hh	hk	hk	kk	hk	kk	hk	hh	hh	hh	hh	hk	hk	hk	hk	hh	kk	hk	hh	hh	hk	kk	kk	kk	hk	hh	hk	kk	hk	hk	hh
14553	<nnxnp>	np	nn	--	--	np	nn	np	np	np	nn	nn	--	np	np	nn	--	np	nn	nn	nn	np	nn	np	nn	np	nn	--	--	nn	nn	--	--	--	np	np	np	nn	--	nn	nn	nn	--	nn	--	nn	--	nn	nn
14579	<lmxll>	ll	--	--	ll	ll	--	ll	--	ll	ll	lm	ll	lm	lm	--	lm	--	--	--	--	--	--	--	ll	--	ll	--	--	ll	--	lm	lm	lm	ll	ll	--	ll	lm	lm	--	--	--	ll	--	ll	lm	--	lm
14584	<lmxll>	lm	lm	ll	lm	lm	ll	ll	lm	lm	ll	ll	--	lm	--	lm	lm	ll	ll	lm	ll	lm	ll	lm	ll	ll	ll	ll	ll	ll	lm	lm	lm	ll	ll	ll	lm	lm	ll	lm	--	ll	ll	ll	ll	lm	ll	ll	lm
14621	<efxeg>	ee	fg	ef	ee	ef	--	eg	fg	ef	ee	ee	fg	ee	eg	fg	fg	eg	eg	ef	fg	fg	--	fg	fg	ef	ef	fg	fg	eg	ef	eg	ef	fg	--	eg	ee	fg	ef	ef	--	ef	ee	ef	ef	fg	fg	ef	eg
14732	<nnxnp>	np	nn	np	nn	nn	nn	np	np	--	nn	np	nn	nn	nn	np	nn	np	np	nn	np	np	nn	nn	np	nn	np	nn	nn	nn	nn	nn	np	np	np	nn	np	nn	np	nn	nn	np	nn	np	np	nn	np	np	nn
14749	<nnxnp>	np	np	np	nn	np	nn	nn	np	np	np	nn	nn	np	np	nn	np	np	nn	nn	np	nn	np	nn	np	nn	nn	nn	nn	nn	nn	nn	np	nn	--	nn	np	nn	nn	nn	np	np	np	np	nn	nn	np	nn	nn
14798	<lmxll>	lm	ll	ll	lm	ll	lm	ll	ll	lm	lm	lm	lm	lm	ll	lm	lm	ll	ll	ll	lm	ll	ll	ll	ll	ll	ll	lm	--	ll	lm	lm	lm	lm	ll	ll	ll	lm	lm	ll	lm	ll	lm	ll	ll	ll	ll	ll	lm
14812	<lmxll>	ll	ll	ll	lm	ll	ll	ll	lm	lm	ll	lm	ll	ll	lm	ll	lm	ll	ll	lm	lm	ll	lm	lm	ll	lm	lm	lm	lm	ll	lm	ll	lm	lm	ll	ll	lm	lm	--	lm	ll	lm	ll	lm	lm	lm	lm	ll	lm
14988	<lmxll>	ll	lm	lm	ll	ll	--	lm	lm	lm	lm	--	ll	ll	ll	--	ll	lm	--	lm	ll	lm	ll	ll	ll	ll	ll	ll	ll	lm	lm	--	lm	ll	ll	--	lm	ll	lm	ll	ll	lm	lm	ll	--	lm	ll	ll	ll
15320	<nnxnp>	nn	np	nn	nn	np	np	np	np	nn	nn	nn	nn	--	nn	np	nn	nn	np	nn	nn	nn	nn	nn	nn	nn	nn	--	--	nn	np	nn	np	np	np	--	np	np	--	nn	nn	nn	nn	nn	--	nn	np	nn	nn
15407	<lmxll>	lm	--	ll	--	--	ll	ll	lm	lm	lm	ll	lm	lm	lm	lm	lm	lm	lm	ll	lm	ll	lm	ll	ll	ll	ll	lm	lm	lm	ll	lm	--	lm	ll	ll	ll	ll	lm	lm	lm	ll	lm	ll	ll	ll	lm	ll	lm
15426	<nnxnp>	np	np	nn	np	nn	np	np	nn	np	nn	np	nn	np	nn	np	nn	np	np	np	nn	np	np	nn	nn	np	np	nn	nn	np	nn	np	np	nn	np	nn	nn	nn	np	np	nn	nn	np	nn	np	nn	nn	nn	np
15444	<lmxll>	lm	--	ll	--	--	--	ll	--	lm	--	--	lm	--	--	--	--	--	lm	ll	lm	ll	--	ll	--	--	--	lm	--	--	ll	--	--	--	--	ll	lm	--	--	--	--	--	--	ll	--	--	lm	ll	lm
15486	<nnxnp>	--	nn	--	--	--	np	--	--	nn	nn	nn	np	nn	--	--	nn	nn	--	nn	--	np	nn	np	nn	nn	nn	nn	nn	nn	nn	--	np	--	np	nn	np	nn	nn	--	nn	np	nn	nn	nn	nn	--	np	nn
15569	<hkxhk>	hh	hh	hk	hh	hk	hh	kk	hk	hk	hh	hk	hk	hk	hk	kk	hh	hk	hk	hk	kk	hk	kk	hk	kk	hh	hk	kk	kk	hh	hk	kk	hk	kk	hk	--	hh	kk	kk	hk	hk	hh	hk	hh	hk	kk	hk	hk	hh
15611	<efxeg>	ef	eg	ef	fg	ef	--	fg	ef	fg	ef	ee	ef	--	ef	fg	ef	--	fg	ee	ef	fg	fg	fg	fg	eg	fg	ef	ef	fg	ef	eg	--	ee	--	ee	--	--	--	ee	ee	--	fg	ee	--	--	ef	ee	fg
15650	<hkxhk>	hk	kk	hh	hk	hh	kk	hk	hk	hk	hk	hk	--	kk	hk	hk	hk	hk	kk	hk	hh	hh	kk	hh	hh	hk	kk	hk	hk	kk	kk	hk	hk	hk	hh	kk	hh	hk	hk	hk	kk	hk	kk	hk	hk	hk	hh	hk	hk
15699	<nnxnp>	--	nn	--	--	np	nn	np	np	np	nn	nn	--	np	np	nn	--	np	nn	nn	nn	np	nn	--	nn	np	nn	--	--	nn	nn	--	--	--	np	np	np	nn	--	nn	nn	nn	--	nn	--	nn	--	nn	nn
15734	<nnxnp>	nn	nn	np	np	np	np	np	nn	nn	nn	np	nn	nn	nn	nn	np	nn	np	np	np	nn	np	np	nn	np	np	nn	nn	nn	nn	nn	np	np	np	np	nn	np	np	np	nn	nn	np	np	nn	np	np	np	nn
15791	<nnxnp>	--	--	np	--	np	np	nn	--	nn	nn	np	--	nn	nn	nn	nn	nn	nn	nn	--	--	--	nn	np	np	np	--	np	nn	nn	nn	--	np	nn	nn	--	nn	nn	np	--	np	np	--	nn	--	np	nn	--
15888	<hkxhk>	hk	kk	hk	hk	hk	hk	hk	kk	hk	kk	kk	hk	hk	kk	hh	kk	hk	hk	hk	hk	kk	hh	kk	hh	hh	hk	hk	hk	kk	kk	kk	hk	hk	--	kk	kk	kk	kk	hh	hk	hk	kk	hk	--	hh	kk	hk	kk
15924	<nnxnp>	np	nn	np	np	np	nn	nn	nn	np	nn	np	--	np	nn	nn	nn	nn	nn	np	--	nn	nn	np	np	np	np	nn	nn	np	np	nn	np	nn	np	--	np	nn	np	np	nn	np	np	np	np	nn	nn	--	nn
16064	<nnxnp>	nn	np	np	nn	np	nn	nn	nn	np	nn	np	nn	nn	nn	np	nn	np	nn	nn	nn	np	np	nn	nn	np	nn	nn	nn	np	nn	nn	nn	nn	--	nn	nn	nn	nn	np	nn	np	np	np	np	nn	nn	nn	np
16091	<nnxnp>	nn	nn	np	np	nn	np	nn	nn	nn	nn	nn	np	np	nn	nn	nn	np	np	nn	nn	nn	--	nn	nn	nn	nn	nn	nn	nn	np	np	np	np	np	np	nn	np	np	nn	nn	np	--	nn	nn	nn	nn	np	nn
16117	<efxeg>	eg	ef	fg	fg	--	ee	eg	eg	eg	ef	ee	fg	--	eg	ee	fg	eg	ef	ef	ee	eg	ef	eg	ee	eg	ef	fg	fg	ee	ef	fg	fg	fg	eg	eg	fg	ef	fg	ee	--	ee	fg	ef	fg	ef	fg	ef	ef
16259	<efxeg>	fg	ee	eg	ee	ef	ee	eg	eg	--	ee	fg	--	ee	ee	eg	ee	fg	eg	ef	--	eg	ee	ef	eg	ee	fg	ef	ef	ef	ef	ee	ef	eg	eg	--	eg	ee	eg	ef	ee	fg	ee	--	eg	ee	ee	fg	ee
16266	<lmxll>	ll	--	ll	--	--	ll	--	lm	lm	ll	ll	ll	--	ll	ll	ll	--	--	--	lm	--	--	--	--	lm	--	--	--	ll	--	ll	--	--	ll	ll	--	--	--	lm	ll	ll	ll	--	--	ll	lm	ll	lm
16364	<lmxll>	ll	ll	ll	lm	lm	lm	ll	lm	--	lm	lm	--	lm	lm	ll	ll	ll	lm	lm	lm	lm	ll	ll	lm	ll	lm	ll	ll	ll	lm	ll	lm	ll	ll	ll	ll	lm	ll	ll	lm	ll	lm	ll	ll	lm	ll	ll	lm
16387	<nnxnp>	np	nn	np	np	np	nn	np	nn	np	nn	nn	np	nn	nn	nn	np	np	np	nn	nn	np	np	np	np	np	np	nn	nn	np	np	nn	nn	nn	np	np	np	np	np	nn	np	np	nn	nn	np	nn	nn	np	np
16503	<lmxll>	lm	ll	ll	lm	lm	ll	ll	ll	lm	lm	ll	--	lm	ll	ll	lm	lm	lm	lm	--	lm	lm	lm	lm	lm	ll	lm	lm	ll	ll	ll	lm	lm	ll	ll	ll	lm	lm	ll	--	ll	lm	lm	ll	ll	ll	ll	ll
16524	<nnxnp>	np	np	np	nn	nn	np	nn	nn	--	np	np	nn	nn	nn	np	nn	nn	nn	--	nn	np	nn	nn	nn	np	np	nn	nn	np	np	np	nn	nn	--	nn	nn	np	nn	nn	nn	np	nn	nn	nn	nn	nn	np	np
16653	<nnxnp>	np	np	nn	nn	nn	nn	--	np	np	np	--	np	np	np	np	nn	np	nn	nn	nn	np	nn	--	np	nn	--	np	np	np	np	np	nn	nn	np	nn	np	nn	nn	--	np	np	nn	--	np	--	nn	nn	np
16724	<lmxll>	lm	ll	lm	lm	lm	lm	lm	lm	lm	lm	ll	ll	lm	lm	lm	ll	ll	ll	lm	lm	lm	lm	ll	lm	--	ll	ll	ll	ll	lm	ll	ll	ll	ll	lm	lm	ll	lm	ll	ll	lm	lm	lm	ll	lm	lm	ll	ll
16762	<hkxhk>	hk	--	hh	hk	hk	hk	--	hk	--	hk	--	hk	hk	--	--	--	hh	hk	hk	--	--	hk	hk	hk	hk	--	hk	hk	--	hk	hk	hk	kk	kk	kk	--	kk	hk	hk	hk	hh	hk	hk	hk	--	--	hh	hk
16772	<nnxnp>	nn	nn	nn	--	--	np	--	nn	np	nn	--	nn	nn	np	nn	np	np	nn	--	nn	nn	nn	nn	np	nn	--	nn	nn	--	nn	np	np	np	np	np	np	np	--	np	np	np	--	--	nn	--	np	nn	np
16795	<lmxll>	ll	ll	--	ll	ll	ll	ll	ll	lm	lm	ll	ll	--	lm	--	ll	--	--	--	lm	ll	lm	--	ll	ll	lm	ll	ll	ll	lm	--	--	ll	--	--	lm	ll	lm	ll	--	ll	lm	lm	lm	ll	ll	ll	--
16923	<efxeg>	ee	fg	--	eg	eg	ef	--	eg	eg	fg	eg	ee	fg	ee	ee	eg	ee	eg	eg	ef	ee	eg	eg	--	fg	eg	--	--	eg	ee	eg	eg	ef	ee	--	eg	fg	--	eg	fg	eg	ef	ee	ee	ee	ee	eg	ee
16969	<efxeg>	fg	eg	--	--	fg	--	eg	--	ee	eg	eg	ee	ee	ee	--	eg	ee	fg	--	ef	eg	--	fg	--	--	--	--	--	ee	ee	--	--	--	--	eg	--	ee	--	ee	--	--	--	eg	ee	--	eg	fg	ef
16993	<nnxnp>	nn	nn	np	np	np	np	np	nn	nn	nn	np	nn	nn	np	nn	np	nn	np	np	np	nn	np	np	nn	np	np	--	nn	nn	nn	nn	np	np	np	np	nn	np	np	np	nn	nn	np	np	nn	np	np	np	nn
17009	<nnxnp>	np	nn	np	np	np	--	np	np	np	nn	nn	np	np	np	nn	np	np	np	nn	nn	nn	np	np	nn	nn	nn	np	np	nn	nn	np	np	np	np	np	np	nn	np	--	np	nn	np	nn	np	np	np	nn	--
17041	<hkxhk>	--	hk	hk	--	hk	kk	hk	hk	--	hk	--	hh	--	hk	--	hh	hk	--	hk	hh	hh	--	hh	--	hh	--	hh	--	--	--	--	--	hh	hk	kk	--	hh	hk	hk	--	--	--	--	--	hk	hk	hk	hk
17099	<lmxll>	lm	lm	ll	--	lm	ll	lm	ll	lm	lm	ll	ll	ll	ll	lm	ll	lm	lm	lm	ll	ll	lm	lm	lm	lm	lm	lm	lm	ll	ll	lm	lm	lm	ll	lm	ll	lm	lm	ll	ll	lm	lm	ll	ll	ll	ll	ll	lm
17171	<hkxhk>	hk	kk	hk	--	kk	kk	--	hk	hk	hk	hh	hk	--	hh	--	--	hk	hk	hk	hk	kk	hk	hk	hk	--	kk	hk	--	--	--	hk	hk	--	kk	kk	kk	kk	hk	hh	hk	hk	hk	hk	hk	kk	--	hh	hk
17272	<nnxnp>	np	nn	np	nn	np	np	np	np	nn	nn	nn	np	nn	np	np	nn	nn	np	nn	np	nn	nn	np	nn	nn	nn	nn	nn	nn	nn	np	np	np	np	nn	np	nn	nn	np	nn	np	nn	nn	nn	nn	np	np	nn
17297	<nnxnp>	nn	np	nn	--	np	np	nn	np	nn	nn	nn	np	np	nn	np	np	nn	np	--	nn	nn	nn	nn	np	nn	nn	nn	nn	nn	np	nn	np	np	--	np	np	np	np	nn	nn	nn	np	np	np	nn	np	np	nn
17370	<nnxnp>	np	np	np	nn	nn	np	np	nn	--	np	np	nn	nn	nn	np	nn	nn	nn	np	nn	np	nn	nn	nn	np	np	nn	nn	np	np	np	nn	nn	np	nn	nn	np	np	nn	nn	nn	nn	nn	nn	nn	np	np	np
17434	<efxeg>	fg	eg	fg	ee	ef	--	--	ee	--	eg	eg	fg	ee	fg	ee	eg	eg	ee	--	ef	ef	ee	ee	eg	fg	ee	ee	ee	eg	eg	ef	--	ef	--	ee	eg	ef	ef	eg	eg	ef	eg	fg	ee	eg	ef	ef	fg
17595	<efxeg>	ef	ef	ef	eg	--	eg	eg	--	ef	fg	eg	--	--	ef	fg	--	fg	fg	eg	ef	eg	ef	eg	ef	eg	fg	fg	fg	fg	eg	fg	ef	eg	--	fg	--	fg	eg	fg	ef	--	--	--	eg	eg	--	fg	fg
17826	<nnxnp>	nn	nn	nn	nn	np	nn	np	nn	np	nn	np	np	np	np	np	np	np	np	nn	np	np	nn	np	np	np	nn	nn	nn	nn	nn	nn	nn	np	nn	nn	np	np	np	nn	nn	np	nn	np	nn	np	nn	nn	np
17953	<lmxll>	ll	--	ll	--	ll	lm	ll	ll	lm	ll	ll	--	--	--	--	lm	lm	ll	ll	--	--	--	--	--	ll	ll	ll	ll	ll	ll	lm	lm	lm	ll	lm	ll	lm	ll	lm	ll	lm	ll	ll	--	ll	--	ll	lm
17965	<hkxhk>	hk	hh	hk	--	hk	hk	hk	hk	hk	hh	hh	kk	kk	hk	hk	hk	hk	hh	hh	hk	kk	hk	hh	kk	hh	hk	hk	hk	hk	kk	hh	kk	hk	hh	kk	hk	hh	--	hk	hh	kk	hk	hk	kk	kk	hh	hk	kk
18043	<nnxnp>	nn	np	np	--	np	np	np	nn	np	nn	np	nn	nn	nn	np	np	nn	nn	np	nn	np	np	np	nn	nn	nn	np	np	nn	np	nn	np	np	np	np	nn	np	np	nn	np	nn	nn	nn	np	nn	nn	nn	nn
18072	<efxeg>	fg	eg	fg	ee	ef	--	eg	ee	fg	eg	eg	fg	ee	fg	ee	eg	eg	ee	eg	ef	ef	ee	ee	eg	fg	ee	ee	ee	eg	eg	ef	--	ef	--	ee	eg	ef	--	eg	eg	ef	eg	fg	ee	eg	ef	ef	fg
18083	<efxeg>	fg	ef	fg	fg	eg	--	eg	eg	eg	ef	--	fg	eg	eg	--	fg	eg	ef	ef	--	eg	ef	fg	--	eg	ef	fg	fg	--	ef	fg	fg	fg	eg	eg	--	ef	fg	--	ef	--	fg	ef	fg	ef	fg	ef	ef
18086	<hkxhk>	hk	hk	--	hh	hh	hk	hh	hk	hk	hk	hh	hh	--	hk	kk	hh	kk	kk	kk	hk	hk	hk	hh	hk	hk	kk	hh	hh	hh	hk	hk	hk	hh	kk	--	kk	hk	--	hh	kk	hk	hk	hk	hk	hh	hk	hh	kk
18124	<nnxnp>	nn	--	--	np	np	np	nn	nn	np	--	nn	np	--	--	nn	np	nn	nn	--	nn	nn	--	np	--	np	nn	np	np	np	np	--	np	nn	np	np	nn	np	nn	--	np	nn	--	--	--	--	nn	nn	--
18152	<hkxhk>	hh	kk	kk	hh	hh	hk	hk	hh	hk	kk	hk	--	hk	hh	kk	hk	hh	hk	hk	hh	hk	hk	hh	hh	kk	kk	hh	hh	kk	hk	kk	hk	hk	hk	--	hk	hk	hh	hk	hh	kk	hk	kk	hk	hk	hk	kk	kk
18162	<lmxll>	lm	ll	lm	ll	lm	lm	ll	ll	lm	lm	lm	ll	lm	lm	ll	lm	ll	ll	lm	lm	ll	ll	lm	ll	lm	ll	lm	lm	lm	ll	ll	--	ll	ll	lm	lm	ll	lm	lm	ll	ll	lm	lm	lm	lm	lm	lm	lm
18170	<hkxhk>	hk	hk	hk	hk	kk	hk	kk	hh	hk	hk	hh	hk	hk	hh	hk	hk	kk	hk	hk	hk	kk	hk	hk	kk	hk	kk	hk	hk	hk	kk	hk	hh	hk	hk	hk	hk	kk	hk	hh	kk	kk	hh	hk	hk	hh	hh	hk	kk
18238	<efxeg>	eg	ee	fg	ef	fg	ee	eg	eg	ef	ef	eg	fg	ee	eg	eg	eg	eg	ee	eg	fg	ef	--	fg	fg	eg	ee	eg	eg	ee	ee	ef	--	ef	--	ee	fg	ef	ef	eg	--	ef	ee	ef	ef	eg	fg	ef	ef
18258	<nnxnp>	np	np	np	--	--	np	np	nn	np	np	np	nn	nn	nn	np	nn	nn	nn	np	nn	np	nn	nn	nn	np	np	nn	nn	np	np	np	nn	nn	np	nn	nn	np	nn	nn	nn	np	nn	nn	nn	nn	nn	np	np
18280	<lmxll>	lm	lm	ll	lm	--	lm	lm	lm	lm	ll	lm	lm	lm	lm	lm	lm	ll	lm	ll	lm	--	lm	ll	lm	lm	lm	ll	ll	lm	lm	lm	ll	lm	ll	lm	lm	lm	ll	ll	lm	ll	ll	lm	ll	lm	lm	lm	ll
18285	<lmxll>	lm	ll	ll	--	lm	ll	ll	ll	--	ll	lm	lm	lm	ll	ll	lm	lm	lm	ll	ll	ll	ll	--	ll	ll	lm	lm	lm	--	ll	--	lm	--	ll	ll	ll	lm	--	--	lm	--	lm	ll	ll	--	ll	--	ll
18304	<lmxll>	--	lm	--	lm	--	ll	--	--	lm	ll	lm	ll	ll	--	--	ll	lm	--	lm	--	ll	lm	ll	lm	lm	ll	lm	lm	lm	ll	--	ll	--	ll	ll	ll	ll	lm	--	ll	ll	ll	ll	lm	ll	--	ll	lm
18335	<nnxnp>	nn	np	np	--	nn	nn	--	np	--	nn	--	np	np	--	--	nn	--	np	nn	--	np	--	nn	nn	np	nn	nn	nn	nn	np	nn	nn	--	--	np	nn	nn	nn	--	--	--	np	--	--	np	nn	nn	np
18337	<hkxhk>	hh	kk	hk	hk	hk	kk	hk	kk	hk	hk	hh	kk	hh	hk	kk	kk	hk	hk	hk	kk	kk	hk	hk	hk	hk	hk	kk	kk	hk	hk	hk	hk	kk	hk	hk	hh	kk	hk	hk	kk	hk	hh	hk	hk	kk	kk	hk	hk
18357	<nnxnp>	--	nn	nn	--	--	np	np	nn	np	nn	np	--	nn	--	--	nn	--	nn	nn	np	--	--	--	nn	nn	--	--	--	--	--	nn	--	np	--	nn	np	nn	--	nn	nn	--	np	--	--	--	--	nn	--
18370	<efxeg>	--	--	ef	--	--	ef	eg	ef	--	eg	--	ee	--	ef	--	--	--	--	--	ef	--	--	--	--	--	--	--	--	--	ee	--	ee	--	--	eg	ef	--	--	--	--	--	--	--	--	--	eg	fg	ef
18411	<nnxnp>	np	nn	np	nn	nn	nn	nn	np	--	np	np	np	nn	np	np	nn	nn	nn	np	np	nn	nn	nn	nn	nn	nn	nn	nn	np	np	np	np	nn	nn	nn	nn	nn	nn	np	np	np	nn	np	np	nn	nn	np	np
18552	<hkxhk>	hh	hk	hk	hk	kk	hk	hh	kk	kk	--	kk	hk	hk	hk	hk	kk	hk	hk	kk	hh	kk	kk	kk	hk	kk	hk	--	hk	hk	hk	hk	hk	hh	hh	kk	kk	hk	hk	kk	hk	kk	hh	hk	--	hk	hk	kk	hk
18665	<efxeg>	--	ef	eg	eg	ee	ef	--	ee	ee	ee	ee	eg	ef	eg	eg	ee	eg	eg	ee	fg	ee	ee	ee	ef	ee	ef	ef	ef	eg	ef	ef	eg	fg	--	ee	ee	ef	eg	ee	ef	ee	--	eg	eg	eg	eg	ee	eg
18688	<nnxnp>	nn	np	nn	nn	--	np	np	np	nn	np	nn	--	nn	np	np	np	np	np	nn	--	np	nn	np	np	nn	nn	np	np	np	nn	np	nn	np	np	--	nn	np	nn	nn	np	nn	nn	nn	nn	np	np	nn	np
18825	<nnxnp>	nn	--	--	nn	np	nn	nn	np	np	--	nn	np	--	np	np	np	np	nn	np	nn	--	nn	np	--	np	nn	np	np	np	--	--	nn	np	--	np	np	np	nn	nn	--	np	nn	np	nn	nn	np	nn	nn
18905	<lmxll>	--	--	--	ll	lm	--	ll	--	lm	lm	--	ll	ll	lm	ll	lm	ll	lm	lm	ll	--	--	--	--	--	--	--	--	ll	ll	--	lm	--	ll	ll	--	--	--	--	ll	ll	--	ll	--	--	--	ll	--
18942	<lmxll>	--	lm	--	--	ll	--	--	--	lm	--	lm	lm	--	--	--	--	--	lm	--	ll	--	--	--	--	--	ll	--	--	--	ll	--	ll	--	--	lm	--	--	--	--	--	--	--	--	--	lm	lm	--	ll
19027	<efxeg>	eg	ef	fg	fg	--	--	fg	eg	--	ef	ee	fg	fg	eg	ee	fg	eg	ef	ef	--	eg	ef	eg	ee	eg	ef	fg	fg	ee	ef	fg	fg	fg	--	eg	fg	ee	fg	ee	eg	ee	fg	ef	fg	fg	fg	ef	ef
19092	<hkxhk>	hh	hk	hk	hh	--	hk	hk	hk	--	hk	hk	kk	kk	hk	hk	hh	hk	hh	hh	hk	hk	hh	hh	hk	hk	hh	hh	hh	hk	kk	kk	kk	hk	hk	hk	hk	kk	hk	hk	hk	hk	hk	hk	kk	kk	hk	hh	hk
19113	<lmxll>	lm	ll	ll	--	lm	ll	ll	--	ll	ll	ll	ll	ll	ll	lm	ll	ll	--	lm	ll	ll	lm	ll	lm	lm	--	--	--	ll	lm	lm	ll	--	ll	ll	--	--	lm	ll	ll	ll	lm	--	ll	ll	ll	ll	--
19131	<lmxll>	ll	lm	ll	ll	lm	lm	lm	--	lm	lm	lm	lm	ll	ll	lm	ll	lm	ll	lm	lm	lm	ll	ll	lm	lm	lm	lm	lm	ll	lm	lm	ll	lm	ll	ll	ll	lm	ll	ll	lm	lm	ll	lm	lm	lm	lm	ll	ll
19260	<lmxll>	ll	lm	lm	lm	ll	lm	ll	lm	lm	lm	ll	ll	lm	lm	lm	ll	ll	ll	lm	lm	lm	lm	ll	lm	ll	ll	lm	lm	lm	lm	ll	lm	ll	ll	lm	lm	ll	ll	ll	ll	ll	ll	ll	lm	lm	lm	ll	lm
19286	<hkxhk>	--	kk	hk	--	hk	--	hk	hk	--	kk	--	--	--	--	hk	--	--	hk	hk	--	hk	--	hk	hk	kk	hh	hk	hk	hk	hk	kk	hk	hk	hk	hk	hk	--	hk	hk	--	hh	--	hk	hk	--	--	hh	kk
19396	<lmxll>	ll	ll	ll	ll	lm	lm	lm	lm	lm	lm	lm	lm	ll	ll	lm	ll	lm	ll	ll	lm	lm	ll	ll	lm	lm	lm	lm	lm	lm	ll	lm	ll	lm	ll	ll	ll	lm	ll	lm	lm	lm	ll	lm	lm	lm	lm	lm	ll
19462	<efxeg>	ef	ee	fg	eg	--	fg	ef	--	ee	ef	ee	--	fg	ee	ee	ee	fg	fg	ef	--	ef	eg	ee	ee	ef	ee	ef	ef	ef	eg	fg	--	fg	eg	--	ee	eg	fg	ee	ef	fg	eg	ef	ef	ee	ef	eg	ee
19472	<lmxll>	lm	ll	--	ll	--	ll	lm	ll	--	lm	ll	ll	ll	ll	--	lm	ll	lm	lm	ll	--	--	lm	lm	--	ll	--	lm	ll	ll	lm	lm	--	--	lm	ll	lm	lm	ll	--	--	--	ll	ll	ll	ll	ll	--
19481	<nnxnp>	np	np	np	nn	np	nn	nn	np	np	np	nn	nn	np	np	nn	np	np	nn	nn	np	nn	np	nn	np	nn	nn	nn	nn	nn	nn	nn	np	nn	np	nn	np	nn	nn	nn	np	np	np	np	nn	nn	np	nn	nn
19499	<nnxnp>	--	nn	--	--	np	nn	--	--	nn	nn	--	np	nn	--	--	nn	nn	nn	nn	--	np	nn	np	nn	nn	nn	nn	nn	nn	nn	--	np	--	np	nn	np	nn	nn	--	nn	np	nn	nn	nn	nn	--	np	nn
19557	<nnxnp>	--	--	--	--	np	nn	--	--	--	--	--	nn	nn	--	--	--	--	--	--	nn	--	--	nn	--	--	--	--	--	--	nn	nn	--	--	--	nn	--	--	--	np	--	--	--	--	--	--	nn	np	np
19580	<nnxnp>	np	np	nn	np	np	np	nn	np	nn	nn	nn	np	nn	nn	nn	nn	np	nn	np	np	np	np	nn	nn	np	np	np	np	np	nn	nn	nn	nn	np	np	nn	np	nn	nn	nn	nn	np	nn	np	nn	nn	np	np
19638	<efxeg>	eg	ee	eg	eg	ef	ef	fg	fg	--	--	fg	fg	ee	ef	ef	eg	--	ee	ee	--	fg	eg	eg	ef	--	fg	ee	ee	fg	--	ef	eg	ef	ee	ee	eg	ef	ee	eg	--	fg	eg	ef	ef	ef	fg	ee	eg
19647	<lmxll>	ll	lm	ll	--	ll	lm	--	lm	--	lm	ll	ll	lm	lm	--	ll	ll	lm	lm	lm	ll	lm	ll	lm	ll	ll	ll	ll	ll	ll	--	lm	--	ll	ll	lm	--	ll	lm	--	ll	lm	lm	--	ll	lm	ll	lm
19653	<lmxll>	lm	ll	lm	ll	ll	lm	ll	lm	lm	ll	ll	ll	lm	ll	lm	lm	ll	lm	lm	ll	lm	lm	ll	ll	ll	ll	lm	lm	ll	lm	lm	ll	ll	ll	lm	ll	ll	lm	lm	ll	lm	lm	lm	ll	ll	ll	lm	ll
19700	<lmxll>	--	ll	ll	lm	ll	ll	lm	lm	lm	ll	lm	lm	ll	lm	ll	lm	lm	lm	ll	ll	ll	lm	lm	ll	ll	lm	ll	ll	lm	lm	lm	lm	ll	ll	lm	lm	ll	lm	lm	lm	lm	ll	lm	lm	lm	ll	lm	lm
19766	<nnxnp>	np	nn	np	np	nn	nn	np	--	np	np	np	--	nn	nn	nn	np	np	nn	nn	np	--	np	np	--	--	--	--	nn	np	np	nn	np	--	nn	nn	np	--	--	np	np	--	--	nn	nn	--	np	nn	np
19791	<nnxnp>	--	np	nn	--	nn	np	np	nn	np	nn	np	nn	np	nn	np	nn	--	--	np	nn	--	np	--	--	np	--	--	--	np	nn	--	np	nn	--	nn	nn	nn	--	--	nn	nn	--	nn	--	nn	nn	nn	np
19934	<nnxnp>	np	--	--	--	np	nn	nn	nn	np	nn	--	nn	--	--	nn	nn	nn	nn	np	nn	--	--	--	--	--	--	--	--	--	--	--	np	--	--	nn	np	--	np	--	nn	--	--	np	--	--	nn	np	nn
19980	<hkxhk>	kk	hk	hk	kk	hh	hk	hk	hk	hk	hk	kk	kk	hk	kk	hk	kk	hk	hk	hk	kk	--	kk	--	kk	kk	kk	hh	hh	kk	hk	kk	hk	hk	--	hk	hk	hk	--	hk	kk	hk	hk	kk	hh	kk	hk	kk	hk
20002	<efxeg>	--	fg	--	ef	ee	ee	eg	fg	ef	eg	ef	ee	eg	eg	ee	ee	ef	eg	eg	eg	fg	ee	ee	ef	eg	ef	ee	ee	eg	ef	eg	eg	eg	eg	eg	fg	ee	eg	eg	ef	ef	ef	ef	--	ef	ef	eg	fg
20073	<lmxll>	lm	lm	--	lm	ll	ll	ll	lm	--	lm	ll	lm	lm	lm	lm	lm	lm	lm	ll	lm	--	lm	ll	ll	ll	ll	lm	lm	lm	ll	lm	lm	lm	--	ll	ll	ll	lm	lm	lm	ll	lm	--	--	--	lm	ll	lm
20074	<efxeg>	ee	fg	--	--	eg	ef	ef	--	--	fg	eg	ee	fg	ee	ee	--	ee	--	eg	ef	--	--	eg	ef	fg	eg	--	--	--	--	--	--	ef	--	eg	eg	fg	ee	--	fg	eg	ef	--	--	--	ee	eg	ee
20082	<lmxll>	lm	ll	lm	ll	ll	lm	ll	ll	--	ll	ll	ll	lm	lm	lm	lm	lm	lm	lm	ll	lm	lm	lm	lm	lm	ll	ll	ll	ll	ll	ll	lm	lm	ll	lm	lm	ll	lm	lm	lm	ll	ll	ll	lm	lm	ll	ll	ll
20124	<nnxnp>	np	nn	np	np	np	nn	np	np	np	nn	nn	np	np	np	nn	np	np	nn	nn	nn	np	nn	np	nn	np	nn	np	np	nn	nn	np	np	np	np	np	np	nn	np	nn	--	nn	np	nn	np	nn	np	nn	nn
20196	<lmxll>	lm	lm	lm	lm	ll	lm	lm	--	--	ll	lm	--	ll	lm	ll	lm	ll	lm	ll	ll	ll	ll	ll	ll	lm	ll	ll	ll	lm	ll	ll	ll	ll	ll	--	lm	lm	lm	ll	ll	ll	lm	--	lm	lm	lm	lm	ll
20245	<lmxll>	lm	ll	ll	ll	ll	ll	lm	lm	lm	lm	ll	lm	lm	ll	lm	lm	ll	ll	ll	lm	ll	ll	lm	ll	lm	ll	lm	lm	lm	lm	ll	ll	ll	ll	ll	ll	ll	lm	ll	lm	ll	ll	lm	lm	ll	lm	ll	lm
20304	<nnxnp>	nn	np	nn	np	np	np	np	np	nn	--	nn	--	np	--	np	nn	--	np	nn	--	nn	nn	nn	--	nn	--	np	np	--	np	nn	np	np	np	np	--	np	np	nn	nn	nn	nn	--	np	nn	--	nn	--
20401	<nnxnp>	--	nn	--	nn	nn	nn	--	np	np	nn	--	nn	np	np	--	nn	nn	--	nn	np	nn	nn	nn	np	nn	nn	nn	nn	nn	--	nn	np	nn	np	--	--	np	np	np	--	np	nn	nn	nn	np	--	nn	nn
20472	<lmxll>	--	ll	ll	lm	lm	--	--	ll	lm	--	lm	--	ll	--	lm	lm	--	ll	ll	ll	ll	ll	lm	--	ll	--	ll	ll	lm	ll	ll	lm	lm	ll	ll	lm	lm	--	ll	lm	ll	ll	--	lm	--	--	ll	--
20491	<nnxnp>	np	nn	nn	nn	nn	nn	np	nn	nn	np	np	--	nn	np	nn	nn	np	nn	nn	--	nn	nn	nn	np	nn	np	np	np	np	nn	np	np	np	np	nn	np	np	nn	np	np	np	np	np	nn	nn	np	np	nn
20557	<lmxll>	lm	ll	--	ll	--	lm	ll	ll	ll	lm	ll	--	--	ll	ll	lm	--	--	--	lm	lm	ll	ll	ll	lm	ll	lm	lm	lm	ll	--	lm	--	ll	--	ll	ll	--	ll	lm	--	ll	ll	lm	ll	lm	ll	ll
20668	<lmxll>	ll	lm	ll	ll	ll	ll	ll	lm	ll	ll	lm	ll	lm	lm	lm	lm	lm	lm	ll	lm	ll	lm	ll	ll	lm	ll	ll	ll	ll	ll	lm	lm	lm	ll	ll	lm	ll	lm	lm	lm	lm	lm	ll	ll	ll	lm	ll	lm
20708	<nnxnp>	np	np	np	nn	nn	np	nn	np	np	nn	nn	nn	np	nn	np	nn	np	np	np	nn	np	nn	np	np	np	nn	nn	nn	nn	nn	np	np	nn	--	np	nn	np	np	nn	np	nn	nn	nn	nn	nn	np	nn	np
20802	<hkxhk>	hh	hh	hk	hh	--	hh	hk	hk	--	hk	hk	hk	hk	hh	hk	hh	hk	hk	hk	hk	hk	hh	kk	hh	hh	hk	hk	hk	hk	hk	kk	kk	kk	hh	--	hk	hk	kk	kk	hk	hk	hh	hk	hk	kk	hh	kk	kk
20930	<nnxnp>	np	nn	np	np	nn	np	np	nn	np	nn	nn	nn	np	nn	np	nn	nn	nn	np	nn	nn	nn	nn	nn	nn	nn	nn	nn	np	np	nn	np	nn	nn	nn	nn	nn	nn	np	nn	np	np	nn	nn	nn	nn	nn	nn
20936	<lmxll>	lm	--	--	ll	--	lm	ll	--	lm	lm	--	--	--	lm	ll	--	ll	--	lm	ll	--	--	--	--	--	ll	--	ll	ll	ll	lm	lm	--	--	ll	lm	--	ll	lm	--	--	ll	ll	ll	--	lm	lm	lm
20956	<nnxnp>	nn	np	np	nn	np	nn	--	nn	--	nn	np	nn	nn	nn	--	nn	--	nn	nn	nn	--	--	nn	--	--	nn	--	--	np	nn	--	nn	--	--	--	nn	nn	--	np	nn	--	--	np	np	nn	nn	nn	--
20976	<hkxhk>	hh	kk	--	--	kk	hk	hk	hh	kk	--	--	hh	kk	hh	--	--	--	--	kk	hk	hh	--	--	--	--	--	--	--	hk	--	hk	--	--	--	hk	--	--	--	hk	--	--	kk	hh	--	--	hh	hk	hh
21190	<hkxhk>	hh	kk	hk	kk	hk	kk	hk	hk	--	kk	hh	kk	kk	kk	hk	kk	hh	hk	hk	hh	hk	kk	hk	hk	kk	hh	hk	hk	hk	hk	kk	hk	hk	hk	hk	hk	kk	hk	hk	--	hh	kk	hk	hk	kk	kk	hh	kk
21265	<nnxnp>	np	np	nn	np	nn	np	np	nn	np	nn	np	nn	np	nn	np	nn	np	np	np	nn	np	np	nn	nn	np	np	nn	--	np	nn	np	np	nn	np	nn	nn	nn	np	np	--	nn	np	nn	np	nn	nn	nn	np
21306	<efxeg>	ef	fg	ef	ef	fg	fg	ef	fg	ef	ee	ef	fg	eg	ef	fg	eg	ee	fg	ee	ef	ee	ef	ef	fg	ef	ef	fg	fg	ef	fg	ef	ee	fg	--	eg	eg	fg	eg	ef	ef	ee	eg	fg	eg	ef	fg	fg	ee
21379	<nnxnp>	--	np	nn	--	--	--	nn	--	nn	nn	nn	--	nn	nn	nn	nn	np	nn	np	--	np	np	nn	nn	--	np	--	--	nn	nn	nn	nn	nn	np	--	nn	np	nn	nn	nn	nn	--	nn	--	nn	nn	np	--
21424	<nnxnp>	np	np	np	nn	np	nn	nn	np	np	np	nn	nn	np	np	nn	np	np	nn	nn	np	nn	np	nn	np	nn	nn	nn	nn	nn	nn	nn	np	nn	np	nn	np	nn	nn	nn	np	np	np	np	nn	nn	np	nn	nn
21772	<hkxhk>	hk	hk	--	hk	hk	hk	kk	kk	--	hk	--	hh	--	--	kk	hk	--	--	--	hk	hk	hk	kk	--	hk	kk	hk	hk	hk	hk	hh	hk	hh	hk	hh	--	hk	hh	kk	hk	hh	hk	--	hk	--	hk	hk	kk
22013	<nnxnp>	np	nn	np	nn	nn	nn	np	np	nn	nn	np	--	nn	nn	np	--	np	np	nn	np	--	nn	nn	np	--	np	nn	nn	nn	nn	nn	np	np	np	nn	np	nn	np	nn	nn	np	nn	np	np	--	np	np	nn
22042	<nnxnp>	nn	np	nn	--	np	np	--	nn	np	np	nn	np	np	np	--	np	nn	nn	--	nn	--	nn	--	nn	--	--	--	--	np	--	--	--	--	nn	np	nn	--	--	--	--	--	np	nn	nn	--	nn	nn	np
22064	<efxeg>	ef	fg	eg	ee	--	--	ef	ee	fg	ef	--	ee	ee	ee	--	ef	--	ef	ef	--	eg	--	--	ef	--	--	--	ef	--	ee	ef	--	--	--	ef	ee	ef	ef	eg	ee	--	fg	eg	--	ee	ee	ee	fg
22152	<lmxll>	ll	lm	ll	ll	lm	lm	lm	--	lm	lm	lm	--	ll	ll	lm	ll	lm	ll	lm	lm	lm	ll	ll	lm	lm	lm	ll	ll	ll	lm	lm	ll	lm	ll	ll	ll	lm	ll	ll	lm	lm	ll	lm	lm	lm	lm	ll	ll
22186	<hkxhk>	hh	hh	hh	kk	--	kk	kk	hk	--	hk	kk	hk	hk	hh	hk	hh	hk	hk	kk	hh	kk	hh	kk	hh	kk	hk	hk	hk	hk	kk	hk	hk	kk	hh	hk	hk	hk	kk	hk	hh	hk	hk	hk	kk	kk	hk	hk	hk
22251	<nnxnp>	nn	--	np	np	np	nn	nn	nn	nn	nn	nn	--	--	nn	nn	nn	--	np	np	--	nn	np	nn	nn	nn	nn	nn	nn	nn	--	--	np	--	nn	--	nn	np	np	nn	nn	--	np	np	nn	np	nn	np	nn
22376	<lmxll>	ll	lm	--	--	ll	ll	ll	ll	ll	lm	ll	--	ll	ll	ll	--	ll	lm	lm	ll	ll	lm	ll	ll	ll	lm	--	--	ll	lm	--	--	--	ll	ll	ll	lm	--	ll	ll	ll	--	lm	--	lm	--	lm	lm
22484	<hkxhk>	--	kk	hk	--	kk	kk	kk	hk	hk	hk	hh	hk	kk	--	--	kk	hk	hk	--	hk	--	--	hk	hk	kk	kk	--	--	hh	hh	hk	--	--	kk	kk	kk	kk	--	hh	kk	--	--	--	--	kk	kk	hh	hk
22531	<lmxll>	--	lm	lm	lm	ll	lm	ll	lm	lm	lm	ll	ll	lm	lm	lm	ll	ll	ll	lm	lm	lm	lm	ll	lm	ll	ll	lm	lm	lm	lm	ll	lm	ll	ll	lm	--	ll	ll	ll	ll	ll	ll	ll	lm	ll	lm	ll	lm
22558	<nnxnp>	np	np	nn	--	np	np	np	np	nn	np	nn	np	nn	nn	--	--	nn	nn	nn	nn	np	--	--	nn	--	--	nn	nn	nn	--	--	np	--	--	np	nn	nn	np	--	nn	--	nn	nn	--	nn	np	np	np
22584	<hkxhk>	hh	hk	hh	hk	hk	--	hk	kk	hk	hk	hk	hh	kk	hh	kk	hk	hk	kk	hk	hk	hk	kk	kk	hk	hh	kk	kk	kk	hk	hk	hk	hk	hk	hk	kk	kk	hk	kk	kk	hk	hk	hk	hh	kk	hk	hk	hk	hh
22629	<lmxll>	lm	lm	lm	ll	lm	lm	ll	ll	ll	ll	ll	--	ll	lm	ll	lm	ll	lm	lm	--	lm	lm	ll	ll	lm	lm	ll	ll	ll	ll	lm	lm	ll	ll	ll	lm	lm	ll	ll	ll	ll	ll	ll	lm	lm	ll	ll	ll
22710	<nnxnp>	np	nn	np	nn	np	np	np	np	nn	nn	nn	--	nn	np	np	nn	nn	np	nn	--	nn	nn	np	nn	np	np	nn	nn	np	nn	nn	np	np	np	--	--	--	nn	np	nn	--	nn	nn	nn	nn	np	--	nn
22748	<hkxhk>	hk	hh	kk	hk	kk	hk	hk	kk	hk	kk	hh	hk	hk	kk	hh	kk	hh	hk	hh	kk	hk	hh	kk	kk	hh	hk	kk	kk	hh	kk	hh	hh	hk	hk	kk	hk	--	hk	hk	hk	hk	hk	hk	hh	hk	kk	hk	hk
22768	<efxeg>	--	ee	--	ee	--	ee	ee	ee	--	eg	--	ef	ef	eg	--	ef	--	--	--	eg	--	ee	fg	--	--	--	--	--	--	eg	--	ef	--	ee	ee	--	--	--	--	--	--	--	--	--	--	ee	fg	ee
22771	<nnxnp>	np	np	--	--	nn	--	--	nn	np	--	--	np	--	nn	--	--	--	np	np	nn	--	nn	--	--	--	--	--	np	--	np	--	--	--	--	np	--	--	--	--	--	--	--	--	--	--	--	--	--
22791	<lmxll>	ll	ll	lm	--	--	lm	lm	--	--	ll	ll	--	lm	ll	ll	lm	ll	lm	ll	--	ll	ll	ll	ll	--	--	--	--	ll	lm	lm	lm	ll	ll	ll	ll	ll	lm	lm	lm	lm	ll	ll	ll	ll	ll	ll	--
22921	<hkxhk>	hk	kk	hk	--	hk	hk	hh	--	hk	hh	hh	hh	kk	hk	hk	hk	hh	kk	hk	hh	hh	hk	hk	hk	hh	hh	kk	kk	hh	hh	hk	hk	hk	kk	kk	hk	--	kk	hk	hh	hh	--	hk	--	--	hh	kk	hk
23014	<lmxll>	lm	ll	ll	lm	--	ll	lm	ll	ll	ll	ll	ll	lm	ll	lm	ll	ll	ll	ll	ll	ll	lm	ll	lm	--	ll	--	--	ll	lm	lm	ll	--	ll	ll	--	--	ll	ll	ll	ll	lm	lm	ll	ll	lm	lm	--
23108	<lmxll>	ll	--	ll	lm	--	lm	ll	ll	lm	ll	ll	--	lm	--	--	lm	lm	ll	ll	--	--	--	--	--	ll	ll	ll	ll	ll	lm	lm	lm	lm	ll	--	ll	lm	--	lm	lm	lm	ll	ll	--	ll	--	ll	lm
23152	<hkxhk>	hh	hk	hh	hk	hk	hh	kk	hk	hk	hh	hk	kk	hk	hk	kk	hk	kk	hk	hk	hk	kk	hk	kk	kk	hh	hk	hk	hk	hh	hk	hk	--	kk	hk	hh	hk	kk	hk	hk	kk	hk	hh	hh	hk	hk	hh	hh	hk
23189	<efxeg>	--	ef	--	ef	--	ee	eg	--	ef	ee	ef	--	ee	--	--	ee	ef	--	ef	--	eg	ef	eg	ef	ef	ee	ef	ef	ef	ef	ef	eg	eg	eg	--	eg	ee	ef	--	ee	eg	ee	ee	ef	ee	eg	eg	ef
23286	<lmxll>	lm	lm	lm	lm	lm	lm	lm	lm	lm	ll	lm	--	ll	lm	lm	ll	ll	lm	ll	--	ll	lm	lm	lm	lm	lm	lm	lm	lm	lm	lm	ll	lm	ll	ll	--	lm	ll	lm	lm	ll	ll	lm	ll	lm	lm	lm	ll
23344	<nnxnp>	np	nn	np	np	--	np	np	nn	np	nn	nn	nn	np	nn	np	nn	nn	nn	np	nn	nn	nn	nn	nn	nn	nn	nn	nn	np	np	nn	np	nn	nn	nn	nn	nn	--	np	nn	np	np	nn	nn	nn	nn	nn	nn
23521	<nnxnp>	nn	--	np	--	np	np	nn	--	nn	np	nn	nn	nn	nn	--	nn	--	--	nn	--	nn	nn	np	nn	nn	nn	nn	nn	nn	np	nn	np	nn	nn	nn	--	nn	nn	nn	--	--	--	nn	np	np	nn	nn	nn
23603	<nnxnp>	np	nn	np	nn	nn	nn	np	np	--	nn	np	nn	nn	nn	np	nn	np	np	nn	np	np	nn	nn	np	nn	np	nn	nn	nn	nn	nn	np	np	np	nn	np	nn	np	nn	nn	np	nn	np	np	nn	np	np	nn
23624	<nnxnp>	np	np	np	nn	nn	np	nn	nn	np	nn	np	--	np	nn	np	nn	np	np	np	--	nn	--	np	np	np	nn	np	np	np	np	nn	np	nn	--	np	nn	nn	np	nn	np	nn	nn	nn	nn	np	np	nn	np
23959	<nnxnp>	nn	nn	np	np	nn	nn	nn	nn	np	nn	np	nn	np	np	nn	nn	np	np	np	np	np	nn	nn	np	np	nn	np	np	np	nn	nn	np	nn	np	nn	np	np	nn	nn	nn	nn	np	np	nn	np	nn	nn	nn
23989	<nnxnp>	np	np	np	np	--	np	nn	np	nn	np	nn	nn	nn	nn	nn	nn	nn	np	nn	nn	nn	np	nn	nn	np	np	nn	nn	np	np	np	np	nn	np	np	nn	nn	nn	nn	nn	np	np	nn	nn	nn	np	np	nn
24065	<nnxnp>	np	np	np	nn	nn	np	np	nn	np	np	np	nn	nn	nn	np	nn	nn	nn	np	nn	np	nn	nn	nn	np	np	nn	nn	np	np	np	nn	nn	np	nn	nn	np	nn	nn	nn	np	nn	nn	nn	nn	nn	np	np
24160	<lmxll>	lm	ll	ll	lm	ll	ll	ll	ll	lm	lm	ll	--	lm	ll	ll	lm	lm	lm	lm	ll	lm	lm	lm	lm	lm	ll	lm	lm	ll	ll	ll	lm	lm	ll	ll	ll	lm	lm	ll	lm	ll	lm	lm	ll	ll	ll	ll	ll
24361	<nnxnp>	nn	np	nn	np	np	np	nn	nn	np	np	nn	--	np	np	nn	--	nn	nn	--	nn	nn	np	--	nn	np	nn	--	--	--	--	np	np	nn	np	--	--	--	nn	np	np	nn	np	nn	nn	np	nn	nn	np
24389	<nnxnp>	nn	np	np	--	--	nn	nn	nn	np	nn	np	--	nn	nn	--	nn	np	nn	nn	--	np	--	nn	nn	--	nn	nn	nn	np	nn	nn	nn	nn	--	--	nn	nn	nn	np	nn	--	--	np	np	nn	nn	nn	--
24465	<nnxnp>	--	--	nn	--	--	--	--	--	np	nn	--	nn	--	nn	--	nn	np	--	np	nn	--	--	nn	nn	--	--	--	--	np	--	--	--	--	--	nn	--	--	--	np	--	--	np	nn	--	--	nn	nn	np
24541	<efxeg>	--	fg	ef	--	--	--	--	--	--	ee	--	fg	--	--	--	ee	ee	--	ee	ef	--	--	--	--	--	--	fg	--	--	--	--	--	--	--	eg	--	--	ee	--	--	ee	--	--	eg	--	fg	fg	ee
24667	<lmxll>	lm	ll	ll	ll	lm	--	ll	ll	lm	ll	lm	lm	lm	ll	ll	lm	lm	lm	ll	ll	ll	ll	lm	ll	ll	lm	lm	lm	lm	ll	lm	lm	lm	--	ll	--	lm	lm	lm	lm	lm	lm	--	--	lm	ll	lm	ll
24754	<lmxll>	ll	ll	ll	lm	lm	--	lm	lm	lm	ll	ll	--	lm	ll	ll	ll	ll	lm	lm	--	ll	lm	lm	ll	lm	lm	lm	lm	ll	lm	ll	lm	lm	ll	--	lm	lm	ll	lm	ll	ll	ll	lm	lm	ll	lm	ll	lm
24858	<nnxnp>	--	nn	nn	--	--	--	np	nn	nn	np	np	nn	nn	np	--	--	--	nn	--	np	nn	nn	--	--	nn	np	--	--	nn	nn	--	--	--	--	nn	--	--	--	np	--	--	--	nn	--	nn	np	np	nn
24974	<hkxhk>	hh	kk	kk	hk	kk	hk	hk	hk	hk	kk	hk	hh	kk	hh	kk	hk	hh	hk	kk	hk	hh	hk	hk	hk	kk	hk	kk	kk	hk	hh	hk	hk	hk	hh	hk	hk	hk	hh	hk	--	hk	kk	hh	hh	hh	hh	hk	hh
25097	<efxeg>	fg	--	ef	ef	--	eg	ef	ef	ee	fg	--	ef	ee	fg	fg	ef	ef	fg	fg	ee	--	ee	ef	ee	fg	fg	ee	ee	eg	ee	ee	--	ee	ee	ee	fg	fg	eg	fg	ef	ee	fg	ef	eg	fg	ee	ee	fg
26219	<nnxnp>	np	np	np	nn	nn	np	nn	nn	np	nn	np	np	np	nn	np	nn	np	np	np	nn	nn	nn	np	np	np	nn	np	np	nn	np	nn	np	nn	--	np	nn	nn	np	nn	np	nn	nn	nn	nn	np	np	nn	np
26354	<efxeg>	eg	ee	fg	--	ef	ee	eg	ef	ef	ee	ef	fg	ee	fg	fg	ef	fg	fg	ef	eg	fg	ef	ef	ee	ee	ee	ee	ee	fg	ee	ee	--	eg	--	ef	ef	ee	--	ef	ee	ef	eg	--	--	fg	fg	ef	fg
26357	<lmxll>	lm	lm	--	lm	ll	lm	lm	--	--	ll	lm	--	--	lm	--	--	ll	--	--	--	--	--	ll	ll	lm	lm	ll	ll	--	--	lm	ll	lm	ll	--	lm	lm	--	ll	lm	ll	ll	lm	ll	lm	lm	--	ll
26422	<nnxnp>	np	nn	--	--	np	nn	np	np	np	nn	--	--	np	np	nn	--	np	nn	nn	nn	np	nn	np	nn	np	--	--	--	nn	nn	--	--	--	np	np	--	nn	--	nn	nn	--	--	nn	--	nn	--	--	nn
26663	<efxeg>	ee	--	eg	--	eg	fg	ef	ef	--	fg	ee	--	fg	fg	ef	eg	ee	ef	fg	ef	ef	fg	eg	ef	eg	ee	eg	eg	eg	eg	fg	--	ef	eg	ee	ef	eg	--	fg	--	ee	fg	ef	ef	eg	ef	ee	fg
26981	<efxeg>	fg	fg	eg	ee	eg	eg	ee	fg	--	fg	ef	--	ef	ef	fg	ef	fg	fg	ee	fg	ee	ef	eg	ee	ef	ee	ef	ef	ef	eg	ef	--	ef	ee	ee	fg	ee	ef	ef	--	fg	fg	ee	ee	eg	ef	ee	ef
27066	<lmxll>	ll	--	ll	--	--	--	lm	lm	lm	ll	--	lm	--	ll	--	--	--	--	ll	lm	ll	--	--	--	--	--	--	--	--	--	--	--	ll	--	ll	--	--	--	--	--	--	ll	--	ll	--	lm	ll	lm
27099	<hkxhk>	hh	kk	kk	hh	hh	hk	hk	hh	--	kk	hk	--	hk	hh	kk	hk	hh	hk	hk	hh	hk	hk	hh	hh	kk	kk	hh	hh	kk	hk	kk	hk	hk	hk	--	hk	hk	hh	hk	hh	kk	hk	hk	hk	hk	hk	kk	kk
27133	<hkxhk>	hk	hk	hh	--	hk	hh	hh	hk	--	kk	hk	kk	hk	kk	hh	hh	kk	hk	hh	kk	hh	hh	--	kk	--	kk	hh	hh	kk	--	--	hk	--	--	hh	--	hk	--	hk	kk	--	hk	hk	--	hk	kk	hk	kk
27322	<efxeg>	fg	ef	ef	ee	ef	fg	eg	eg	eg	eg	eg	fg	eg	ef	eg	ef	eg	ef	ef	fg	ef	fg	fg	ee	fg	ef	ee	ee	ee	eg	ef	--	eg	--	ee	--	ef	eg	ee	ee	eg	eg	eg	ef	fg	ee	ee	eg
27408	<lmxll>	lm	lm	ll	lm	lm	lm	lm	lm	lm	ll	lm	--	ll	lm	lm	lm	ll	lm	ll	lm	ll	lm	ll	lm	lm	lm	ll	ll	lm	lm	lm	ll	lm	ll	ll	lm	lm	ll	lm	lm	ll	ll	lm	ll	lm	lm	lm	ll
27657	<lmxll>	ll	ll	lm	ll	lm	lm	lm	ll	ll	ll	ll	lm	lm	lm	ll	lm	ll	lm	lm	lm	lm	lm	lm	ll	lm	ll	ll	ll	ll	ll	lm	lm	lm	ll	ll	lm	lm	lm	lm	ll	ll	ll	ll	lm	lm	ll	ll	ll
28678	<nnxnp>	nn	np	nn	--	np	np	nn	np	np	--	--	nn	nn	np	--	--	np	--	np	nn	nn	--	nn	np	np	nn	--	--	np	nn	--	--	np	--	np	--	np	np	nn	nn	--	nn	np	np	np	nn	nn	np
28906	<lmxll>	ll	ll	lm	ll	lm	lm	lm	ll	lm	ll	lm	--	ll	ll	ll	ll	ll	ll	lm	--	lm	ll	lm	lm	lm	lm	ll	ll	ll	lm	ll	lm	ll	ll	--	lm	lm	--	ll	ll	lm	ll	lm	lm	lm	ll	lm	ll
29008	<lmxll>	lm	--	ll	--	--	--	ll	lm	lm	--	lm	--	--	lm	lm	--	ll	--	lm	--	--	--	--	--	--	--	lm	--	ll	lm	--	lm	lm	--	--	--	lm	--	--	--	--	lm	lm	--	lm	ll	--	--
29020	<hkxhk>	kk	hh	hk	hk	hk	--	hk	--	hk	hk	kk	hh	kk	hk	hh	hh	hk	hk	hk	hh	hh	kk	hh	hh	hh	--	hh	hh	hk	hk	hk	hk	hh	hk	hk	kk	hh	hk	--	hh	hk	--	hk	hk	hh	hh	hk	hk
29274	<lmxll>	lm	ll	ll	lm	--	lm	ll	ll	lm	lm	lm	lm	lm	ll	lm	lm	ll	ll	ll	lm	ll	ll	--	ll	ll	ll	lm	lm	ll	lm	lm	lm	lm	--	ll	ll	lm	lm	ll	lm	ll	lm	ll	lm	ll	ll	ll	lm
29275	<hkxhk>	--	hh	--	--	hh	hh	hh	--	hk	--	kk	hk	hh	kk	--	hh	--	--	--	hk	hh	--	--	--	--	--	--	hh	kk	--	--	--	--	hh	hh	--	--	--	kk	hh	--	--	--	--	--	hh	kk	hk
29314	<lmxll>	--	ll	--	ll	ll	--	ll	ll	lm	ll	ll	ll	lm	--	--	--	--	--	--	ll	--	--	--	--	--	--	--	--	--	--	--	ll	--	ll	--	--	--	--	--	--	--	ll	--	--	--	ll	ll	ll
29415	<hkxhk>	hk	hh	hk	hh	hk	hk	hk	hk	hk	hh	hh	kk	kk	hk	hk	hk	hk	hh	hh	hk	kk	hk	hh	kk	hh	hk	hk	hk	hk	kk	hh	kk	hk	hh	kk	hk	hh	--	hk	hh	kk	hk	hk	kk	kk	hh	hk	kk
29424	<lmxll>	ll	ll	lm	ll	--	--	lm	lm	lm	lm	lm	lm	ll	ll	lm	ll	lm	--	ll	ll	--	--	ll	--	--	lm	--	--	--	ll	lm	ll	--	ll	ll	ll	lm	--	lm	lm	lm	ll	lm	--	--	lm	lm	ll
29441	<lmxll>	ll	lm	lm	--	lm	--	--	lm	lm	lm	ll	ll	--	--	lm	ll	ll	ll	--	lm	--	--	--	--	--	ll	--	--	--	lm	ll	--	ll	--	lm	lm	ll	ll	ll	lm	ll	ll	--	--	ll	lm	ll	lm
29485	<lmxll>	lm	lm	lm	ll	lm	ll	ll	ll	lm	lm	ll	lm	ll	lm	lm	ll	lm	lm	ll	lm	ll	lm	ll	lm	ll	lm	lm	lm	lm	ll	lm	lm	ll	ll	lm	ll	lm	ll	lm	lm	ll	ll	ll	ll	lm	ll	lm	lm
29703	<lmxll>	lm	lm	ll	lm	lm	ll	--	lm	ll	lm	ll	lm	lm	lm	lm	lm	lm	lm	ll	lm	ll	lm	ll	ll	ll	ll	lm	lm	lm	ll	lm	lm	lm	ll	ll	ll	ll	ll	lm	lm	ll	lm	ll	ll	ll	lm	lm	lm
29738	<nnxnp>	np	nn	np	--	np	nn	nn	nn	np	nn	np	np	nn	np	np	np	np	np	np	np	np	nn	np	np	np	nn	np	np	nn	nn	nn	nn	nn	--	np	np	nn	nn	np	nn	nn	nn	nn	nn	np	np	nn	nn
29741	<nnxnp>	nn	nn	nn	nn	nn	np	nn	nn	--	nn	np	nn	nn	np	np	nn	np	np	np	nn	nn	nn	np	np	nn	nn	np	np	nn	nn	np	np	nn	np	np	nn	nn	np	np	np	nn	np	np	np	nn	nn	np	nn
29824	<nnxnp>	nn	nn	np	np	np	np	np	nn	nn	nn	np	nn	nn	nn	nn	np	nn	np	np	np	nn	np	np	nn	np	np	nn	nn	nn	nn	nn	np	np	np	np	nn	np	np	np	nn	--	np	np	nn	np	np	np	nn
29922	<nnxnp>	np	np	--	--	--	np	np	nn	nn	np	np	nn	nn	nn	--	np	nn	--	--	nn	np	--	--	nn	nn	--	--	--	nn	--	nn	nn	nn	np	np	nn	nn	nn	nn	np	np	nn	np	nn	nn	np	--	nn
30019	<hkxhk>	hh	hh	hk	--	--	hk	hk	hh	hk	kk	--	hk	--	kk	--	hk	--	--	--	kk	hh	kk	--	hh	--	--	--	hk	hk	kk	--	--	--	hh	hk	--	hh	--	hk	hk	hh	kk	kk	kk	hk	hh	hk	hk
30035	<hkxhk>	hk	hh	kk	hk	--	--	hk	hk	hk	hk	hk	kk	--	hk	hk	hk	hk	--	hk	kk	hk	--	kk	--	hk	--	hk	hk	hh	--	hk	hk	hk	--	hh	--	hk	hk	hk	hh	hk	--	hk	hk	hk	kk	hk	hk
30176	<nnxnp>	np	--	np	np	np	np	np	np	--	--	np	--	np	np	nn	nn	nn	np	np	np	nn	nn	np	nn	np	np	--	--	--	--	np	np	nn	--	np	nn	np	nn	np	nn	--	np	np	np	np	np	np	--
30264	<hkxhk>	hk	hk	hh	hk	hk	--	kk	hh	hh	kk	hk	--	hh	kk	hh	hh	kk	hh	hh	kk	hh	hh	hk	kk	hk	kk	hh	hh	kk	hh	hk	hk	kk	hk	hh	kk	hk	--	hk	kk	hk	hk	hk	hk	hk	kk	hk	hk
30312	<nnxnp>	--	np	--	np	nn	--	nn	np	nn	--	nn	nn	nn	nn	nn	nn	nn	np	nn	nn	nn	np	nn	nn	--	np	--	nn	--	np	np	np	nn	np	--	nn	nn	nn	nn	nn	np	--	--	nn	nn	--	--	nn
30365	<nnxnp>	np	nn	nn	--	nn	np	nn	nn	nn	nn	np	np	nn	np	np	np	np	nn	np	np	nn	nn	nn	nn	nn	nn	np	np	nn	nn	np	np	np	np	nn	nn	nn	nn	np	nn	nn	np	np	nn	np	np	nn	np
30379	<nnxnp>	np	--	--	--	nn	--	nn	nn	np	nn	np	--	--	--	--	nn	--	--	--	--	nn	--	--	np	np	--	np	np	--	--	nn	np	nn	--	--	nn	nn	np	nn	np	nn	nn	nn	nn	np	np	nn	--
30435	<efxeg>	ef	eg	eg	--	--	ee	ef	ee	fg	ef	eg	--	--	ee	fg	ef	eg	ef	ef	--	eg	fg	ef	ef	fg	ee	ef	ef	eg	ee	ef	ef	ef	--	--	--	--	ef	eg	ee	--	fg	eg	--	ee	ee	ee	fg
30515	<lmxll>	ll	ll	ll	lm	lm	lm	lm	lm	lm	lm	lm	lm	ll	ll	lm	ll	lm	ll	ll	lm	lm	ll	ll	lm	lm	lm	lm	lm	lm	ll	lm	ll	lm	ll	ll	ll	lm	ll	lm	lm	lm	ll	lm	lm	lm	lm	lm	ll
30562	<efxeg>	--	--	--	--	ee	--	fg	ee	ee	ee	ee	eg	ef	--	--	ee	ee	--	ee	fg	--	ee	--	ee	--	--	--	--	--	--	--	--	--	--	ee	--	ef	--	ee	--	--	--	ee	--	--	eg	ee	eg
30568	<nnxnp>	nn	nn	nn	nn	--	np	nn	--	np	nn	nn	np	nn	--	nn	nn	--	nn	--	nn	nn	nn	--	--	nn	nn	np	np	np	nn	nn	nn	nn	--	--	--	--	nn	nn	nn	np	nn	np	nn	nn	--	--	nn
30608	<nnxnp>	nn	--	--	np	np	--	nn	np	np	nn	np	np	np	--	nn	nn	np	np	np	nn	np	--	nn	np	np	--	np	np	nn	nn	--	np	np	--	--	np	np	nn	np	nn	--	--	np	nn	np	np	np	--
30609	<lmxll>	lm	ll	ll	--	ll	ll	lm	--	--	lm	ll	--	--	ll	lm	lm	ll	--	ll	lm	ll	ll	lm	ll	--	ll	--	--	lm	lm	ll	--	ll	ll	ll	ll	ll	lm	--	lm	ll	ll	--	lm	ll	--	ll	ll
30622	<nnxnp>	nn	nn	--	np	--	--	nn	nn	--	nn	nn	--	--	nn	nn	nn	--	--	nn	nn	nn	np	nn	nn	nn	nn	--	nn	nn	np	--	np	--	np	np	nn	np	--	nn	nn	--	np	nn	nn	nn	nn	np	nn
30666	<lmxll>	ll	ll	ll	lm	lm	lm	lm	lm	lm	ll	ll	--	lm	ll	ll	ll	ll	lm	lm	lm	ll	lm	ll	ll	lm	lm	lm	lm	ll	lm	lm	ll	ll	ll	ll	ll	lm	lm	ll	ll	ll	ll	lm	ll	ll	lm	ll	lm
30678	<lmxll>	ll	lm	lm	lm	lm	lm	lm	ll	lm	ll	lm	--	ll	ll	ll	lm	lm	ll	lm	lm	ll	ll	lm	lm	lm	ll	lm	lm	ll	ll	lm	lm	ll	--	ll	ll	ll	--	lm	ll	lm	ll	lm	ll	ll	ll	lm	ll
30719	<nnxnp>	nn	np	np	nn	np	nn	nn	nn	np	nn	np	--	nn	nn	--	nn	np	nn	nn	nn	np	--	nn	nn	--	nn	nn	nn	np	nn	nn	nn	nn	--	nn	nn	nn	nn	np	nn	--	--	np	np	nn	nn	nn	--
30786	<efxeg>	ee	ee	eg	--	eg	ee	ee	fg	--	ee	fg	eg	eg	fg	ee	ef	eg	eg	fg	fg	--	ef	ef	eg	fg	ef	--	fg	ee	ef	ee	--	fg	ee	ee	fg	fg	ee	eg	ee	ef	ee	fg	ef	fg	fg	eg	ef
30835	<lmxll>	ll	ll	lm	ll	--	lm	ll	lm	lm	lm	lm	lm	ll	ll	ll	lm	lm	lm	lm	lm	lm	ll	lm	ll	ll	lm	ll	ll	lm	ll	ll	lm	ll	ll	ll	ll	ll	lm	lm	lm	lm	ll	ll	lm	lm	ll	ll	ll
30851	<hkxhk>	hk	hk	hk	hk	--	--	hk	kk	--	hk	hk	kk	kk	kk	hh	hk	hk	hk	hk	kk	hk	hh	hk	hk	hh	kk	hk	hk	hk	kk	hk	hk	hk	hh	hk	kk	hk	hk	hk	kk	hh	hh	hk	hk	kk	kk	kk	hh
30991	<nnxnp>	nn	nn	--	nn	--	np	nn	nn	np	nn	np	nn	nn	np	np	nn	np	np	np	nn	nn	nn	np	np	nn	nn	np	np	nn	nn	np	np	nn	np	np	nn	nn	np	np	np	nn	np	np	--	nn	np	np	nn
31072	<efxeg>	eg	fg	eg	--	ee	ef	ee	eg	ee	--	ee	eg	fg	--	fg	ef	--	eg	ee	fg	fg	fg	fg	fg	eg	ee	eg	eg	ee	ef	ef	eg	ef	eg	ef	eg	ef	ee	ef	ef	ee	ee	ee	fg	ee	fg	eg	ef
31092	<lmxll>	--	lm	ll	--	--	--	lm	--	lm	ll	ll	lm	--	ll	--	lm	--	--	ll	ll	ll	lm	lm	ll	--	ll	ll	ll	ll	lm	--	ll	ll	ll	ll	--	--	ll	lm	lm	ll	--	--	--	--	ll	lm	lm
31254	<lmxll>	--	--	ll	--	--	--	--	--	--	ll	ll	--	--	ll	ll	ll	--	--	ll	lm	--	--	ll	--	--	--	--	--	--	lm	--	--	ll	--	ll	--	--	--	ll	ll	--	ll	lm	--	ll	lm	ll	lm
31451	<lmxll>	ll	ll	lm	lm	ll	ll	ll	lm	lm	ll	lm	ll	ll	lm	ll	lm	ll	ll	lm	lm	lm	lm	lm	ll	lm	lm	lm	lm	ll	lm	ll	lm	lm	ll	ll	lm	lm	--	ll	ll	lm	ll	lm	lm	lm	lm	ll	lm
31461	<lmxll>	ll	--	--	--	--	--	--	--	ll	--	--	lm	ll	--	ll	--	--	ll	ll	--	--	--	--	--	--	--	--	--	--	--	--	lm	--	--	ll	--	--	--	--	--	--	--	--	--	--	--	ll	lm
31528	<lmxll>	ll	lm	lm	ll	ll	ll	lm	ll	lm	ll	ll	lm	ll	ll	lm	lm	lm	ll	ll	ll	ll	lm	lm	ll	lm	lm	lm	lm	lm	ll	lm	lm	lm	ll	lm	lm	ll	ll	lm	ll	lm	ll	lm	lm	lm	lm	lm	ll
31664	<hkxhk>	hk	kk	hk	--	kk	hh	hh	hk	--	hk	hk	hh	hk	hk	hk	hk	hk	hk	kk	hh	hk	--	hk	--	--	--	hk	--	hk	--	--	hk	hk	--	--	--	hk	--	hk	--	--	--	--	--	hk	hh	hk	hh
31700	<nnxnp>	--	--	np	nn	nn	np	nn	np	np	--	--	--	np	--	np	--	np	np	np	--	np	nn	nn	nn	--	--	--	--	--	nn	--	--	nn	--	np	--	np	np	nn	np	np	--	--	--	nn	--	--	np
31701	<hkxhk>	hk	hk	kk	hk	hk	kk	--	kk	kk	hh	hk	--	kk	--	kk	--	hh	kk	kk	--	kk	kk	hk	hh	hk	hh	--	--	hh	kk	hk	hk	--	hk	hk	hh	hk	kk	hk	hh	hk	hk	hk	hk	hk	hh	hk	hk
31703	<nnxnp>	--	--	--	np	nn	--	nn	--	nn	np	nn	--	nn	--	nn	nn	--	--	nn	--	nn	np	nn	--	np	--	nn	nn	--	np	--	--	nn	np	--	--	nn	nn	nn	--	np	--	--	nn	nn	--	--	nn
31748	<lmxll>	lm	ll	--	lm	lm	lm	ll	lm	ll	lm	lm	--	lm	lm	--	--	lm	lm	lm	lm	lm	--	--	--	ll	ll	ll	--	ll	lm	--	lm	ll	--	ll	--	lm	lm	--	--	--	lm	--	--	--	ll	ll	lm
31824	<nnxnp>	np	nn	np	np	nn	np	np	nn	np	nn	nn	nn	np	nn	np	--	nn	--	np	nn	nn	--	nn	nn	--	nn	--	nn	np	np	nn	np	nn	nn	nn	nn	np	nn	np	nn	np	--	nn	nn	nn	nn	nn	nn
31857	<lmxll>	lm	ll	ll	--	lm	ll	lm	ll	lm	lm	ll	--	ll	ll	lm	lm	ll	lm	lm	ll	ll	lm	--	lm	lm	ll	lm	lm	ll	ll	lm	lm	lm	ll	lm	ll	lm	lm	ll	ll	--	lm	ll	ll	ll	ll	ll	lm
31940	<lmxll>	lm	ll	ll	lm	lm	ll	ll	ll	ll	ll	ll	--	lm	ll	lm	ll	ll	lm	lm	ll	ll	lm	ll	lm	lm	lm	lm	lm	ll	lm	lm	ll	lm	ll	ll	lm	lm	ll	ll	ll	ll	lm	lm	--	ll	ll	lm	lm
32120	<hkxhk>	hk	kk	hk	kk	kk	kk	kk	hk	hk	hk	hh	hk	kk	hh	hk	kk	hk	hh	hk	hk	kk	kk	kk	kk	kk	kk	hk	hk	hh	hh	hk	hk	kk	kk	kk	kk	kk	hk	hh	kk	hk	hk	hk	hk	kk	kk	hh	hk
32329	<hkxhk>	hk	hh	hk	hh	hk	hk	hh	hk	--	hk	--	hh	hk	kk	hk	hh	--	hk	kk	hk	--	hh	--	kk	hh	hk	kk	kk	hk	hh	hk	--	--	--	kk	--	--	--	hk	--	--	hk	--	--	--	hk	hk	hh
32542	<nnxnp>	np	nn	np	np	nn	nn	--	--	np	--	--	--	nn	nn	nn	np	np	nn	nn	--	--	np	np	nn	--	--	nn	nn	--	--	nn	np	nn	nn	nn	np	nn	nn	np	--	--	np	nn	nn	nn	--	nn	np
32588	<nnxnp>	--	--	np	np	nn	np	nn	--	nn	nn	np	--	nn	nn	nn	nn	nn	nn	nn	--	--	nn	nn	--	np	np	np	np	nn	nn	nn	np	np	nn	nn	nn	nn	nn	--	--	np	np	--	nn	--	np	nn	--
32955	<lmxll>	lm	lm	lm	lm	lm	ll	ll	ll	lm	lm	ll	lm	ll	lm	lm	lm	lm	lm	ll	lm	ll	lm	ll	lm	ll	lm	lm	lm	lm	ll	lm	lm	ll	ll	lm	ll	lm	--	lm	lm	ll	ll	ll	ll	ll	ll	lm	lm
33006	<nnxnp>	np	nn	np	np	np	--	nn	nn	np	nn	np	nn	np	nn	nn	nn	nn	nn	np	nn	nn	np	nn	nn	np	np	nn	nn	nn	np	nn	np	nn	np	nn	np	--	np	np	--	np	np	np	np	nn	nn	np	nn
33032	<nnxnp>	np	np	nn	np	--	np	np	nn	np	nn	np	nn	np	nn	np	nn	np	np	np	nn	np	np	nn	nn	np	np	nn	nn	np	nn	np	np	nn	np	nn	nn	nn	np	np	nn	nn	np	nn	np	nn	nn	nn	np
33111	<lmxll>	lm	ll	lm	ll	ll	lm	ll	ll	lm	ll	ll	ll	lm	ll	lm	lm	lm	lm	lm	lm	lm	lm	ll	lm	lm	ll	lm	lm	ll	ll	ll	lm	ll	ll	lm	ll	ll	lm	lm	lm	ll	ll	ll	lm	lm	ll	ll	ll
33420	<nnxnp>	nn	nn	nn	nn	nn	np	nn	nn	--	nn	np	nn	nn	np	np	nn	np	np	np	nn	nn	nn	np	np	nn	nn	np	np	nn	nn	np	np	nn	np	np	nn	nn	np	np	np	nn	np	np	np	nn	nn	np	nn
33683	<nnxnp>	np	np	np	nn	nn	np	nn	np	np	nn	nn	nn	np	nn	np	nn	np	np	np	nn	np	nn	nn	np	np	nn	nn	nn	nn	nn	np	np	nn	np	np	nn	np	np	nn	np	nn	nn	nn	nn	nn	np	nn	np
33825	<lmxll>	lm	lm	ll	lm	ll	ll	ll	lm	ll	lm	lm	--	lm	lm	lm	lm	lm	lm	ll	lm	ll	lm	ll	ll	ll	ll	lm	lm	lm	ll	lm	lm	lm	ll	ll	lm	ll	lm	lm	lm	ll	lm	ll	ll	ll	lm	ll	lm
33853	<nnxnp>	np	--	np	nn	nn	nn	nn	--	np	np	--	np	--	--	--	nn	--	--	np	np	nn	nn	nn	--	nn	--	--	--	--	np	--	--	--	nn	nn	--	--	--	--	--	--	nn	--	--	--	nn	np	np
33964	<nnxnp>	nn	nn	np	nn	np	nn	np	np	nn	np	nn	nn	nn	nn	np	nn	nn	nn	np	np	np	nn	np	nn	nn	nn	nn	nn	nn	np	np	np	np	nn	--	np	nn	np	np	nn	np	nn	np	np	np	nn	np	np
34109	<nnxnp>	np	np	np	--	--	np	nn	np	nn	np	nn	nn	nn	nn	nn	nn	nn	np	nn	nn	nn	np	nn	nn	nn	np	nn	nn	np	np	np	np	nn	--	np	nn	nn	nn	nn	np	np	np	nn	nn	nn	np	np	nn
34144	<lmxll>	--	--	--	--	--	--	--	--	lm	--	--	--	lm	--	ll	ll	--	--	lm	lm	--	ll	--	--	ll	--	--	--	--	lm	ll	--	--	--	ll	ll	--	--	--	--	--	--	ll	--	--	ll	ll	lm
34318	<lmxll>	lm	lm	ll	--	lm	ll	lm	ll	lm	lm	--	ll	ll	ll	lm	lm	ll	lm	lm	ll	ll	lm	lm	lm	lm	lm	lm	lm	ll	ll	lm	lm	lm	ll	lm	--	--	lm	ll	ll	lm	lm	ll	ll	ll	ll	ll	lm
34496	<nnxnp>	nn	nn	np	--	np	nn	nn	np	--	np	nn	--	nn	np	nn	np	nn	nn	nn	np	nn	nn	np	np	nn	nn	np	np	nn	np	nn	nn	np	np	--	np	np	nn	nn	np	np	nn	np	nn	np	np	np	nn
34610	<nnxnp>	np	np	--	--	nn	nn	nn	np	--	np	nn	np	--	np	np	nn	nn	--	nn	np	--	np	np	--	--	--	np	--	nn	nn	nn	np	nn	--	nn	--	--	nn	nn	nn	--	nn	nn	--	nn	np	np	nn
34683	<nnxnp>	nn	np	nn	np	np	np	nn	np	np	nn	nn	np	np	nn	np	np	np	np	nn	np	nn	nn	nn	nn	np	np	np	np	np	nn	nn	np	np	nn	np	np	np	np	np	nn	nn	nn	np	np	nn	np	nn	np
34724	<nnxnp>	nn	nn	--	nn	np	np	--	nn	np	nn	--	nn	nn	np	--	--	np	np	--	nn	nn	nn	--	--	--	--	--	--	nn	nn	--	--	--	--	np	--	--	--	np	--	--	np	--	--	--	nn	np	nn
34774	<nnxnp>	np	nn	nn	nn	nn	nn	np	nn	nn	np	np	nn	nn	np	nn	nn	np	nn	nn	np	nn	nn	nn	np	nn	np	np	np	np	nn	np	np	np	np	nn	np	nn	nn	np	np	np	np	np	nn	nn	np	np	nn
34911	<nnxnp>	nn	np	np	nn	np	np	nn	np	--	np	nn	nn	nn	nn	np	nn	np	np	nn	--	nn	nn	np	nn	nn	nn	nn	nn	nn	np	nn	np	nn	nn	nn	np	nn	--	nn	np	np	np	nn	nn	np	nn	nn	nn
34927	<hkxhk>	hh	kk	kk	hh	hk	kk	--	--	kk	--	--	hh	hk	--	--	--	--	hk	kk	kk	--	--	--	hh	--	--	--	--	hh	kk	--	--	hk	--	kk	--	--	--	kk	--	--	--	hk	--	hh	hh	kk	hh
34992	<nnxnp>	np	nn	np	np	nn	np	np	nn	np	nn	nn	nn	np	nn	np	nn	nn	nn	np	nn	nn	nn	nn	nn	nn	nn	nn	nn	np	np	nn	np	nn	nn	nn	nn	nn	nn	np	nn	np	np	nn	nn	nn	nn	nn	nn
35155	<nnxnp>	nn	nn	nn	nn	np	np	nn	np	np	nn	nn	np	nn	np	nn	nn	np	nn	np	nn	nn	nn	np	nn	nn	nn	np	np	np	nn	nn	nn	nn	--	--	np	np	nn	nn	nn	np	nn	np	nn	nn	np	np	nn
35401	<nnxnp>	nn	nn	--	--	--	--	nn	--	np	--	nn	--	nn	--	nn	--	nn	nn	nn	--	nn	nn	--	--	nn	nn	--	--	nn	--	nn	nn	np	np	--	np	--	--	np	np	np	nn	np	nn	np	--	np	nn
35699	<nnxnp>	np	nn	np	np	--	np	np	nn	np	nn	nn	nn	np	nn	np	nn	nn	nn	np	--	nn	nn	nn	nn	nn	nn	nn	nn	np	np	nn	np	nn	nn	nn	nn	nn	nn	np	nn	--	np	nn	nn	nn	nn	nn	nn
36034	<nnxnp>	np	np	np	nn	nn	np	--	np	np	nn	nn	--	np	nn	np	nn	np	np	np	nn	np	nn	nn	np	np	np	nn	nn	nn	nn	np	np	nn	--	--	np	np	np	nn	np	np	nn	nn	nn	nn	np	nn	np
36097	<hkxhk>	hk	hk	hk	hk	hk	hk	hk	hk	hk	hk	hh	hk	hk	hh	hh	hk	hk	hk	hk	hk	hk	hk	hk	hk	hk	hk	hk	hk	hh	hh	hk	hk	hk	hk	hk	hk	hk	hk	hh	hk	hk	hk	hk	hk	hk	hk	hh	hk
36143	<nnxnp>	nn	nn	np	np	np	nn	nn	nn	np	np	np	nn	np	--	nn	nn	nn	nn	np	nn	nn	nn	np	np	np	--	nn	nn	np	np	nn	np	nn	np	nn	np	nn	np	np	nn	--	np	np	np	nn	nn	np	nn
36153	<efxeg>	ef	--	eg	--	--	--	ee	eg	--	ef	eg	ee	ee	ef	eg	eg	ef	ef	fg	ee	ef	ef	ef	fg	fg	ee	ef	--	eg	ee	ee	ef	ef	eg	ee	ee	--	ef	eg	--	--	fg	--	--	--	ee	eg	ee
36234	<nnxnp>	--	nn	--	--	np	np	--	--	nn	nn	nn	np	nn	--	--	nn	nn	--	nn	--	nn	nn	--	--	--	np	nn	nn	--	nn	nn	np	--	--	nn	np	nn	--	--	nn	np	nn	nn	--	--	--	np	nn
36254	<lmxll>	ll	lm	lm	lm	lm	ll	--	ll	ll	--	lm	lm	ll	--	ll	ll	--	ll	ll	--	ll	ll	lm	--	lm	ll	ll	ll	--	lm	ll	lm	--	ll	ll	ll	--	lm	ll	--	ll	--	ll	lm	lm	--	ll	lm
36304	<nnxnp>	nn	nn	np	--	nn	nn	--	nn	--	--	--	nn	np	np	--	nn	np	np	np	--	--	nn	nn	--	--	--	--	--	np	nn	nn	np	--	np	nn	--	np	nn	np	--	nn	--	--	nn	--	nn	nn	nn
36357	<hkxhk>	--	--	--	--	kk	--	kk	kk	--	--	--	kk	--	hk	--	--	hh	--	hh	hk	--	--	--	--	--	--	kk	--	kk	hk	hh	--	--	hh	hh	--	--	--	--	--	--	--	--	--	kk	hk	kk	hh
36386	<efxeg>	--	--	ee	--	--	--	ee	--	fg	eg	--	eg	--	ee	--	ee	fg	ee	ee	ee	--	--	--	--	ee	--	--	--	--	--	--	--	--	--	ee	--	--	--	--	--	--	--	fg	--	--	--	ef	ef
36413	<lmxll>	ll	ll	ll	lm	ll	ll	ll	--	--	ll	--	ll	ll	--	ll	lm	ll	ll	--	--	--	lm	lm	ll	--	lm	--	--	ll	lm	ll	lm	--	ll	ll	--	--	--	ll	ll	lm	ll	--	lm	--	--	ll	lm
36433	<efxeg>	--	eg	ee	ee	--	eg	fg	eg	--	fg	ef	eg	ef	fg	eg	eg	fg	fg	ee	eg	eg	ef	eg	eg	ee	ee	eg	eg	fg	ee	fg	ee	eg	eg	fg	ef	eg	ee	ee	eg	ee	ef	ee	ee	eg	eg	ee	fg
36443	<hkxhk>	kk	hh	hh	kk	hk	hh	hh	hk	hh	kk	hk	kk	hk	kk	hk	hk	kk	hk	hh	hh	hh	hh	hk	hk	hk	kk	hh	hh	kk	hh	hk	hk	hk	hk	hh	hk	hk	--	hh	hk	hk	hk	hk	hk	kk	kk	hh	kk
36609	<nnxnp>	np	nn	nn	nn	nn	nn	np	np	np	np	np	nn	np	np	np	nn	nn	np	nn	np	nn	nn	np	np	nn	nn	nn	nn	nn	np	nn	np	np	np	np	np	nn	np	np	np	np	nn	nn	nn	np	np	nn	nn
36674	<lmxll>	ll	lm	lm	lm	lm	lm	lm	ll	lm	ll	lm	ll	ll	ll	ll	lm	lm	ll	lm	lm	ll	ll	ll	lm	lm	ll	lm	lm	ll	ll	lm	lm	ll	ll	ll	ll	ll	ll	lm	ll	lm	ll	lm	ll	ll	ll	lm	ll
36680	<lmxll>	--	lm	--	lm	lm	ll	--	--	lm	ll	lm	ll	ll	--	--	ll	lm	--	lm	--	ll	lm	--	--	--	ll	lm	lm	--	ll	lm	ll	ll	--	ll	ll	ll	lm	--	ll	ll	ll	ll	lm	lm	--	ll	lm
36690	<nnxnp>	nn	np	np	np	np	np	nn	np	np	nn	np	np	np	nn	np	np	np	np	nn	np	nn	nn	nn	nn	np	np	np	np	np	nn	nn	--	np	nn	np	np	--	np	np	nn	nn	nn	--	nn	nn	np	np	nn
36701	<nnxnp>	np	np	nn	np	nn	nn	np	nn	np	np	np	--	nn	nn	nn	np	nn	np	np	nn	nn	np	np	nn	np	np	np	np	nn	nn	np	nn	nn	--	nn	nn	np	np	nn	np	nn	nn	np	nn	nn	np	np	nn
36789	<hkxhk>	hk	hh	hh	kk	kk	hk	hh	kk	hk	hk	hk	hk	kk	kk	hh	hk	hk	kk	hk	kk	hk	hk	hk	kk	hh	hh	hk	hk	hh	hk	hh	hk	hk	hk	hk	hk	hk	hk	hk	kk	hh	kk	hk	hk	hk	hk	hh	hk
36791	<efxeg>	eg	ee	fg	ee	fg	ee	--	--	--	ee	ee	fg	--	fg	--	eg	--	ee	--	fg	ee	ee	ee	--	--	ee	ee	--	--	--	--	--	--	--	ef	--	--	--	ee	--	--	--	--	--	--	ef	ef	fg
36793	<lmxll>	ll	ll	ll	ll	lm	lm	--	ll	lm	ll	ll	ll	lm	ll	ll	ll	ll	ll	ll	lm	ll	lm	ll	lm	ll	ll	lm	lm	lm	lm	lm	lm	lm	ll	lm	ll	ll	lm	lm	ll	lm	ll	ll	lm	ll	lm	lm	ll
36800	<hkxhk>	--	--	--	hk	--	--	hk	--	hk	kk	kk	--	hk	--	--	--	hk	hk	hk	hk	kk	hk	hk	hk	hk	hk	hk	hk	hk	hk	hk	hk	--	hk	hk	hk	hk	hk	kk	--	kk	hk	hk	hk	hk	hk	hk	hk
36830	<lmxll>	--	ll	lm	ll	ll	ll	ll	ll	lm	lm	ll	ll	lm	lm	lm	ll	lm	lm	lm	lm	ll	lm	lm	ll	ll	lm	ll	ll	ll	lm	lm	ll	ll	ll	lm	lm	ll	lm	ll	lm	ll	lm	lm	lm	ll	ll	ll	lm
36857	<efxeg>	eg	eg	--	ee	ef	fg	ee	ee	ef	eg	eg	--	ef	eg	eg	ee	ee	--	eg	--	--	--	ee	ef	eg	eg	ef	ef	ef	ee	ef	--	ef	ee	--	eg	eg	--	eg	ee	ef	eg	ee	fg	eg	ef	ef	eg
36874	<lmxll>	lm	ll	lm	ll	lm	ll	ll	ll	lm	ll	ll	lm	ll	lm	ll	ll	ll	ll	ll	lm	lm	ll	ll	ll	lm	ll	ll	ll	ll	ll	lm	lm	lm	ll	ll	ll	lm	lm	ll	ll	lm	ll	lm	ll	ll	lm	lm	lm
36887	<nnxnp>	np	np	np	nn	nn	np	np	np	--	nn	--	np	nn	nn	--	np	np	--	nn	np	nn	--	nn	nn	--	nn	--	--	--	nn	--	--	np	--	np	--	nn	nn	--	--	--	--	nn	nn	--	np	np	np
36902	<hkxhk>	hk	hh	hk	hk	hk	hk	hk	hh	--	hh	hh	--	hk	hh	kk	hh	hk	hk	hk	hk	hk	kk	hh	kk	kk	hk	hk	hk	hh	hh	hk	hk	hk	kk	hh	hh	hh	hh	kk	hk	hk	hh	hk	kk	kk	hh	hk	hh
36965	<efxeg>	fg	fg	fg	ef	ee	ee	eg	fg	ef	eg	ef	ee	eg	fg	ee	ee	ef	eg	eg	eg	fg	ee	ee	ef	eg	ef	ee	ee	eg	ef	eg	--	eg	eg	eg	fg	ee	eg	eg	ef	ef	ef	ef	fg	ef	ef	eg	fg
37028	<hkxhk>	hh	hk	hh	hk	hk	hh	kk	hk	kk	hh	hk	hk	hk	hk	kk	hk	hk	hk	hk	kk	kk	hk	hk	kk	hh	hk	hk	hk	hh	hh	hk	hk	kk	hk	hk	hh	kk	hk	hk	kk	--	hk	hh	hk	kk	hk	hh	hk
37151	<lmxll>	lm	ll	lm	--	--	lm	ll	ll	lm	ll	ll	lm	lm	ll	lm	ll	lm	lm	lm	lm	ll	lm	ll	lm	lm	--	lm	--	ll	ll	ll	--	ll	ll	ll	ll	ll	ll	lm	lm	--	ll	ll	lm	lm	ll	ll	ll
37175	<lmxll>	lm	lm	ll	--	lm	ll	lm	ll	lm	lm	ll	--	ll	ll	lm	lm	ll	lm	lm	ll	--	lm	lm	lm	lm	lm	lm	lm	ll	ll	lm	lm	lm	ll	lm	ll	lm	lm	ll	ll	lm	lm	ll	ll	ll	ll	ll	lm
37346	<lmxll>	--	--	--	--	--	--	--	--	--	--	--	lm	--	--	lm	--	--	--	--	lm	--	--	--	--	--	--	--	--	--	ll	ll	ll	--	--	ll	ll	--	--	--	--	ll	--	lm	--	--	--	ll	ll
37372	<hkxhk>	hk	hh	hk	hh	hh	hh	hh	hk	hk	hk	kk	hk	hh	kk	kk	hh	hk	kk	hk	hk	hh	hk	hk	hh	hh	--	hk	hk	kk	kk	hk	hk	hh	hh	hh	hh	hh	hk	kk	hh	hk	hk	hk	hk	hh	hh	kk	hk
37414	<lmxll>	lm	lm	ll	lm	lm	ll	ll	lm	--	lm	ll	lm	lm	lm	lm	lm	lm	lm	ll	lm	ll	lm	ll	ll	ll	ll	lm	lm	lm	ll	lm	lm	lm	ll	ll	ll	ll	ll	lm	lm	ll	lm	ll	ll	ll	lm	ll	lm
37510	<nnxnp>	nn	np	np	nn	np	nn	nn	nn	np	nn	np	nn	nn	nn	--	nn	np	nn	nn	nn	np	np	nn	nn	np	nn	nn	nn	np	nn	--	nn	nn	--	nn	nn	nn	nn	np	nn	--	np	np	np	nn	nn	nn	np
37523	<hkxhk>	--	--	--	--	--	hh	--	kk	hk	hh	hk	kk	--	kk	kk	kk	hk	--	hk	hk	--	--	--	--	--	--	--	--	--	--	--	--	--	--	hk	kk	--	--	hh	--	--	--	--	hh	kk	--	kk	--
37541	<hkxhk>	hh	hk	hh	hk	hk	--	kk	hk	kk	hh	hk	hk	hk	hk	kk	hk	hk	hk	hk	hk	kk	hk	hk	kk	hh	hk	hk	hk	hh	hh	hk	hk	kk	hk	hk	hh	kk	hk	kk	kk	hh	hk	hh	--	kk	hk	hh	hk
37601	<hkxhk>	hh	hk	hh	hk	hk	hh	kk	hk	kk	hh	--	hk	hk	hk	kk	hk	hk	--	hk	kk	--	hk	hk	kk	hh	--	hk	--	hk	hh	hk	hk	kk	hk	hk	hh	hk	hk	hk	kk	--	hk	hh	--	kk	hk	hh	hk
37727	<lmxll>	lm	--	--	lm	--	lm	--	ll	lm	lm	lm	--	lm	ll	lm	lm	--	--	ll	lm	--	ll	--	ll	ll	ll	lm	lm	--	lm	lm	lm	lm	ll	--	ll	lm	lm	--	lm	--	lm	--	--	--	--	--	lm
37777	<lmxll>	ll	ll	ll	lm	lm	ll	lm	lm	lm	ll	ll	--	--	ll	ll	ll	ll	lm	lm	lm	ll	lm	lm	ll	lm	lm	lm	lm	ll	lm	ll	lm	lm	ll	--	lm	lm	--	lm	ll	ll	ll	lm	lm	ll	lm	lm	lm
37808	<hkxhk>	kk	hk	hk	hk	hk	hk	hk	hk	hk	hk	kk	hk	hk	hk	hk	hk	kk	hk	hk	kk	hk	hk	hk	hk	hk	kk	hk	hk	hk	hk	hk	hk	hk	hk	hk	hk	hk	hk	hk	hk	kk	hk	hk	hk	hk	hk	kk	hk
37826	<efxeg>	ef	eg	ee	fg	fg	--	ee	fg	eg	ee	--	eg	fg	ee	fg	eg	--	fg	ef	--	ee	ef	ee	ef	fg	fg	fg	fg	eg	ef	ef	--	fg	ee	eg	fg	fg	fg	ee	ee	ee	ef	fg	eg	ee	eg	ee	fg
37877	<nnxnp>	--	nn	nn	nn	np	nn	nn	np	np	nn	nn	--	nn	np	nn	nn	np	--	np	--	nn	--	np	nn	nn	nn	np	np	np	nn	--	--	--	--	--	np	np	nn	nn	--	np	--	np	nn	nn	np	np	nn
37980	<lmxll>	lm	lm	ll	lm	lm	lm	lm	lm	lm	ll	lm	lm	ll	lm	lm	ll	ll	lm	ll	--	ll	lm	ll	lm	lm	lm	lm	lm	lm	lm	lm	ll	lm	ll	ll	lm	lm	ll	lm	lm	ll	ll	lm	ll	lm	lm	lm	ll
38046	<nnxnp>	nn	np	nn	np	--	np	nn	np	np	nn	nn	nn	nn	np	--	np	np	np	nn	nn	nn	nn	nn	nn	--	np	--	--	np	nn	nn	nn	--	np	np	--	--	np	nn	nn	np	nn	--	np	np	nn	nn	--
38048	<lmxll>	ll	lm	lm	--	lm	ll	lm	lm	lm	ll	lm	ll	ll	--	lm	ll	ll	--	lm	ll	--	lm	lm	lm	ll	lm	ll	--	--	lm	ll	lm	ll	ll	ll	lm	lm	ll	lm	ll	--	lm	lm	ll	lm	lm	lm	lm
38306	<nnxnp>	np	np	np	nn	--	np	np	nn	np	np	np	nn	nn	nn	np	nn	nn	nn	np	nn	np	nn	nn	nn	np	np	nn	nn	np	np	np	nn	nn	np	nn	nn	np	np	nn	nn	np	nn	nn	nn	nn	nn	np	np
38330	<efxeg>	eg	ee	ee	ee	ee	ee	--	ee	--	fg	ee	--	ef	ee	ee	ef	fg	ee	fg	--	fg	eg	eg	ee	eg	eg	eg	ee	eg	ee	eg	ef	ee	ee	--	--	ee	ef	eg	ee	fg	ef	ee	ef	eg	ee	ee	fg
38434	<lmxll>	lm	lm	--	lm	lm	ll	lm	ll	lm	lm	lm	ll	ll	ll	lm	lm	ll	lm	ll	ll	ll	lm	lm	ll	lm	lm	ll	ll	ll	lm	ll	lm	ll	ll	lm	lm	ll	ll	ll	lm	ll	ll	ll	--	ll	lm	ll	lm
38437	<nnxnp>	nn	nn	nn	nn	nn	np	nn	nn	np	nn	np	nn	nn	np	np	nn	np	np	nn	nn	nn	nn	np	np	nn	nn	nn	nn	nn	nn	np	np	nn	np	np	nn	nn	np	np	np	nn	nn	np	np	nn	np	np	np
38455	<nnxnp>	np	nn	np	nn	--	np	np	np	nn	nn	nn	--	--	np	np	nn	nn	np	--	--	nn	--	nn	np	np	--	--	nn	np	nn	--	--	np	--	--	np	--	nn	np	--	--	--	--	--	nn	np	np	--
38597	<lmxll>	--	--	ll	--	ll	ll	--	lm	--	--	ll	lm	lm	ll	lm	lm	ll	ll	ll	lm	ll	ll	--	ll	--	ll	--	--	lm	lm	ll	ll	ll	ll	ll	ll	ll	--	ll	--	ll	ll	lm	lm	ll	lm	ll	ll
38734	<hkxhk>	hh	kk	kk	hk	hk	hk	kk	kk	hk	kk	hk	--	hk	hk	hk	hk	hk	hk	hk	kk	kk	hk	hk	hh	hk	hk	hk	hk	kk	kk	hk	hk	hk	hk	--	kk	hk	hk	hh	hh	kk	kk	hh	hk	kk	hh	hh	hh
38777	<efxeg>	fg	ee	eg	ef	ef	ee	eg	ef	ef	ee	ef	fg	ee	fg	fg	ef	fg	fg	ef	eg	fg	ef	ef	ee	ee	ee	eg	eg	fg	fg	ee	ef	eg	--	ef	ef	ee	fg	ef	ee	ef	eg	fg	fg	fg	fg	ef	fg
38822	<nnxnp>	np	nn	np	np	np	np	np	np	--	nn	np	nn	np	np	nn	nn	nn	np	np	np	nn	nn	np	nn	np	np	nn	nn	nn	nn	np	np	nn	nn	np	nn	np	nn	np	nn	--	np	np	np	np	np	np	nn
38895	<lmxll>	lm	lm	ll	ll	lm	ll	lm	ll	lm	lm	ll	ll	ll	ll	lm	lm	ll	lm	lm	ll	ll	lm	lm	lm	lm	lm	lm	lm	ll	ll	lm	lm	lm	ll	lm	ll	lm	lm	ll	ll	lm	lm	ll	ll	ll	ll	ll	lm
39016	<lmxll>	lm	lm	ll	ll	lm	ll	ll	ll	lm	lm	ll	ll	lm	lm	ll	ll	lm	lm	lm	ll	lm	lm	lm	lm	lm	ll	lm	lm	ll	ll	ll	lm	lm	ll	ll	ll	lm	lm	ll	lm	ll	lm	lm	ll	ll	ll	ll	ll
39086	<efxeg>	eg	--	fg	ee	--	ee	eg	eg	--	--	eg	--	--	fg	eg	eg	eg	--	eg	fg	--	ee	eg	eg	--	ee	ee	ee	eg	eg	ef	--	ef	--	ef	eg	--	ef	eg	eg	ef	eg	ef	ee	eg	ef	ef	fg
39217	<hkxhk>	hh	--	hh	hk	--	hh	hk	hh	hk	kk	hk	hk	hk	hk	hh	hk	hk	hk	hk	hh	kk	hh	hk	hk	hk	--	--	hk	hk	hk	hk	hk	hh	--	hk	--	hk	--	kk	hh	kk	hk	hk	hk	hk	hk	hh	hk
39378	<nnxnp>	--	--	--	--	np	--	np	nn	--	--	nn	nn	--	nn	--	--	nn	--	--	nn	--	--	--	--	--	--	--	--	--	--	nn	--	--	--	np	np	--	--	--	--	--	--	nn	--	--	nn	np	nn
39441	<hkxhk>	hh	hk	hh	hk	hh	hk	hh	hh	hk	kk	hk	hk	kk	hh	hh	kk	hk	hk	hk	hh	hk	hk	hk	--	hk	kk	--	hk	hk	kk	hh	hk	hh	hk	kk	hk	kk	hk	hh	kk	hk	kk	kk	--	kk	hh	hk	hk
39499	<nnxnp>	nn	nn	np	np	nn	nn	nn	nn	np	nn	np	--	np	np	nn	nn	np	np	np	np	np	nn	nn	np	np	nn	np	np	np	nn	nn	np	nn	np	--	np	np	nn	nn	--	nn	np	np	nn	np	nn	nn	nn
39592	<hkxhk>	hk	kk	--	--	--	--	--	kk	--	kk	kk	hk	--	kk	--	kk	--	--	hk	hk	--	--	--	--	--	--	--	--	kk	kk	--	--	--	--	kk	kk	--	--	hh	--	--	--	--	--	--	kk	hk	kk
39614	<lmxll>	lm	ll	lm	ll	ll	lm	ll	ll	--	ll	ll	ll	lm	lm	lm	lm	lm	lm	lm	ll	lm	lm	lm	lm	lm	ll	ll	ll	ll	ll	ll	lm	lm	ll	--	lm	ll	lm	lm	lm	ll	ll	ll	lm	lm	ll	ll	ll
39787	<nnxnp>	nn	nn	nn	--	--	--	--	nn	--	nn	--	nn	nn	np	--	--	np	--	--	nn	nn	--	nn	--	--	--	--	--	--	nn	np	--	--	np	np	--	np	--	np	np	--	--	--	nn	--	np	nn	np
39849	<efxeg>	eg	ee	fg	eg	ee	ef	eg	ef	ef	--	fg	fg	eg	ee	eg	ef	ef	ef	ef	fg	fg	eg	fg	ee	ee	fg	ee	ee	ef	eg	eg	--	--	eg	ee	ee	ee	ef	--	fg	ee	eg	ee	ef	ef	eg	eg	ee
39883	<nnxnp>	nn	nn	np	nn	np	nn	np	np	nn	np	nn	nn	nn	nn	np	--	nn	nn	np	np	np	nn	np	nn	nn	nn	nn	nn	nn	np	np	np	np	nn	np	np	nn	np	np	nn	np	nn	np	np	np	nn	np	np
39903	<hkxhk>	hk	kk	kk	kk	kk	hk	hk	hh	--	kk	hk	hk	hh	hh	kk	kk	hk	hh	hk	hh	hh	kk	kk	hh	kk	hk	hk	hk	hk	kk	kk	hk	hk	kk	hh	hk	hh	hh	hh	kk	hh	hk	hk	hk	hh	hh	hk	kk
39936	<nnxnp>	np	nn	np	nn	np	--	np	np	nn	nn	nn	np	nn	np	np	nn	nn	np	nn	np	np	nn	np	nn	nn	nn	nn	nn	nn	nn	np	np	np	np	nn	np	nn	nn	np	nn	np	nn	nn	nn	nn	np	np	nn
39942	<nnxnp>	np	nn	--	np	np	nn	np	np	nn	nn	np	np	nn	--	np	np	np	nn	--	np	np	--	--	--	--	--	--	--	nn	nn	nn	np	nn	--	nn	np	--	nn	--	nn	nn	nn	nn	--	np	np	nn	nn
40167	<nnxnp>	nn	nn	np	nn	np	nn	np	np	nn	np	nn	nn	nn	nn	np	nn	nn	nn	np	np	np	nn	np	nn	nn	nn	nn	nn	nn	np	np	np	np	nn	np	np	nn	np	np	nn	np	nn	np	np	np	nn	np	np
40243	<lmxll>	--	--	ll	ll	--	ll	--	--	--	--	ll	ll	ll	ll	--	lm	ll	--	--	ll	--	--	--	lm	--	--	--	--	ll	ll	lm	lm	--	ll	lm	--	--	--	--	--	--	--	--	--	--	ll	ll	lm
40310	<nnxnp>	np	np	np	np	np	nn	np	np	np	np	nn	np	np	nn	nn	np	nn	nn	np	np	np	np	nn	nn	np	np	nn	nn	np	np	nn	np	np	np	nn	np	np	--	nn	nn	np	nn	nn	nn	np	nn	nn	nn
40437	<lmxll>	ll	lm	ll	ll	lm	lm	lm	ll	lm	lm	lm	lm	ll	ll	lm	ll	lm	ll	lm	lm	lm	ll	ll	lm	lm	lm	lm	lm	ll	lm	lm	ll	lm	ll	ll	ll	lm	ll	ll	lm	lm	ll	lm	lm	lm	lm	ll	ll
40560	<nnxnp>	np	nn	np	np	np	np	--	--	np	--	--	--	nn	nn	nn	np	--	nn	nn	np	--	np	np	nn	--	--	nn	nn	--	np	--	np	nn	nn	nn	np	nn	nn	--	--	--	np	nn	nn	--	--	nn	np
40637	<hkxhk>	hk	hk	hh	hk	hk	hk	kk	kk	kk	hk	kk	--	hh	kk	kk	hk	hh	hh	hh	hk	hk	hk	kk	kk	hk	kk	hk	hk	hk	hk	hh	hk	hh	hk	--	kk	hk	hh	kk	hk	hh	hk	kk	hk	kk	hk	hk	kk
40676	<lmxll>	ll	lm	ll	lm	lm	ll	lm	lm	lm	lm	lm	ll	ll	lm	ll	lm	ll	ll	ll	ll	lm	ll	lm	ll	ll	lm	ll	ll	lm	lm	lm	lm	lm	ll	ll	lm	lm	ll	ll	ll	lm	lm	lm	ll	ll	lm	lm	lm
40808	<nnxnp>	np	np	np	nn	--	np	nn	nn	np	np	np	nn	nn	nn	np	nn	nn	nn	--	nn	np	--	nn	nn	np	np	nn	nn	--	np	np	nn	nn	--	--	nn	np	nn	nn	nn	np	nn	nn	nn	nn	nn	np	np
40828	<lmxll>	lm	lm	ll	ll	lm	lm	lm	ll	ll	lm	ll	--	lm	ll	lm	ll	lm	lm	ll	ll	ll	ll	ll	lm	ll	ll	ll	ll	lm	lm	lm	ll	ll	ll	--	ll	ll	lm	lm	lm	ll	lm	ll	ll	ll	ll	lm	ll
41415	<nnxnp>	nn	--	nn	np	--	--	nn	np	--	--	--	np	--	--	--	--	--	np	--	nn	--	nn	--	--	--	--	--	--	nn	--	nn	--	--	--	--	--	nn	--	--	--	--	--	--	--	--	np	np	nn
41461	<nnxnp>	--	np	--	np	nn	--	nn	np	nn	--	nn	--	nn	nn	nn	nn	nn	np	nn	nn	nn	np	np	nn	--	np	nn	nn	--	--	np	np	nn	np	np	--	nn	nn	nn	nn	--	np	--	nn	nn	nn	--	nn
41693	<lmxll>	ll	lm	lm	lm	lm	lm	lm	ll	lm	--	lm	ll	--	ll	ll	lm	lm	ll	lm	lm	--	--	ll	lm	lm	ll	lm	lm	ll	--	lm	lm	ll	--	--	ll	--	--	lm	--	lm	--	lm	--	--	ll	lm	--
41694	<nnxnp>	np	nn	np	nn	nn	np	np	np	nn	--	nn	np	--	np	np	nn	nn	np	nn	np	--	--	nn	np	np	np	nn	nn	nn	--	nn	np	nn	--	--	np	--	--	np	--	nn	--	nn	--	--	np	--	--
41725	<nnxnp>	np	nn	np	np	np	nn	nn	nn	np	nn	np	np	nn	np	np	np	np	nn	np	np	np	nn	np	np	np	nn	np	np	nn	nn	nn	nn	nn	--	nn	np	nn	nn	np	nn	nn	nn	nn	nn	np	np	nn	nn
41728	<efxeg>	ef	--	eg	ee	--	ee	ee	eg	--	ef	eg	ee	ee	ef	eg	eg	ef	ef	--	ee	ef	ef	ef	fg	fg	ee	ef	ef	eg	ee	ee	--	ef	eg	--	ee	ef	ef	eg	ef	eg	--	fg	eg	eg	ee	eg	ee
41739	<lmxll>	ll	lm	ll	ll	lm	lm	lm	ll	lm	lm	ll	ll	lm	ll	--	ll	lm	ll	lm	lm	--	ll	ll	lm	--	lm	lm	lm	ll	lm	--	ll	lm	ll	ll	ll	lm	ll	ll	lm	lm	ll	lm	ll	ll	ll	ll	lm
41890	<lmxll>	ll	ll	ll	ll	ll	ll	ll	ll	--	--	ll	ll	lm	ll	ll	lm	--	ll	--	ll	--	ll	ll	ll	ll	ll	ll	ll	ll	ll	ll	lm	ll	ll	lm	lm	ll	lm	ll	--	--	lm	ll	lm	ll	ll	ll	--
41904	<hkxhk>	hk	hk	hk	kk	kk	hk	hk	hk	hk	hk	hk	hh	hh	hk	hk	hk	hh	kk	kk	hk	hk	kk	kk	hk	hk	kk	kk	kk	hk	--	hk	hh	hk	hk	hk	--	hk	hk	hk	--	hk	hk	hk	hh	hk	hk	kk	hk
42004	<efxeg>	fg	ee	eg	--	ef	ee	eg	eg	--	ee	fg	ee	ee	ee	eg	ee	fg	eg	ef	fg	eg	ee	ef	eg	ee	fg	ef	--	ef	ef	ee	--	eg	eg	ef	eg	ee	eg	ef	ee	fg	ee	eg	eg	ee	ee	fg	ee
42019	<nnxnp>	--	nn	np	nn	nn	nn	nn	nn	nn	np	nn	nn	nn	np	nn	nn	nn	np	np	nn	np	nn	np	nn	nn	nn	np	np	np	np	np	np	np	nn	nn	nn	nn	nn	np	nn	--	nn	np	np	np	nn	nn	nn
42115	<hkxhk>	kk	hk	kk	hk	hh	hh	hk	kk	--	kk	--	hk	--	hk	hh	hk	hh	hh	--	--	--	--	--	--	--	kk	--	--	--	hk	hh	kk	--	--	hk	kk	kk	--	hh	hh	kk	--	hh	--	--	kk	hh	hk
42123	<nnxnp>	np	nn	--	nn	--	nn	np	nn	--	np	np	nn	nn	--	--	nn	--	nn	nn	np	--	--	nn	np	--	--	--	np	--	nn	np	--	--	--	nn	--	np	nn	--	np	--	--	np	--	nn	np	np	nn
42132	<lmxll>	lm	--	ll	ll	lm	ll	ll	ll	lm	lm	ll	ll	lm	lm	--	ll	lm	lm	--	ll	lm	lm	lm	--	--	ll	lm	lm	ll	ll	ll	lm	lm	ll	ll	ll	lm	lm	ll	lm	ll	--	--	lm	ll	ll	ll	ll
42349	<lmxll>	ll	ll	ll	--	lm	ll	ll	ll	--	ll	lm	lm	lm	ll	ll	ll	lm	lm	ll	ll	ll	ll	lm	ll	ll	lm	lm	lm	lm	ll	lm	lm	lm	ll	ll	ll	lm	lm	lm	lm	ll	ll	ll	--	lm	ll	lm	lm
42410	<lmxll>	ll	lm	lm	--	--	lm	lm	lm	--	ll	--	lm	ll	--	--	lm	--	ll	ll	lm	--	ll	--	ll	ll	--	--	--	--	--	--	ll	--	--	lm	--	--	ll	--	--	--	--	ll	--	--	lm	--	lm
42423	<nnxnp>	np	np	np	np	np	np	nn	np	nn	np	nn	--	nn	nn	nn	nn	nn	np	nn	--	nn	np	nn	nn	np	np	nn	nn	np	np	np	np	nn	np	np	np	nn	--	nn	nn	np	np	np	nn	nn	np	np	nn
42467	<nnxnp>	--	nn	--	--	--	nn	np	--	--	nn	--	np	nn	--	--	nn	--	--	np	np	--	--	--	--	--	--	--	--	--	nn	--	--	--	--	nn	--	--	--	--	--	--	--	--	--	nn	np	np	nn
42515	<lmxll>	ll	lm	ll	ll	lm	lm	lm	ll	lm	lm	lm	lm	ll	ll	lm	ll	lm	ll	lm	lm	lm	ll	ll	lm	lm	lm	lm	lm	ll	lm	lm	ll	lm	ll	ll	ll	lm	ll	ll	lm	lm	ll	lm	lm	lm	lm	ll	ll
42519	<nnxnp>	nn	nn	nn	--	np	--	nn	--	--	nn	--	--	np	nn	nn	nn	np	--	--	nn	np	nn	nn	np	--	nn	--	--	nn	nn	nn	--	--	nn	--	--	--	--	--	nn	nn	nn	--	nn	--	--	np	nn
42666	<nnxnp>	--	nn	--	--	--	nn	--	--	nn	--	nn	--	nn	--	--	--	np	--	--	np	--	--	--	--	--	--	--	--	--	--	--	--	np	--	nn	--	--	--	--	--	--	--	--	--	--	--	nn	--
42804	<nnxnp>	nn	np	np	nn	np	nn	nn	np	np	nn	np	nn	nn	nn	np	np	nn	nn	np	--	nn	nn	nn	np	np	nn	nn	nn	np	nn	nn	np	nn	np	nn	nn	nn	nn	np	--	np	np	np	np	np	nn	np	nn
42892	<lmxll>	ll	lm	ll	lm	--	ll	lm	ll	ll	lm	lm	lm	ll	lm	ll	ll	lm	ll	ll	--	ll	--	--	lm	--	ll	ll	ll	lm	ll	ll	--	lm	ll	ll	ll	lm	--	ll	lm	ll	ll	ll	--	lm	lm	ll	lm
43006	<nnxnp>	nn	np	nn	nn	np	np	np	np	nn	nn	nn	nn	--	nn	np	nn	nn	np	nn	nn	nn	nn	nn	nn	nn	nn	np	--	nn	np	nn	--	np	np	np	np	np	--	nn	nn	nn	nn	nn	np	nn	np	nn	nn
43012	<lmxll>	ll	ll	ll	lm	lm	lm	ll	lm	lm	lm	lm	ll	lm	lm	ll	ll	ll	lm	lm	lm	lm	ll	ll	lm	ll	lm	ll	ll	ll	lm	ll	lm	ll	ll	ll	ll	lm	ll	ll	lm	ll	lm	ll	ll	lm	ll	ll	lm
43128	<hkxhk>	hk	kk	hk	hk	hk	hk	hh	hh	hk	hh	hh	hh	kk	hk	hk	hk	--	kk	hk	hh	hh	hk	hk	hk	hh	hh	kk	kk	hh	hh	hk	hk	hk	kk	kk	hk	hk	--	hk	hh	hh	hk	hk	hk	hk	hh	kk	hk
43150	<lmxll>	lm	lm	ll	--	lm	lm	lm	ll	ll	lm	ll	lm	lm	ll	lm	ll	lm	lm	ll	ll	ll	ll	ll	lm	ll	ll	ll	ll	lm	lm	lm	ll	ll	ll	lm	ll	ll	lm	lm	lm	ll	lm	ll	lm	ll	ll	lm	ll
43167	<nnxnp>	nn	nn	np	np	np	nn	nn	np	np	nn	np	np	np	np	nn	nn	np	np	np	np	np	nn	nn	np	np	nn	np	np	nn	nn	nn	np	np	nn	nn	np	np	nn	np	nn	nn	nn	np	nn	np	np	np	nn
43200	<hkxhk>	hk	hk	hh	hk	hk	hh	--	hh	hh	kk	hk	hk	hh	kk	hh	hh	kk	hh	hh	--	hh	hh	--	kk	--	kk	hh	--	kk	hh	--	--	--	--	hh	--	hk	hk	hk	--	hk	hk	hk	--	--	kk	hk	hk
43269	<hkxhk>	hh	hh	hh	hk	--	hk	hk	hh	hk	kk	hk	hk	hk	hk	hh	hk	hk	hk	hk	hk	kk	hh	hk	hk	hk	hk	hk	hk	hk	hk	hk	hk	hh	hk	hk	hk	hk	hk	kk	hh	kk	hk	hk	hk	hk	hk	hh	hk
43350	<nnxnp>	np	nn	np	nn	nn	nn	np	np	nn	nn	np	nn	--	nn	np	nn	np	np	nn	np	np	nn	nn	np	nn	np	nn	nn	nn	nn	nn	np	np	np	nn	--	nn	np	nn	nn	np	nn	np	--	nn	np	np	nn
43403	<lmxll>	ll	ll	lm	lm	lm	ll	ll	ll	lm	lm	ll	lm	ll	ll	lm	ll	ll	ll	ll	lm	lm	ll	lm	lm	ll	ll	ll	ll	ll	ll	lm	lm	lm	ll	ll	lm	lm	lm	ll	ll	lm	ll	lm	lm	ll	lm	lm	lm
43454	<nnxnp>	np	nn	nn	nn	nn	nn	np	np	np	np	np	nn	np	np	np	nn	nn	np	nn	np	nn	nn	np	np	nn	nn	nn	nn	nn	np	nn	np	np	np	np	np	nn	np	np	np	np	--	nn	nn	np	np	nn	nn
43485	<hkxhk>	hk	hk	hk	hh	--	hk	kk	hh	hh	hk	hh	hk	hk	hk	hk	hh	hk	hk	hh	kk	hk	hh	hh	hk	hk	hk	hk	hk	hk	hk	hk	hk	kk	kk	hh	hh	hk	hk	hh	hk	hh	kk	hk	hk	hk	hk	hh	hk
43592	<efxeg>	fg	ef	eg	fg	ee	ef	ef	--	fg	eg	fg	--	ef	fg	ef	fg	eg	ef	eg	--	eg	fg	eg	fg	fg	fg	ee	ee	fg	ef	fg	eg	ef	eg	ef	ef	--	ee	eg	fg	eg	eg	fg	ee	fg	ef	fg	eg
43648	<nnxnp>	np	np	nn	--	--	np	nn	--	--	nn	nn	--	--	nn	nn	nn	np	nn	np	--	np	np	nn	nn	--	--	--	--	--	nn	nn	nn	nn	np	np	nn	np	nn	nn	nn	nn	np	nn	--	--	nn	--	--
43695	<hkxhk>	kk	kk	kk	hk	--	kk	hk	kk	hk	hh	hk	hk	hk	hk	kk	hk	hk	hk	hk	kk	--	hk	hk	hk	hk	hk	hk	hk	hk	hk	hk	hk	kk	hk	hk	hk	hk	hk	hh	kk	hh	hk	hk	hk	hk	hk	kk	hk
43744	<nnxnp>	np	nn	nn	nn	--	np	np	np	np	np	np	np	np	nn	np	nn	np	nn	nn	nn	nn	np	np	nn	np	nn	nn	nn	nn	np	nn	np	np	np	nn	np	np	np	nn	nn	np	np	np	nn	np	np	nn	np
43773	<lmxll>	ll	--	ll	lm	lm	lm	ll	ll	lm	ll	--	ll	--	--	--	lm	lm	ll	ll	--	--	--	--	--	--	ll	--	ll	ll	ll	lm	--	lm	ll	lm	ll	lm	ll	lm	lm	lm	ll	ll	--	ll	--	ll	lm
43834	<hkxhk>	hh	hk	hk	hk	--	hk	hh	kk	kk	hk	kk	hk	hk	hk	hk	kk	hk	hk	kk	hh	hk	kk	kk	hk	hk	hk	hk	hk	hk	hk	hk	hk	hh	hh	kk	kk	hk	hk	kk	hk	kk	hh	hk	hk	hk	hk	kk	hk
AX-89778337	<hkxhk>	hk	kk	hk	hk	kk	hk	kk	--	hk	hk	hk	hk	hk	hh	hk	kk	hk	hk	hh	hk	hk	kk	hk	hh	kk	hk	hk	hh	hk	kk	hk	hk	hk	--	hh	hk	kk	hk	hk	hk	hk	hk	hk	hh	hk	hk	hk	kk
AX-89778344	<nnxnp>	np	np	np	nn	np	np	nn	--	nn	nn	nn	np	nn	np	nn	np	nn	np	np	np	np	np	nn	nn	np	np	nn	nn	nn	nn	np	np	nn	--	nn	np	np	nn	nn	nn	nn	nn	nn	np	np	nn	nn	nn
AX-89778356	<nnxnp>	np	np	nn	nn	np	nn	np	--	np	np	nn	nn	nn	nn	np	np	nn	np	np	nn	nn	np	np	np	np	np	np	np	nn	nn	np	np	np	--	np	nn	np	np	nn	nn	np	np	nn	nn	nn	nn	nn	np
AX-89778371	<lmxll>	lm	lm	ll	lm	lm	lm	ll	--	ll	ll	ll	lm	ll	ll	ll	ll	lm	ll	lm	lm	lm	lm	ll	ll	lm	lm	ll	lm	lm	ll	ll	ll	ll	--	lm	ll	lm	ll	ll	ll	ll	lm	ll	lm	ll	ll	lm	lm
AX-89778410	<nnxnp>	np	np	np	nn	np	np	nn	--	nn	nn	nn	np	nn	np	nn	np	nn	np	np	np	np	np	nn	nn	np	np	nn	nn	nn	nn	np	np	nn	--	nn	np	np	nn	nn	nn	nn	nn	nn	np	np	nn	nn	nn
AX-89778417	<nnxnp>	np	np	np	nn	np	np	nn	--	nn	nn	nn	np	nn	np	nn	np	nn	np	np	np	np	np	nn	nn	np	np	nn	nn	nn	nn	np	np	nn	--	nn	np	np	nn	nn	nn	nn	nn	nn	np	np	nn	nn	nn
AX-89778507	<nnxnp>	np	np	nn	nn	nn	nn	np	--	np	np	nn	nn	nn	nn	np	np	nn	np	np	nn	nn	np	np	np	np	nn	np	np	nn	nn	np	np	np	--	np	nn	np	np	nn	nn	np	np	nn	nn	nn	nn	nn	np
AX-89778543	<nnxnp>	nn	np	nn	nn	np	np	np	--	nn	nn	np	np	nn	nn	np	np	np	np	nn	nn	nn	np	np	nn	np	nn	np	nn	nn	np	np	nn	nn	--	nn	nn	np	nn	np	np	nn	np	np	nn	nn	nn	np	np
AX-89778554	<lmxll>	lm	lm	ll	lm	lm	lm	ll	--	ll	ll	ll	lm	ll	ll	ll	ll	lm	ll	lm	lm	lm	lm	ll	ll	lm	lm	ll	lm	lm	ll	ll	ll	ll	--	lm	ll	lm	ll	ll	ll	ll	lm	ll	lm	ll	ll	lm	lm
AX-89778572	<hkxhk>	hk	kk	hk	kk	kk	hk	kk	--	hk	hk	hh	kk	hk	hh	hk	kk	hk	hk	hh	hk	hk	kk	hk	hh	kk	hk	hk	hh	hk	kk	hk	hk	hk	--	hh	hk	hk	hk	hk	hk	hk	hk	hk	hh	hk	hk	hk	kk
AX-89778639	<nnxnp>	np	nn	nn	nn	nn	nn	np	--	np	np	nn	np	np	nn	np	np	nn	nn	nn	np	nn	nn	np	nn	np	nn	nn	np	np	np	nn	nn	nn	--	nn	nn	nn	np	nn	np	nn	nn	np	np	nn	np	nn	np
AX-89778706	<nnxnp>	np	nn	nn	nn	nn	nn	np	--	np	np	nn	np	np	nn	np	np	nn	nn	nn	np	nn	nn	np	nn	np	nn	nn	np	np	np	nn	nn	nn	--	nn	nn	nn	np	nn	np	nn	nn	np	np	nn	np	nn	np
AX-89778708	<nnxnp>	np	nn	nn	nn	nn	nn	np	--	np	np	nn	np	np	nn	np	np	nn	nn	nn	np	nn	nn	np	nn	np	nn	nn	np	np	np	nn	nn	nn	--	nn	nn	nn	np	nn	np	nn	nn	np	np	nn	np	nn	np
AX-89778735	<lmxll>	lm	ll	ll	ll	ll	ll	lm	--	ll	lm	lm	ll	ll	lm	ll	ll	lm	ll	ll	lm	ll	ll	ll	lm	ll	lm	lm	lm	lm	ll	lm	lm	lm	--	ll	lm	lm	ll	lm	lm	lm	lm	lm	ll	ll	lm	lm	ll
AX-89778775	<hkxhk>	hk	hk	hk	hk	hh	hh	hk	--	kk	kk	kk	hh	hk	kk	kk	kk	hk	hk	hk	hh	hk	hk	kk	kk	hh	hh	hk	--	hh	kk	hk	hk	hk	--	hk	kk	hk	hk	hk	hk	hk	hk	kk	hk	kk	kk	hh	hh
AX-89778821	<lmxll>	--	ll	ll	--	ll	lm	ll	--	ll	ll	lm	ll	ll	lm	lm	ll	lm	lm	lm	ll	ll	ll	lm	lm	ll	ll	lm	lm	ll	ll	lm	ll	ll	--	lm	ll	ll	lm	lm	lm	ll	lm	lm	lm	ll	lm	lm	ll
AX-89778855	<nnxnp>	nn	nn	np	nn	np	np	np	--	nn	np	nn	np	np	np	nn	np	nn	np	np	np	np	np	np	nn	np	nn	nn	nn	nn	nn	np	np	--	--	nn	np	np	np	np	nn	nn	nn	nn	np	nn	nn	nn	nn
AX-89778942	<lmxll>	ll	ll	ll	ll	lm	lm	lm	--	lm	lm	lm	lm	lm	ll	lm	ll	lm	ll	ll	ll	ll	lm	lm	ll	ll	ll	lm	ll	ll	lm	ll	lm	lm	--	ll	lm	lm	ll	ll	ll	lm	lm	lm	ll	lm	lm	ll	ll
AX-89778950	<lmxll>	ll	ll	ll	ll	lm	lm	lm	--	lm	lm	lm	lm	lm	ll	lm	ll	lm	ll	ll	ll	ll	lm	lm	ll	ll	ll	lm	ll	ll	lm	ll	lm	lm	--	ll	lm	lm	ll	ll	ll	lm	lm	lm	ll	lm	lm	ll	ll
AX-89778964	<lmxll>	ll	ll	ll	ll	ll	lm	ll	--	ll	ll	lm	ll	ll	lm	lm	ll	lm	lm	lm	ll	ll	ll	lm	lm	ll	ll	lm	lm	ll	ll	lm	ll	ll	--	lm	ll	ll	lm	lm	lm	ll	lm	lm	lm	ll	ll	lm	ll
AX-89778968	<hkxhk>	hh	hh	hk	--	kk	kk	kk	--	hk	kk	hk	kk	kk	hk	hk	hk	hk	hk	hk	hk	hk	kk	kk	hh	hk	hh	hk	hh	hh	hk	hk	kk	--	--	hh	kk	kk	hk	hk	hh	hk	hk	hk	hk	hk	hk	hh	hh
AX-89778969	<lmxll>	lm	ll	ll	ll	ll	ll	lm	--	ll	lm	lm	ll	lm	lm	lm	lm	ll	lm	ll	ll	ll	ll	lm	lm	ll	ll	lm	ll	ll	lm	lm	lm	lm	--	ll	lm	ll	lm	lm	lm	lm	ll	lm	ll	lm	lm	ll	ll
AX-89778983	<nnxnp>	np	np	nn	nn	np	nn	np	--	np	np	nn	nn	nn	nn	np	nn	np	np	np	nn	nn	np	np	np	np	np	np	np	nn	nn	np	np	np	--	np	nn	np	np	nn	nn	np	np	nn	nn	nn	nn	nn	np
AX-89779003	<lmxll>	ll	ll	lm	lm	lm	ll	ll	--	lm	ll	lm	lm	lm	lm	ll	ll	lm	lm	lm	lm	lm	ll	ll	lm	lm	ll	--	lm	ll	ll	ll	ll	ll	--	ll	--	lm	ll	--	ll	ll	ll	lm	ll	lm	lm	lm	ll
AX-89779015	<lmxll>	ll	ll	ll	ll	ll	lm	ll	--	ll	ll	lm	ll	ll	lm	lm	ll	lm	lm	lm	ll	ll	ll	lm	lm	ll	ll	lm	lm	ll	ll	lm	ll	ll	--	lm	ll	ll	ll	lm	lm	ll	lm	lm	lm	ll	ll	lm	ll
AX-89779034	<nnxnp>	nn	np	nn	np	np	np	np	--	nn	nn	nn	np	nn	nn	np	np	np	np	nn	nn	nn	np	np	nn	np	nn	np	nn	nn	np	np	nn	nn	--	nn	nn	nn	nn	np	np	nn	np	np	nn	nn	nn	np	np
AX-89779046	<nnxnp>	nn	np	nn	np	np	np	np	--	nn	nn	nn	np	nn	nn	np	np	np	np	nn	nn	nn	np	np	nn	np	nn	np	nn	nn	np	np	nn	nn	--	nn	nn	nn	nn	np	np	nn	np	np	nn	nn	nn	np	np
AX-89779069	<lmxll>	ll	ll	ll	ll	ll	lm	ll	--	ll	ll	lm	ll	ll	lm	lm	ll	lm	lm	lm	ll	ll	ll	lm	lm	ll	ll	lm	lm	ll	ll	lm	ll	ll	--	lm	ll	ll	ll	lm	lm	ll	lm	lm	lm	ll	ll	lm	ll
AX-89779081	<nnxnp>	np	np	nn	nn	np	nn	np	--	np	np	nn	nn	nn	nn	np	nn	np	np	np	nn	nn	np	np	np	np	np	np	np	nn	nn	np	np	np	--	np	nn	np	np	nn	nn	np	np	nn	nn	nn	nn	nn	np
AX-89779086	<nnxnp>	nn	np	nn	np	np	np	np	--	nn	nn	nn	np	nn	nn	np	np	np	np	nn	nn	nn	np	np	nn	np	nn	np	nn	nn	np	np	nn	nn	--	nn	nn	nn	nn	np	np	nn	np	np	nn	nn	nn	np	np
AX-89779104	<lmxll>	ll	lm	ll	lm	lm	lm	ll	--	lm	ll	ll	lm	ll	ll	ll	ll	lm	ll	lm	lm	lm	lm	ll	ll	lm	lm	ll	lm	lm	ll	ll	ll	ll	--	lm	ll	lm	ll	ll	ll	ll	lm	ll	lm	ll	ll	lm	lm
AX-89779117	<hkxhk>	hh	hh	hk	hh	kk	kk	kk	--	hk	kk	hk	kk	kk	hk	hk	hk	hk	hk	hk	hk	hk	kk	kk	hh	hk	hh	hk	hh	hh	hk	hk	kk	hk	--	hh	kk	kk	hk	hk	hh	hk	hk	hk	hk	hk	hk	hh	hh
AX-89779156	<hkxhk>	hk	kk	hk	kk	kk	hk	kk	--	hk	hk	hh	kk	hk	hh	hk	kk	hk	hk	hh	hk	hk	kk	hk	hh	kk	hk	hk	hh	hk	kk	hk	hk	hk	--	hh	hk	hk	hk	hk	hk	hk	hk	hk	hh	hk	hk	hk	kk
AX-89779170	<lmxll>	lm	ll	ll	ll	ll	lm	lm	--	lm	lm	lm	lm	lm	ll	lm	ll	lm	ll	ll	ll	ll	lm	lm	ll	lm	ll	lm	ll	ll	lm	ll	lm	lm	--	ll	lm	lm	lm	ll	ll	lm	lm	lm	ll	lm	lm	ll	lm
AX-89779193	<nnxnp>	nn	nn	np	nn	np	np	np	--	nn	np	nn	np	np	np	np	np	nn	np	np	np	nn	np	np	nn	np	nn	np	nn	np	nn	np	np	np	--	np	nn	np	np	np	nn	nn	nn	nn	np	nn	nn	np	nn
AX-89779250	<lmxll>	lm	lm	ll	lm	lm	lm	ll	--	ll	ll	ll	lm	ll	ll	ll	ll	lm	ll	lm	lm	lm	lm	ll	ll	lm	lm	ll	lm	lm	ll	ll	ll	ll	--	lm	ll	lm	ll	ll	ll	ll	lm	ll	lm	ll	ll	lm	lm
AX-89779264	<lmxll>	ll	ll	ll	ll	ll	lm	ll	--	ll	ll	lm	ll	ll	lm	lm	ll	lm	lm	lm	ll	ll	ll	lm	lm	ll	ll	lm	lm	ll	ll	lm	ll	ll	--	lm	ll	ll	lm	lm	lm	ll	lm	lm	lm	ll	ll	lm	ll
AX-89779272	<lmxll>	lm	lm	ll	lm	lm	lm	ll	--	ll	ll	ll	lm	ll	ll	ll	ll	lm	ll	lm	lm	lm	lm	ll	ll	lm	lm	ll	lm	lm	ll	ll	ll	ll	--	lm	ll	lm	ll	ll	ll	ll	lm	ll	lm	ll	ll	lm	lm
AX-89779275	<lmxll>	lm	lm	ll	lm	lm	lm	ll	--	ll	ll	ll	lm	ll	ll	ll	ll	lm	ll	lm	lm	lm	lm	ll	ll	lm	lm	ll	lm	lm	ll	ll	ll	ll	--	lm	ll	lm	ll	ll	ll	ll	lm	ll	lm	ll	ll	lm	lm
AX-89779322	<hkxhk>	hk	hh	hk	hh	hh	hh	hh	--	hk	hk	kk	hk	hh	--	hk	hh	hk	hk	hk	hk	hh	hh	hh	hh	hh	hh	hk	hk	kk	kk	hk	hk	hk	--	hh	hh	hh	hk	kk	hh	hk	hk	hk	hk	hh	hh	kk	hk
AX-89779325	<nnxnp>	np	nn	nn	nn	nn	nn	np	--	np	np	nn	np	np	nn	np	np	nn	nn	nn	np	nn	nn	np	nn	np	nn	nn	np	np	np	nn	nn	nn	--	nn	nn	nn	np	nn	np	nn	nn	np	np	nn	np	nn	np
AX-89779340	<nnxnp>	np	nn	nn	nn	nn	nn	np	--	np	np	nn	np	np	nn	np	np	nn	nn	nn	np	nn	nn	np	nn	np	nn	nn	np	np	nn	nn	nn	nn	--	nn	nn	nn	np	nn	np	nn	nn	np	np	nn	np	nn	np
AX-89779357	<nnxnp>	np	nn	nn	nn	nn	nn	np	--	np	np	nn	np	np	nn	np	np	nn	nn	nn	np	nn	nn	np	nn	np	nn	nn	np	np	nn	nn	nn	nn	--	nn	nn	nn	np	nn	np	nn	nn	np	np	nn	np	nn	np
AX-89779381	<nnxnp>	np	nn	nn	nn	nn	nn	np	--	np	np	nn	np	np	nn	np	np	nn	nn	nn	np	nn	nn	np	nn	np	nn	nn	np	np	nn	nn	nn	nn	--	nn	nn	nn	np	nn	np	nn	nn	np	np	nn	np	nn	np
AX-89779422	<lmxll>	ll	lm	ll	lm	ll	ll	lm	--	ll	lm	ll	lm	ll	ll	ll	lm	lm	lm	lm	lm	lm	ll	lm	ll	lm	lm	ll	lm	ll	lm	ll	lm	lm	--	ll	lm	lm	ll	ll	ll	lm	lm	ll	ll	ll	ll	ll	ll
AX-89779486	<nnxnp>	np	np	np	nn	np	np	nn	--	nn	nn	nn	np	nn	np	nn	np	nn	np	np	np	np	np	np	nn	np	np	nn	nn	nn	nn	np	np	nn	--	nn	np	np	nn	nn	nn	nn	nn	nn	np	np	nn	nn	nn
AX-89779502	<nnxnp>	np	np	np	nn	np	np	nn	--	nn	nn	nn	np	nn	np	nn	np	nn	np	np	np	np	np	nn	nn	np	np	nn	nn	nn	nn	np	np	nn	--	nn	np	np	nn	nn	nn	nn	nn	nn	np	np	nn	nn	nn
AX-89779513	<hkxhk>	hk	hk	hk	hh	kk	hh	hk	--	kk	hk	hk	hh	hh	hh	kk	hk	hk	hk	hk	hh	hk	kk	hk	hk	kk	hh	hk	hk	hk	hh	hk	hk	--	--	hk	hh	hk	hk	hk	hh	kk	kk	hk	hk	hh	hh	hh	kk
AX-89779539	<lmxll>	ll	lm	ll	lm	ll	ll	lm	--	ll	lm	ll	lm	ll	ll	ll	lm	lm	lm	lm	lm	lm	ll	lm	ll	lm	lm	ll	lm	ll	lm	ll	lm	lm	--	ll	lm	lm	ll	ll	ll	lm	lm	ll	ll	ll	ll	ll	ll
AX-89779544	<lmxll>	ll	lm	ll	lm	ll	ll	lm	--	ll	lm	ll	lm	ll	ll	ll	lm	lm	lm	lm	lm	lm	ll	lm	ll	lm	lm	ll	lm	ll	lm	ll	lm	lm	--	ll	lm	lm	ll	ll	ll	lm	lm	ll	ll	ll	ll	ll	ll
AX-89779587	<nnxnp>	nn	nn	nn	--	nn	np	nn	--	nn	nn	nn	np	np	np	nn	nn	np	np	np	np	np	nn	nn	np	nn	nn	np	np	np	nn	nn	nn	np	--	np	nn	np	np	np	nn	np	np	np	np	np	np	np	nn
AX-89779600	<hkxhk>	hk	hk	hk	kk	hk	hk	hh	--	kk	hh	kk	hk	hh	hh	hk	hh	kk	hh	hh	hh	hk	hk	hk	kk	hh	hk	hh	kk	hh	kk	hh	hh	hk	--	hh	hk	hk	hh	hh	kk	kk	kk	kk	hh	kk	kk	hh	hk
AX-89779632	<hkxhk>	hk	hh	hk	--	hh	hk	hk	--	hh	hh	hk	hk	kk	kk	hh	hh	hk	kk	hk	kk	kk	hh	hh	kk	hh	hk	hk	hk	hk	hh	hh	hk	hk	--	kk	hk	kk	kk	kk	hh	kk	hk	hk	hk	kk	kk	hk	hh
AX-89779658	<lmxll>	ll	lm	ll	--	ll	ll	lm	--	ll	lm	ll	lm	ll	ll	ll	lm	lm	lm	lm	lm	lm	ll	lm	ll	lm	lm	ll	lm	ll	lm	ll	lm	lm	--	ll	lm	lm	ll	ll	ll	lm	lm	ll	ll	ll	ll	ll	ll
AX-89779686	<nnxnp>	nn	nn	nn	nn	np	np	np	--	nn	np	nn	np	np	np	np	np	nn	np	np	np	nn	np	np	nn	np	nn	np	nn	np	nn	np	np	--	--	np	nn	np	np	np	nn	nn	nn	nn	nn	nn	nn	np	nn
AX-89779784	<nnxnp>	np	np	np	np	nn	nn	nn	--	nn	nn	nn	nn	np	np	nn	np	nn	np	np	nn	nn	np	np	nn	nn	nn	nn	nn	nn	np	nn	np	nn	--	np	np	nn	np	nn	nn	nn	np	nn	nn	nn	nn	nn	np
AX-89779830	<nnxnp>	np	np	np	np	nn	nn	nn	--	nn	nn	nn	nn	np	np	nn	np	nn	np	np	nn	nn	np	np	nn	nn	nn	nn	nn	nn	np	nn	np	nn	--	np	np	nn	np	nn	nn	nn	np	nn	nn	nn	nn	nn	np
AX-89779832	<lmxll>	lm	ll	lm	lm	ll	lm	lm	--	lm	lm	lm	lm	ll	ll	ll	lm	lm	ll	ll	lm	lm	lm	lm	ll	lm	lm	lm	ll	lm	lm	lm	lm	ll	--	ll	lm	ll	ll	lm	lm	lm	lm	ll	ll	lm	lm	ll	lm
AX-89779855	<nnxnp>	np	nn	nn	np	nn	nn	nn	--	np	np	nn	nn	np	np	nn	np	np	np	np	nn	np	np	np	np	np	nn	np	np	nn	nn	nn	np	--	--	nn	nn	np	np	nn	np	nn	np	np	nn	nn	nn	nn	nn
AX-89779856	<nnxnp>	np	nn	nn	np	nn	nn	nn	--	np	np	nn	nn	np	np	nn	np	np	np	np	nn	np	np	np	np	np	nn	np	np	nn	nn	nn	np	--	--	nn	nn	np	np	nn	np	nn	np	np	nn	nn	nn	nn	nn
AX-89779865	<nnxnp>	nn	nn	nn	nn	nn	np	nn	--	nn	nn	nn	np	np	np	nn	nn	np	nn	np	np	np	nn	nn	np	nn	nn	np	np	np	nn	np	nn	np	--	nn	nn	np	np	np	nn	np	np	np	np	np	nn	np	nn
AX-89779935	<nnxnp>	nn	np	np	nn	np	np	np	--	nn	nn	np	np	nn	nn	np	nn	nn	nn	nn	np	nn	nn	nn	nn	nn	np	nn	nn	np	np	np	nn	--	--	np	np	nn	nn	np	nn	np	nn	nn	np	np	np	np	np
AX-89779969	<nnxnp>	nn	np	np	nn	np	np	np	--	nn	nn	np	np	nn	nn	np	np	nn	nn	nn	np	nn	nn	nn	nn	nn	np	nn	nn	np	np	np	nn	--	--	np	np	nn	nn	np	nn	np	nn	nn	np	np	np	np	np
AX-89780007	<lmxll>	ll	lm	lm	ll	lm	ll	ll	--	lm	ll	lm	ll	ll	ll	lm	lm	ll	ll	lm	ll	ll	ll	ll	lm	lm	lm	lm	ll	lm	ll	ll	lm	lm	--	ll	ll	ll	ll	lm	ll	lm	lm	ll	lm	lm	ll	lm	ll
AX-89780043	<nnxnp>	np	np	np	np	nn	nn	nn	--	nn	nn	nn	nn	np	np	nn	np	nn	np	np	nn	nn	np	np	nn	nn	nn	nn	np	nn	nn	nn	np	nn	--	np	np	nn	np	np	nn	nn	np	nn	nn	nn	nn	np	np
AX-89780046	<nnxnp>	np	np	np	np	nn	nn	nn	--	nn	nn	nn	nn	np	np	nn	np	nn	np	np	nn	nn	np	np	nn	nn	nn	nn	np	nn	nn	nn	np	nn	--	np	np	nn	np	np	nn	nn	np	nn	nn	nn	nn	np	np
AX-89780049	<nnxnp>	nn	nn	--	nn	np	np	np	--	np	np	np	np	nn	nn	np	nn	np	nn	nn	np	np	nn	nn	np	np	np	np	nn	np	np	np	nn	np	--	nn	nn	np	nn	nn	np	np	nn	np	np	np	np	nn	nn
AX-89780084	<lmxll>	lm	ll	ll	ll	ll	ll	lm	--	ll	ll	lm	ll	lm	lm	lm	ll	ll	lm	ll	lm	lm	lm	ll	lm	ll	lm	ll	ll	ll	ll	ll	lm	--	--	lm	lm	lm	lm	lm	ll	lm	ll	ll	ll	lm	lm	ll	ll
AX-89780144	<nnxnp>	nn	np	np	nn	nn	np	np	--	np	np	np	nn	nn	nn	np	nn	np	np	np	nn	nn	nn	nn	nn	nn	nn	nn	nn	np	np	np	nn	np	--	np	np	nn	nn	nn	nn	np	np	nn	np	np	nn	nn	nn
AX-89780177	<hkxhk>	hk	hk	hk	hk	hk	hh	hk	--	hh	hk	hh	kk	hk	hk	hh	kk	hk	hh	hk	kk	kk	kk	kk	hk	kk	kk	hk	kk	hk	hk	hh	kk	hk	--	hh	hk	kk	hk	hk	hk	hk	hk	hk	hh	hk	hk	hk	hk
AX-89780195	<lmxll>	lm	ll	ll	ll	lm	lm	ll	--	lm	ll	lm	ll	lm	lm	lm	ll	ll	lm	ll	ll	ll	ll	ll	lm	ll	ll	lm	ll	ll	ll	lm	ll	ll	--	lm	ll	ll	lm	lm	lm	ll	ll	lm	lm	ll	lm	lm	lm
AX-89780211	<nnxnp>	nn	np	np	np	np	np	np	--	nn	nn	np	np	nn	nn	np	np	nn	nn	nn	np	nn	nn	nn	nn	nn	np	nn	nn	np	np	np	nn	nn	--	np	np	nn	nn	np	nn	np	nn	nn	np	np	np	np	np
AX-89780224	<nnxnp>	np	np	np	np	np	nn	np	--	np	np	np	nn	nn	nn	np	np	nn	np	nn	nn	nn	np	np	nn	np	np	nn	nn	nn	np	nn	np	nn	--	np	np	nn	nn	nn	np	nn	nn	nn	nn	nn	np	nn	np
AX-89780225	<nnxnp>	nn	np	np	nn	nn	np	np	--	np	np	np	nn	nn	nn	np	nn	np	np	np	nn	np	nn	nn	nn	nn	nn	nn	nn	np	np	np	nn	nn	--	np	np	nn	np	nn	nn	np	np	nn	np	np	nn	nn	nn
AX-89780227	<nnxnp>	np	np	np	np	np	nn	np	--	np	np	np	nn	nn	nn	np	np	nn	np	nn	nn	nn	np	np	nn	np	np	nn	nn	nn	np	nn	np	nn	--	np	np	nn	nn	nn	np	nn	nn	nn	nn	nn	np	nn	np
AX-89780228	<nnxnp>	nn	np	np	nn	nn	np	np	--	np	np	np	nn	nn	nn	np	nn	np	np	np	nn	np	nn	nn	nn	nn	nn	nn	nn	np	np	np	nn	nn	--	np	np	nn	np	nn	nn	np	np	nn	np	np	nn	nn	nn
AX-89780244	<nnxnp>	np	np	np	np	np	nn	np	--	--	np	np	nn	nn	nn	np	np	nn	np	nn	nn	nn	np	np	nn	np	np	nn	nn	nn	np	nn	np	nn	--	np	np	nn	nn	nn	np	nn	nn	nn	nn	nn	np	nn	np
AX-89780311	<lmxll>	lm	ll	ll	ll	ll	lm	ll	--	lm	ll	lm	ll	lm	lm	lm	ll	ll	lm	ll	ll	ll	ll	ll	lm	ll	ll	lm	ll	ll	ll	lm	ll	ll	--	lm	ll	ll	lm	lm	lm	ll	ll	lm	lm	ll	lm	lm	lm
AX-89780330	<lmxll>	ll	lm	lm	lm	lm	ll	lm	--	ll	lm	ll	lm	ll	ll	ll	lm	lm	ll	lm	lm	lm	lm	lm	ll	lm	lm	ll	lm	lm	lm	ll	lm	lm	--	ll	lm	lm	ll	ll	ll	lm	lm	ll	ll	lm	ll	ll	ll
AX-89780336	<nnxnp>	nn	nn	np	nn	np	np	np	--	nn	np	nn	np	np	np	np	np	nn	np	np	np	np	np	np	nn	np	nn	nn	nn	np	nn	np	np	--	--	np	nn	np	np	np	nn	nn	nn	nn	np	nn	nn	np	--
AX-89780343	<lmxll>	ll	lm	lm	ll	lm	ll	ll	--	lm	ll	lm	ll	ll	ll	lm	lm	ll	ll	lm	ll	ll	ll	ll	lm	lm	lm	lm	ll	lm	ll	ll	lm	ll	--	ll	ll	ll	ll	lm	ll	lm	lm	lm	lm	lm	ll	lm	ll
AX-89780381	<lmxll>	lm	ll	ll	ll	ll	lm	ll	--	lm	ll	lm	ll	ll	lm	lm	ll	ll	lm	ll	ll	ll	ll	ll	lm	ll	ll	lm	ll	ll	ll	lm	ll	ll	--	lm	ll	ll	lm	lm	lm	ll	ll	lm	lm	ll	lm	lm	lm
AX-89780382	<nnxnp>	np	nn	nn	nn	nn	nn	nn	--	np	np	nn	nn	np	np	nn	nn	np	np	np	nn	np	np	np	np	np	nn	np	np	nn	nn	nn	np	np	--	nn	nn	np	np	nn	np	nn	np	np	nn	nn	nn	nn	nn
AX-89780438	<lmxll>	lm	ll	ll	ll	ll	lm	ll	--	lm	ll	lm	ll	ll	lm	lm	ll	ll	lm	ll	ll	ll	ll	ll	lm	ll	ll	lm	ll	ll	ll	lm	ll	ll	--	lm	ll	ll	lm	lm	lm	ll	ll	lm	lm	ll	lm	lm	lm
AX-89780463	<lmxll>	lm	ll	ll	ll	ll	lm	ll	--	lm	ll	lm	ll	ll	lm	lm	ll	ll	lm	ll	ll	ll	ll	ll	lm	ll	ll	lm	ll	ll	ll	lm	ll	ll	--	lm	ll	ll	lm	lm	lm	ll	ll	lm	lm	ll	lm	lm	lm
AX-89780517	<lmxll>	lm	ll	ll	ll	ll	lm	ll	--	lm	ll	lm	ll	ll	lm	lm	ll	ll	lm	ll	ll	ll	ll	ll	lm	ll	ll	lm	ll	ll	ll	lm	ll	ll	--	lm	ll	ll	lm	lm	lm	ll	ll	lm	lm	ll	lm	lm	lm
AX-89780609	<hkxhk>	hk	kk	hk	hh	hk	hh	hh	--	kk	hk	hk	hh	hk	hk	hk	hk	hk	hk	kk	hh	hk	hk	hk	kk	kk	hh	kk	hk	hk	hh	hh	kk	hk	--	hh	hh	hk	hk	hk	hk	hk	kk	kk	hk	hk	hh	hk	hh
AX-89780617	<nnxnp>	nn	np	np	nn	--	np	np	--	np	np	np	nn	nn	np	np	nn	nn	np	nn	np	np	nn	nn	nn	nn	nn	nn	nn	np	np	np	nn	--	--	np	np	nn	np	nn	nn	np	np	nn	np	np	nn	nn	nn
AX-89780666	<nnxnp>	np	np	nn	nn	np	nn	nn	--	np	np	nn	nn	np	np	nn	nn	np	np	np	nn	np	np	np	np	np	nn	np	np	nn	nn	nn	np	--	--	nn	nn	np	np	nn	np	nn	np	np	nn	nn	nn	nn	nn
AX-89780691	<lmxll>	ll	ll	ll	ll	lm	lm	ll	--	lm	lm	lm	lm	lm	ll	lm	ll	lm	ll	ll	ll	ll	lm	lm	lm	ll	ll	ll	ll	ll	lm	ll	lm	lm	--	ll	lm	lm	ll	ll	ll	lm	lm	lm	ll	lm	lm	ll	ll
AX-89780710	<lmxll>	ll	ll	ll	ll	ll	lm	ll	--	ll	ll	lm	ll	ll	lm	lm	ll	ll	lm	ll	ll	ll	ll	ll	lm	ll	ll	lm	ll	ll	ll	lm	ll	ll	--	lm	ll	ll	lm	lm	lm	ll	ll	lm	lm	ll	lm	lm	lm
AX-89780715	<nnxnp>	np	nn	nn	np	np	nn	nn	--	nn	nn	nn	np	np	nn	nn	np	np	nn	np	nn	nn	np	np	np	np	np	np	np	nn	nn	nn	np	np	--	nn	nn	np	nn	np	np	nn	nn	np	nn	nn	np	np	np
AX-89780717	<nnxnp>	nn	np	nn	nn	np	np	np	--	nn	nn	np	np	nn	nn	np	np	np	np	nn	nn	nn	np	np	nn	np	nn	np	nn	nn	np	np	nn	nn	--	nn	nn	np	nn	np	np	nn	np	np	nn	nn	nn	np	np
AX-89780727	<lmxll>	ll	lm	lm	ll	lm	ll	ll	--	lm	ll	lm	ll	ll	ll	lm	lm	ll	ll	lm	ll	ll	ll	ll	lm	lm	ll	lm	ll	lm	ll	ll	lm	lm	--	ll	ll	ll	ll	lm	ll	lm	lm	lm	lm	lm	ll	lm	ll
AX-89780728	<lmxll>	ll	ll	ll	ll	lm	lm	ll	--	lm	lm	lm	lm	lm	ll	lm	ll	lm	ll	ll	ll	ll	lm	lm	lm	ll	ll	ll	ll	ll	lm	ll	lm	lm	--	ll	lm	lm	ll	ll	ll	lm	lm	lm	ll	lm	lm	ll	ll
AX-89780731	<nnxnp>	np	nn	nn	np	np	nn	nn	--	nn	nn	nn	np	np	nn	nn	np	np	nn	np	nn	nn	np	np	np	np	np	np	np	nn	nn	nn	np	np	--	nn	nn	np	nn	np	np	nn	nn	np	nn	nn	np	np	np
AX-89780751	<nnxnp>	np	nn	nn	np	np	nn	nn	--	nn	nn	nn	np	np	nn	nn	np	np	nn	np	nn	nn	np	np	np	np	np	np	np	nn	nn	nn	np	np	--	nn	nn	np	nn	np	np	nn	np	np	nn	nn	np	np	np
AX-89780782	<lmxll>	lm	lm	lm	lm	lm	ll	lm	--	lm	lm	ll	lm	lm	ll	ll	lm	lm	ll	lm	lm	lm	lm	lm	ll	lm	lm	ll	lm	lm	lm	ll	lm	lm	--	ll	lm	lm	ll	ll	ll	lm	lm	ll	ll	lm	ll	ll	ll
AX-89780788	<hkxhk>	hk	kk	hk	hh	kk	hh	hh	--	kk	hk	hk	hh	hk	hk	hk	hk	hk	hk	kk	hh	hk	hk	hk	kk	kk	hh	kk	hk	hk	hh	hh	kk	hk	--	hh	hh	hk	hk	hk	hk	hk	kk	kk	hk	hk	hh	hk	hh
AX-89780795	<lmxll>	lm	lm	lm	lm	lm	ll	lm	--	lm	lm	ll	lm	lm	ll	ll	lm	lm	ll	lm	lm	lm	lm	lm	ll	lm	lm	ll	lm	lm	lm	ll	lm	lm	--	ll	lm	lm	ll	ll	ll	lm	lm	ll	ll	lm	ll	ll	ll
[truncated: 2,872 more rows]
[truncated: 65 more columns]

## Sheet: QTL_2013_glasshouse
					End-point											AUDPC											Mean
[truncated: 93 more rows]

## Sheet: QTL_2015_field
					AUDPC											End-point											Mean
[truncated: 131 more rows]

## Sheet: Candidate_gene_annotation
				vs. NCBI nr		vs. TAIR10		vs. SwissProt		vs. TrEMBL
[truncated: 1,478 more rows]

[truncated: 1 more sheets: BLAST_analysis_Koishihara_loci]
